# Supplementary material for: The role of reciprocal fusions in MLL-r acute leukemia: studying the chromosomal translocation t(4;11)
Source: Oncogene. 2021 Sep 6;40(42):6093–102. doi: 10.1038/s41388-021-02001-2 (PMC8530991; doi:10.1038/s41388-021-02001-2)
Supplement: Supplementary file 2 — MACE-Seq day 0 [file 41388_2021_2001_MOESM2_ESM.xlsx]

## Sheet: Sheet1
ID	gene symbol	gene name	mean exp	mean Mock	log2	pvalue	minus log 10	log2 rolf	chrom	Anfang	Ende	PG	NA	LINC	MIR	SNO	MT	PCG
ENSG00000262902	MTCO1P40	mitochondrially encoded cytochrome c oxidase I pseudogene 40	5477	33.8544	6.86107	0	?	7.3379	17	53105734	53106358	1						0
ENSG00000230916	MTCO1P53	mitochondrially encoded cytochrome c oxidase I pseudogene 53	24.5779	0.163967	2.64398	7.3201e-17	16.1355	7.22781	0	126471705	126472403	1						0
ENSG00000210100	MT-TI	mitochondrially encoded tRNA isoleucine	296.109	2.35911	2.20481	2.09254e-09	8.67933	6.97174	0	4263	4331						1	0
ENSG00000210151	MT-TS1	mitochondrially encoded tRNA serine 1 (UCN)	1684.48	13.746	6.13626	9.70731e-213	212.013	6.93715	0	7446	7514						1	0
ENSG00000198695 #or# ENSG00000210194 /// ENSG00000210194	MT-TE	mitochondrially encoded NADH:ubiquinone oxidoreductase core subunit 6 #or# mitochondrially encoded tRNA glutamic acid /// mitochondrially encoded tRNA glutamic acid	3960.34	69.1918	4.83262	2.27173e-77	76.6436	5.83888	0	14674	14742						1	0
ENSG00000129951	PLPPR3	phospholipid phosphatase related 3	23.238	0.545632	2.5969	3.59409e-16	15.4444	5.41241	19	821560	821955							1
ENSG00000237973	MTCO1P12	mitochondrially encoded cytochrome c oxidase I pseudogene 12	23781.6	574.877	5.18275	0	?	5.37045	1	631074	632616	1						0
ENSG00000134775	FHOD3	formin homology 2 domain containing 3	2239.53	60.8785	3.96382	8.85312e-46	45.0529	5.20112	18	36779463	36780055							1
ENSG00000270230	MTND6P22	mitochondrially encoded NADH:ubiquinone oxidoreductase core subunit 6 pseudogene 22	66.2398	1.91463	3.29958	3.59518e-33	32.4443	5.11256	5	100046450	100046970	1						0
ENSG00000179477	ALOX12B	arachidonate 12-lipoxygenase, 12R type	27.3311	0.873565	2.61467	1.04687e-16	15.9801	4.96749	17	8076295	8076344							1
ENSG00000254132	MTND6P3	mitochondrially encoded NADH:ubiquinone oxidoreductase core subunit 6 pseudogene 3	91.0744	3.16532	3.14791	1.90363e-22	21.7204	4.84662	5	94568929	94569470	1						0
ENSG00000210144 /// ENSG00000210140 #or# ENSG00000210144	MT-TY	mitochondrially encoded tRNA cysteine #or# mitochondrially encoded tRNA tyrosine /// mitochondrially encoded tRNA tyrosine	821.206	29.4762	3.34043	9.85176e-28	27.0065	4.80012	0	5826	5891						1	0
ENSG00000198804	MT-CO1	mitochondrially encoded cytochrome c oxidase I	51595.3	1895.73	4.57723	1.39072e-233	232.857	4.76641	0	7443	7445						1	0
ENSG00000210135 /// ENSG00000210135 #or# ENSG00000210140 /// ENSG00000210127 #or# ENSG00000210135	MT-TN	mitochondrially encoded tRNA asparagine #or# mitochondrially encoded tRNA cysteine /// mitochondrially encoded tRNA alanine #or# mitochondrially encoded tRNA asparagine /// mitochondrially encoded tRNA asparagine	857.646	35.5412	3.29614	6.57926e-29	28.1818	4.59282	0	5657	5729						1	0
ENSG00000249119	MTND6P4	mitochondrially encoded NADH:ubiquinone oxidoreductase core subunit 6 pseudogene 4	883.493	41.0712	3.75315	1.02285e-53	52.9902	4.42702	5	134924123	134924644	1						0
ENSG00000210196	MT-TP	mitochondrially encoded tRNA proline	797.686	37.5464	2.18372	1.29979e-09	8.88613	4.40907	0	15956	16023						1	0
ENSG00000210195	MT-TT	mitochondrially encoded tRNA threonine	197.496	12.4746	3.17922	2.33507e-34	33.6317	3.98476	0	15888	15953						1	0
ENSG00000198695	MT-ND6	mitochondrially encoded NADH:ubiquinone oxidoreductase core subunit 6	8156.35	701.381	3.16759	2.85109e-48	47.545	3.53965	0	14149	14151						1	0
ENSG00000210176 #or# ENSG00000210184 /// ENSG00000210176	MT-TH	mitochondrially encoded tRNA histidine #or# mitochondrially encoded tRNA serine 2 (AGU/C) /// mitochondrially encoded tRNA histidine	117.858	12.3904	1.90864	7.6797e-08	7.11466	3.24976	0	12138	12206						1	0
ENSG00000210191 /// ENSG00000198786 #or# ENSG00000210191 /// ENSG00000210184 #or# ENSG00000210191	MT-TL2	mitochondrially encoded NADH:ubiquinone oxidoreductase core subunit 5 #or# mitochondrially encoded tRNA leucine 2 (CUN) /// mitochondrially encoded tRNA serine 2 (AGU/C) #or# mitochondrially encoded tRNA leucine 2 (CUN) /// mitochondrially encoded tRNA leucine 2 (CUN)	13.2121	1.53297	1.60211	6.43773e-06	5.19127	3.10747	0	12266	12336						1	0
ENSG00000198744 /// ENSG00000198744 #or# ENSG00000248527	MTCO3P12	mitochondrially encoded cytochrome c oxidase III pseudogene 12 /// mitochondrially encoded cytochrome c oxidase III pseudogene 12 #or# mitochondrially encoded ATP synthase 6 pseudogene 1	1918.88	223.159	2.94249	7.65714e-81	80.1159	3.10412	1	634376	634922	1						0
ENSG00000223756	TSSC2	tumor suppressing subtransferable candidate 2 pseudogene	21.384	2.73623	1.99262	7.84768e-11	10.1053	2.96627	11	3408686	3408810	1						0
ENSG00000210112 /// ENSG00000198763 #or# ENSG00000210112	MT-TM	mitochondrially encoded tRNA methionine /// mitochondrially encoded NADH:ubiquinone oxidoreductase core subunit 2 #or# mitochondrially encoded tRNA methionine	120.915	16.1578	2.14378	9.37732e-12	11.0279	2.90368	0	4402	4469						1	0
ENSG00000201654	RNU6-7	RNA, U6 small nuclear 7	41.323	6.5675	1.5552	1.4498e-05	4.83869	2.65353	14	32202045	32202151							1
ENSG00000206932	RNU6-4P	RNA, U6 small nuclear 4, pseudogene	32.7985	5.52367	1.32255	0.000306563	3.51348	2.56993	3	181231737	181231843	1						0
ENSG00000201104	RNU6-11P	RNA, U6 small nuclear 11, pseudogene	31.7596	5.5827	1.83306	8.42084e-09	8.07464	2.50816	7	123790605	123790711	1						0
ENSG00000272055	RNU6-6P	RNA, U6 small nuclear 6, pseudogene	33.8383	5.97168	1.78922	1.99641e-08	7.69975	2.50245	10	13217269	13217375	1						0
ENSG00000206965	RNU6-5P	RNA, U6 small nuclear 5, pseudogene	32.7036	5.8516	1.7499	4.10963e-08	7.3862	2.48255	2	174557966	174558072	1						0
ENSG00000198938	MT-CO3	mitochondrially encoded cytochrome c oxidase III	69468.6	12793.9	2.3309	4.59135e-53	52.3381	2.44091	0	9207	9209						1	0
ENSG00000120738	EGR1	early growth response 1	37.0359	7.01628	1.89264	2.73817e-10	9.56254	2.40015	5	138468082	138469315							1
ENSG00000141293	SKAP1	src kinase associated phosphoprotein 1	40.1226	7.64869	1.88013	1.19513e-10	9.92258	2.39113	17	48180108	48180248							1
ENSG00000207357	RNU6-2	RNA, U6 small nuclear 2	36.2915	6.95724	1.82111	1.03772e-09	8.98392	2.38304	19	1021522	1021628							1
ENSG00000202337	RNU6-8	RNA, U6 small nuclear 8	42.5777	8.31817	1.32175	0.000241003	3.61798	2.35576	14	32203163	32203269							1
ENSG00000101353	MROH8	maestro heat like repeat family member 8	42.2553	8.3719	1.84146	7.68264e-15	14.1145	2.33551	20	37160135	37160176							1
ENSG00000207524	RNU6-33P	RNA, U6 small nuclear 33, pseudogene	24.997	5.19573	1.51809	3.62207e-06	5.44104	2.26636	4	88684848	88684954	1						0
ENSG00000234289 /// as__ENSG00000234289 /// ENSG00000274559 /// as__ENSG00000274559	H2BFS	H2B histone family member S	14.378	3.00413	1.43349	3.06919e-05	4.51298	2.25885	21	43565620	43565648							1
ENSG00000198727 #or# ENSG00000210195 /// ENSG00000198727	MT-CYB	mitochondrially encoded cytochrome b /// mitochondrially encoded cytochrome b #or# mitochondrially encoded tRNA threonine	45912	9635.66	2.17302	2.45476e-58	57.61	2.25241	0	14747	14749						1	0
ENSG00000210140	MT-TC	mitochondrially encoded tRNA cysteine	132.903	28.4359	1.62102	7.09004e-08	7.14935	2.22459	0	5761	5826						1	0
ENSG00000254935	AP002469.1	NA	10.2761	2.2408	1.15671	0.00119764	2.92167	2.19721	11	122618851	122619274		1					0
ENSG00000048540	LMO3	LIM domain only 3	11.2433	2.46026	1.31643	0.000191642	3.71751	2.19218	12	16600861	16600868							1
ENSG00000243886	AC117440.1	NA	10.2231	2.24257	1.26921	0.000271391	3.5664	2.1886	3	137535572	137536142		1					0
ENSG00000206567	AC022007.1	NA	22.9565	5.03807	1.56558	1.67275e-07	6.77657	2.18796	3	10009888	10010402		1					0
ENSG00000233080	LINC01399	long intergenic non-protein coding RNA 1399	16.1561	3.60803	1.38732	2.57244e-05	4.58966	2.1628	22	35194699	35194942			1				0
ENSG00000267541	MTCO2P2	mitochondrially encoded cytochrome c oxidase II pseudogene 2	627.414	142.781	2.03878	2.59683e-53	52.5856	2.13561	18	47853233	47853457	1						0
ENSG00000243679	AC018638.5	NA	10.9744	2.626	1.247	0.000275539	3.55982	2.06321	7	128653969	128654722		1					0
ENSG00000206625	RNU6-1	RNA, U6 small nuclear 1	25.5516	6.1813	1.36453	5.215e-05	4.28275	2.04743	15	67839939	67840045							1
ENSG00000198886 #or# ENSG00000210176 /// ENSG00000198886 /// ENSG00000198886 #or# ENSG00000212907	MT-ND4	mitochondrially encoded NADH:ubiquinone oxidoreductase core subunit 4 #or# mitochondrially encoded NADH:ubiquinone oxidoreductase core subunit 4L /// mitochondrially encoded NADH:ubiquinone oxidoreductase core subunit 4 #or# mitochondrially encoded tRNA histidine /// mitochondrially encoded NADH:ubiquinone oxidoreductase core subunit 4	60141.5	14613	1.93797	9.46024e-34	33.0241	2.04111	0	10760	10762						1	0
ENSG00000207113	RNU6-16P	RNA, U6 small nuclear 16, pseudogene	10.3398	2.57327	1.06632	0.00369466	2.43243	2.00654	11	88612805	88612911	1						0
ENSG00000198712 /// ENSG00000198712 #or# ENSG00000210156	MT-CO2	mitochondrially encoded cytochrome c oxidase II #or# mitochondrially encoded tRNA lysine /// mitochondrially encoded cytochrome c oxidase II	61455	15305.1	1.92138	3.1725e-39	38.4986	2.00552	0	8267	8269						1	0
ENSG00000223609	HBD	hemoglobin subunit delta	502.717	0	6.16634	1.64184e-141	140.785	?	11	5234434	5234530							1
ENSG00000142089	IFITM3	interferon induced transmembrane protein 3	16.3506	69.1729	-1.88203	9.81582e-15	14.0081	-2.08086	11	319773	319837							1
ENSG00000170835	CEL	carboxyl ester lipase	2.93144	12.659	-1.33061	0.000203879	3.69063	-2.11048	9	133071765	133071861							1
ENSG00000121413	ZSCAN18	zinc finger and SCAN domain containing 18	5.72749	25.033	-1.61053	5.25182e-07	6.27969	-2.12786	19	58108802	58109303							1
ENSG00000044574	HSPA5	heat shock protein family A (Hsp70) member 5	1144.32	5189.02	-1.73966	2.63384e-09	8.57941	-2.18098	9	125234853	125236591							1
ENSG00000132386	SERPINF1	serpin family F member 1	62.2064	282.712	-2.0822	2.40059e-33	32.6197	-2.1842	17	1777187	1777565							1
ENSG00000141756	FKBP10	FK506 binding protein 10	236.345	1086.35	-1.73417	2.53368e-08	7.59625	-2.20053	17	41822223	41822540							1
ENSG00000148677	ANKRD1	ankyrin repeat domain 1	2.1759	10.0222	-1.25671	0.00041673	3.38015	-2.20351	10	90912096	90912865							1
ENSG00000008300	CELSR3	cadherin EGF LAG seven-pass G-type receptor 3	18.1287	84.3868	-1.92816	5.0602e-15	14.2958	-2.21874	3	48640484	48640559							1
ENSG00000054983	GALC	galactosylceramidase	2.52296	11.7756	-1.4678	5.6211e-05	4.25018	-2.22261	14	87987752	87988207							1
ENSG00000132205	EMILIN2	elastin microfibril interfacer 2	4.9166	23.0719	-1.60763	1.54792e-06	5.81025	-2.23041	18	2913067	2913162							1
ENSG00000175197	DDIT3	DNA damage inducible transcript 3	63.6627	305.719	-1.13121	0.00189025	2.72348	-2.26369	12	57517476	57517542							1
ENSG00000198576	ARC	activity regulated cytoskeleton associated protein	4.01311	19.4531	-1.52989	7.61331e-06	5.11843	-2.2772	8	142612065	142612252							1
ENSG00000255114	AP003392.3	NA	3.8163	18.6103	-1.39991	6.98478e-05	4.15585	-2.28585	11	119045385	119045493		1					0
ENSG00000139269	INHBE	inhibin subunit beta E	3.26594	16.0002	-1.41063	1.36831e-05	4.86382	-2.29251	12	57456094	57456638							1
ENSG00000155660	PDIA4	protein disulfide isomerase family A member 4	974.289	4787.12	-1.81215	1.62518e-09	8.7891	-2.29674	7	149028409	149028468							1
ENSG00000177352	CCDC71	coiled-coil domain containing 71	19.5418	102.987	-1.52703	3.40795e-05	4.46751	-2.39783	3	49162535	49162804							1
ENSG00000135899	SP110	SP110 nuclear body protein	3.05846	16.1767	-1.63226	7.55086e-06	5.122	-2.40304	2	230212416	230212430							1
ENSG00000225400	RAB28P5	RAB28, member RAS oncogene family pseudogene 5	3.26594	17.2874	-1.50075	2.27633e-05	4.64277	-2.40415	0	136847384	136848034	1						0
ENSG00000079337	RAPGEF3	Rap guanine nucleotide exchange factor 3	2.18009	12.1482	-1.3456	0.000107988	3.96662	-2.47829	12	47752562	47752812							1
ENSG00000154608	CEP170P1	centrosomal protein 170 pseudogene 1	1.83721	10.2598	-1.36158	0.000183677	3.73594	-2.48141	4	118553811	118554100	1						0
ENSG00000131899	LLGL1	LLGL1, scribble cell polarity complex component	27.9197	156.883	-2.34744	2.00481e-27	26.6979	-2.49034	17	18243908	18244875							1
ENSG00000106948	AKNA	AT-hook transcription factor	15.2755	89.5979	-1.2846	0.000395317	3.40305	-2.55225	9	114359087	114359589							1
ENSG00000204304	PBX2	PBX homeobox 2	19.9697	121.794	-2.33312	5.50009e-22	21.2596	-2.60856	6	32188280	32188504							1
ENSG00000135046	ANXA1	annexin A1	3.20871	21.0281	-1.79647	1.98614e-08	7.70199	-2.71226	9	73170051	73170393							1
ENSG00000185269	NOTUM	notum, palmitoleoyl-protein carboxylesterase	1.77161	11.79	-1.2037	0.000793569	3.10042	-2.73443	17	81958935	81959566							1
ENSG00000181444	ZNF467	zinc finger protein 467	2.86584	19.4735	-1.60213	2.51948e-06	5.59869	-2.76448	7	149764363	149764713							1
ENSG00000152137	HSPB8	heat shock protein family B (small) member 8	5.80146	48.8637	-2.40849	5.73563e-16	15.2414	-3.07428	12	119193699	119193828							1
ENSG00000240771	ARHGEF25	Rho guanine nucleotide exchange factor 25	8.76921	75.3948	-2.58448	7.05606e-18	17.1514	-3.10395	12	57619311	57619379							1
ENSG00000210077 #or# ENSG00000210082 /// ENSG00000210077 #or# ENSG00000211459 /// ENSG00000210077	MT-TV	mitochondrially encoded tRNA valine #or# mitochondrially encoded 16S RNA /// mitochondrially encoded tRNA valine /// mitochondrially encoded tRNA valine #or# mitochondrially encoded 12S RNA	18.5163	169.04	-2.82699	4.10779e-30	29.3864	-3.1905	0	1602	1670						1	0
ENSG00000176046	NUPR1	nuclear protein 1, transcriptional regulator	8.77758	81.2755	-1.62071	7.07481e-06	5.15029	-3.21093	16	28537537	28537669							1
ENSG00000129946	SHC2	SHC adaptor protein 2	5.78472	54.3969	-2.44279	2.06706e-17	16.6846	-3.23321	19	435779	435961							1
ENSG00000129910	CDH15	cadherin 15	1.56413	17.2165	-1.65816	2.92104e-06	5.53446	-3.46037	16	89195156	89195492							1
ENSG00000135842	FAM129A	family with sequence similarity 129 member A	1.36731	15.2669	-1.84006	3.79841e-07	6.4204	-3.48099	1	184887739	184888181							1
ENSG00000095370	SH2D3C	SH2 domain containing 3C	2.24988	25.1818	-2.25413	1.38798e-11	10.8576	-3.48446	9	127754842	127755030							1
ENSG00000099958	DERL3	derlin 3	58.9428	691.878	-2.22043	3.76612e-10	9.42411	-3.55313	22	23836767	23837154							1
ENSG00000259803	SLC22A31	solute carrier family 22 member 31	6.40068	82.6296	-1.93271	1.36848e-07	6.86376	-3.69036	16	89199412	89199655							1
ENSG00000174951	FUT1	fucosyltransferase 1 (H blood group)	0.751354	10.5186	-1.58485	7.08612e-06	5.14959	-3.80731	19	48752612	48753122							1
ENSG00000130513	GDF15	growth differentiation factor 15	2.24569	37.0376	-2.50538	5.04296e-14	13.2973	-4.04376	19	18388286	18388484							1
ENSG00000182916	TCEAL7	transcription elongation factor A like 7	1.09004	20.1392	-2.30617	7.07915e-11	10.15	-4.20755	0	103331707	103332088							1
ENSG00000168918	INPP5D	inositol polyphosphate-5-phosphatase D	0.751354	14.1148	-1.99874	2.78207e-08	7.55563	-4.23157	2	233205598	233205652							1
ENSG00000225217	HSPA7	heat shock protein family A (Hsp70) member 7	0.408479	11.7128	-2.10497	3.00079e-09	8.52276	-4.84168	1	161606291	161608217							1
ENSG00000173110	HSPA6	heat shock protein family A (Hsp70) member 6	0.342875	239.428	-6.05465	5.04107e-82	81.2975	-9.4477	1	161526591	161526910							1
