# Supplementary material for: The role of reciprocal fusions in MLL-r acute leukemia: studying the chromosomal translocation t(4;11)
Source: Oncogene. 2021 Sep 6;40(42):6093–102. doi: 10.1038/s41388-021-02001-2 (PMC8530991; doi:10.1038/s41388-021-02001-2)
Supplement: Supplementary file 3 — MACE-Seq day 3 [file 41388_2021_2001_MOESM3_ESM.xlsx]

## Sheet: Sheet1
ID	gene symbol	gene name	mean exp	mean Mock	log2	pvalue	minus log 10	var-log2	chrom	Anfang	Ende	PG	NA	LINC	MIR	SNO	MT	PCG
ENSG00000210127	MT-TA	mitochondrially encoded tRNA alanine	1072.37	0	5.51532	2.89845e-56	55.5378	?	0	5587	5655						1	0
ENSG00000244734	HBB	hemoglobin subunit beta	19.7776	0	2.70132	1.18711e-14	13.9255	?	11	5227022	5227039							1
ENSG00000172716	SLFN11	schlafen family member 11	15.2385	0	2.58307	1.56525e-12	11.8054	?	17	35367266	35367700							1
ENSG00000258982	AL133523.1	NA	33.0015	0	3.33835	7.92776e-24	23.1008	?	14	100207407	100207652		1					0
ENSG00000223609	HBD	hemoglobin subunit delta	851.139	0	6.89679	2.9061e-177	176.537	?	11	5234434	5234530							1
ENSG00000216480	AL078604.1	NA	83.4136	20.7603	1.81808	1.35854e-16	15.8669	2.00646	6	159526062	159526527		1					0
ENSG00000258373	SLC25A3P2	solute carrier family 25 member 3 pseudogene 2	55.7165	13.8507	1.74445	8.42601e-13	12.0744	2.00815	12	111992996	111993875	1						0
ENSG00000263011	AC108134.4	NA	20.0289	4.97703	1.40195	3.57054e-05	4.44727	2.00873	16	3109425	3109576		1					0
ENSG00000120055	C10orf95	chromosome 10 open reading frame 95	13.8766	3.4476	1.31416	0.000193747	3.71276	2.00899	10	102449837	102450451							1
ENSG00000225339	AL354740.1	NA	16.5816	4.11885	1.35641	0.000107676	3.96788	2.00927	6	34283873	34284454		1					0
ENSG00000228328	AL158201.1	NA	13.2576	3.29271	1.3524	0.000101082	3.99533	2.00947	0	68070520	68071767		1					0
ENSG00000259707	AC105339.4	NA	22.036	5.47247	1.50007	1.61568e-06	5.79164	2.0096	15	82691723	82692358		1					0
ENSG00000227309	AC140076.1	NA	67.1321	16.6533	1.79647	1.24576e-14	13.9046	2.0112	3	17465150	17465510		1					0
ENSG00000226564	FTH1P20	ferritin heavy chain 1 pseudogene 20	317.328	78.7047	1.92098	2.81364e-46	45.5507	2.01145	2	180872867	180873414	1						0
ENSG00000165115	KIF27	kinesin family member 27	23.1992	5.74667	1.46155	8.7465e-06	5.05817	2.01328	9	83898696	83898948							1
ENSG00000185837	HDHD5-AS1	HDHD5 antisense RNA 1	46.5821	11.4996	1.6546	1.10939e-08	7.95492	2.01819	22	17165269	17165445							1
ENSG00000272523	LINC01023	long intergenic non-protein coding RNA 1023	46.1433	11.3876	1.68436	3.80378e-10	9.41978	2.01865	5	108727825	108728260			1				0
ENSG00000233544	EIF3KP2	eukaryotic translation initiation factor 3 subunit K pseudogene 2	56.478	13.9364	1.71021	3.23865e-12	11.4896	2.01883	3	24555834	24556459	1						0
ENSG00000185839	AL035411.1	NA	29.693	7.32529	1.54978	1.25366e-07	6.90182	2.01916	1	58630841	58631530		1					0
ENSG00000267280	TBX2-AS1	TBX2 antisense RNA 1	188.893	46.5863	1.90522	2.51387e-33	32.5997	2.01959	17	61393458	61393747							1
ENSG00000213862	AC044787.1	NA	1109.04	273.447	1.972	7.16101e-75	74.145	2.01997	15	47730144	47730935		1					0
ENSG00000232208	AL139415.1	NA	31.5123	7.768	1.47388	4.51669e-06	5.34518	2.0203	1	8907393	8907744		1					0
ENSG00000176343	RPL37AP8	ribosomal protein L37a pseudogene 8	615.697	151.771	1.96297	1.56305e-61	60.806	2.02032	11	111889199	111889474	1						0
ENSG00000218537	MIF-AS1	MIF antisense RNA 1	211.621	52.1405	1.89215	1.35482e-26	25.8681	2.021	22	23894426	23895532							1
ENSG00000272156	AC008280.3	NA	10.928	2.68704	1.15521	0.00150778	2.82166	2.02395	2	54084570	54085066		1					0
ENSG00000272444	AL118558.4	NA	14.4692	3.55329	1.2609	0.000401566	3.39624	2.02576	14	101952416	101953063		1					0
ENSG00000229083	PSMA6P2	proteasome subunit alpha 6 pseudogene 2	53.6537	13.1484	1.68841	3.40904e-11	10.4674	2.02879	0	12826669	12826833	1						0
ENSG00000233476	EEF1A1P6	eukaryotic translation elongation factor 1 alpha 1 pseudogene 6	1540.13	377.185	1.95243	3.3892e-44	43.4699	2.02971	7	22510616	22511999	1						0
ENSG00000249239	AC095059.2	NA	187.052	45.8038	1.93038	7.90247e-37	36.1022	2.0299	4	92821986	92822918		1					0
ENSG00000198658	ABHD17AP1	abhydrolase domain containing 17A pseudogene 1	21.447	5.25023	1.49568	2.413e-06	5.61744	2.03032	1	148149161	148149566	1						0
ENSG00000159640	ACE	angiotensin I converting enzyme	15.9249	3.89207	1.41983	3.59859e-05	4.44387	2.03267	17	63496798	63496985							1
ENSG00000230207	RPL4P5	ribosomal protein L4 pseudogene 5	478.079	116.725	1.94977	2.94734e-40	39.5306	2.03414	9	7477045	7478320	1						0
ENSG00000214110	LDHAP4	lactate dehydrogenase A pseudogene 4	12.3648	3.0122	1.20893	0.000720166	3.14257	2.03735	9	14921337	14922334	1						0
ENSG00000223640	RPL30P3	ribosomal protein L30 pseudogene 3	231.229	56.1211	1.95433	1.75384e-42	41.756	2.0427	2	9081395	9081727	1						0
ENSG00000255284	AP006621.3	NA	51.2826	12.4322	1.75723	4.92177e-11	10.3079	2.04438	11	784024	784297		1					0
ENSG00000220848	RPS18P9	ribosomal protein S18 pseudogene 9	1943.88	470.803	1.99285	1.04714e-67	66.98	2.04574	6	149594084	149594543	1						0
ENSG00000233594	BTF3P5	basic transcription factor 3 pseudogene 5	97.8792	23.6398	1.86632	9.95737e-22	21.0019	2.04979	2	55435156	55435622	1						0
ENSG00000235501	AC105942.1	NA	36.2765	8.75887	1.69308	1.86993e-09	8.72818	2.05022	1	94962979	94963270		1					0
ENSG00000234062	AL390879.1	NA	17.7333	4.2692	1.43067	1.72302e-05	4.76371	2.05442	0	137021412	137021618		1					0
ENSG00000225267	RPL8P2	ribosomal protein L8 pseudogene 2	403.799	97.1291	1.95634	1.80556e-41	40.7434	2.05566	21	30263380	30263881	1						0
ENSG00000158315	RHBDL2	rhomboid like 2	17.1555	4.11608	1.4366	5.25895e-05	4.2791	2.05933	1	38915503	38915557							1
ENSG00000231684	EIF1P3	eukaryotic translation initiation factor 1 pseudogene 3	1335.18	320.316	1.95371	2.59556e-33	32.5858	2.05946	1	182336001	182336334	1						0
ENSG00000269982	AC018809.2	NA	18.4984	4.42686	1.40503	2.84165e-05	4.54643	2.06304	3	9958717	9962539		1					0
ENSG00000284505	LYNX1-SLURP2	LYNX1-SLURP2 readthrough	10.5566	2.52307	1.21364	0.000861002	3.065	2.06489	8	142764338	142764604							1
ENSG00000232037	AL590556.1	NA	77.6776	18.5535	1.85444	1.54326e-18	17.8116	2.06581	1	21908098	21908580		1					0
ENSG00000243711	RPL21P116	ribosomal protein L21 pseudogene 116	53.582	12.7829	1.79784	9.47101e-12	11.0236	2.06754	15	78863247	78863729	1						0
ENSG00000213177	PRDX2P4	peroxiredoxin 2 pseudogene 4	46.2069	10.9997	1.71795	7.90168e-11	10.1023	2.07065	6	100136064	100136663	1						0
ENSG00000214391	TUBAP2	tubulin alpha pseudogene 2	347.985	82.6982	1.79356	4.11209e-13	12.3859	2.0731	11	90282560	90284172	1						0
ENSG00000271029	AC135178.6	NA	65.3803	15.5295	1.82953	2.37603e-15	14.6241	2.07385	17	8296505	8296735		1					0
ENSG00000210049 #or# ENSG00000211459 /// ENSG00000210049	MT-TF	mitochondrially encoded tRNA phenylalanine #or# mitochondrially encoded 12S RNA /// mitochondrially encoded tRNA phenylalanine	228.283	54.2012	1.5386	1.12807e-06	5.94766	2.07442	0	577	647						1	0
ENSG00000144908	ALDH1L1	aldehyde dehydrogenase 1 family member L1	24.0131	5.69647	1.59632	1.363e-06	5.86551	2.07568	3	126158598	126158639							1
ENSG00000232368	FTLP2	ferritin light chain pseudogene 2	239.831	56.8661	1.99591	3.92128e-45	44.4066	2.07638	0	30630298	30630825	1						0
ENSG00000234176	HSPA8P1	heat shock protein family A (Hsp70) member 8 pseudogene 1	28.1622	6.6722	1.52581	7.69217e-07	6.11395	2.07753	0	121203182	121205014	1						0
ENSG00000214203	RPS4XP1	ribosomal protein S4X pseudogene 1	98.5252	23.3308	1.8976	8.32415e-19	18.0797	2.07826	12	100009052	100009838	1						0
ENSG00000161381	PLXDC1	plexin domain containing 1	16.6378	3.92865	1.36358	9.22682e-05	4.03495	2.08236	17	39126939	39127004							1
ENSG00000229037	BX323845.3	NA	17.8606	4.21724	1.50136	8.84625e-06	5.05324	2.08241	0	53808389	53808623		1					0
ENSG00000229567	AL139421.1	NA	386.426	91.2426	1.98142	9.92823e-42	41.0031	2.08241	1	93278961	93279129		1					0
ENSG00000233080	LINC01399	long intergenic non-protein coding RNA 1399	15.2909	3.60803	1.31813	8.50953e-05	4.07009	2.08339	22	35194699	35194942			1				0
ENSG00000241890	RPL13P4	ribosomal protein L13 pseudogene 4	20.6667	4.87587	1.44393	1.49627e-05	4.82499	2.08358	15	75388267	75388828	1						0
ENSG00000233921	RPS15AP40	ribosomal protein S15a pseudogene 40	68.209	16.0859	1.80932	8.99337e-14	13.0461	2.08416	0	36374793	36375183	1						0
ENSG00000130222	GADD45G	growth arrest and DNA damage inducible gamma	20.1867	4.75933	1.44069	2.62532e-05	4.58082	2.08457	9	89605969	89606098							1
ENSG00000240540	RPL3P9	ribosomal protein L3 pseudogene 9	541.332	126.439	2.00216	1.2702e-38	37.8961	2.09808	8	79571153	79572335	1						0
ENSG00000081665	ZNF506	zinc finger protein 506	11.5208	2.68704	1.26508	0.000409615	3.38762	2.10016	19	19820255	19820666							1
ENSG00000284670	AC092128.1	NA	113.808	26.4542	1.9441	8.48565e-24	23.0713	2.10503	16	73941412	73941781		1					0
ENSG00000226948	RPS4XP2	ribosomal protein S4X pseudogene 2	333.531	77.5269	2.0086	4.61117e-45	44.3362	2.10505	20	4629427	4630219	1						0
ENSG00000210112 /// ENSG00000198763 #or# ENSG00000210112	MT-TM	mitochondrially encoded tRNA methionine /// mitochondrially encoded NADH:ubiquinone oxidoreductase core subunit 2 #or# mitochondrially encoded tRNA methionine	69.6125	16.1578	1.51055	2.02916e-06	5.69268	2.10711	0	4402	4469						1	0
ENSG00000115541 #or# ENSG00000270757 /// ENSG00000115540 #or# ENSG00000270757	HSPE1-MOB4	heat shock protein family E (Hsp10) member 1 #or# HSPE1-MOB4 readthrough /// MOB family member 4, phocein #or# HSPE1-MOB4 readthrough	167.75	38.9147	1.75515	6.68028e-11	10.1752	2.10793	2	197550647	197550726							1
ENSG00000260326	PHBP21	prohibitin pseudogene 21	12.3385	2.85908	1.3944	8.12734e-05	4.09005	2.10954	16	52934813	52935635	1						0
ENSG00000270906	MTND4P35	mitochondrially encoded NADH:ubiquinone oxidoreductase core subunit 4 pseudogene 35	30.9269	7.16132	1.66307	5.28259e-09	8.27715	2.11057	5	100048988	100050362	1						0
ENSG00000215086	NPM1P24	nucleophosmin 1 pseudogene 24	219.719	50.8434	2.00226	1.89719e-35	34.7219	2.11153	10	72917641	72918534	1						0
ENSG00000147437	GNRH1	gonadotropin releasing hormone 1	11.8658	2.74531	1.20836	0.000791656	3.10146	2.11177	8	25419262	25419418							1
ENSG00000259673	IQCH-AS1	IQCH antisense RNA 1	52.5843	12.1573	1.83912	4.24318e-13	12.3723	2.11281	15	67520006	67520101							1
ENSG00000219806	ATP5PBP6	ATP synthase peripheral stalk-membrane subunit b pseudogene 6	12.3236	2.84647	1.29897	0.000276384	3.55849	2.11418	6	139614438	139615204	1						0
ENSG00000237749	AL034379.1	NA	196.794	45.4131	2.00579	1.46285e-37	36.8348	2.1155	1	37556247	37556499		1					0
ENSG00000203865	ATP1A1-AS1	ATP1A1 antisense RNA 1	20.6068	4.75202	1.49872	5.62067e-06	5.25021	2.11651	1	116405512	116406148							1
ENSG00000232187	FTH1P7	ferritin heavy chain 1 pseudogene 7	136.598	31.4388	1.95092	1.6341e-27	26.7867	2.11932	13	22696023	22696574	1						0
ENSG00000244879 /// ENSG00000244879 #or# ENSG00000284284	GABPB1-AS1	GABPB1 antisense RNA 1 /// GABPB1 antisense RNA 1 #or# microRNA 4712	168.729	38.813	1.90603	6.72205e-19	18.1725	2.1201	15	50367381	50367439							1
ENSG00000213197	AC012066.1	NA	10.4628	2.40199	1.12209	0.00219964	2.65765	2.12296	2	152389937	152390630		1					0
ENSG00000257847	LSM3P2	LSM3 homolog, U6 small nuclear RNA and mRNA degradation associated pseudogene 2	15.7524	3.6161	1.46645	1.42523e-05	4.84612	2.12306	12	94590821	94591093	1						0
ENSG00000226279	RPL12P10	ribosomal protein L12 pseudogene 10	84.3135	19.3365	1.9107	3.36458e-16	15.4731	2.12444	7	22881893	22882390	1						0
ENSG00000241739	AC010469.2	NA	17.6694	4.0515	1.51316	7.41908e-06	5.12965	2.12472	5	31840492	31840971		1					0
ENSG00000214922 #or# ENSG00000239257	RPL23AP1	HLA-F antisense RNA 1 #or# ribosomal protein L23a pseudogene 1	11.9409	2.73623	1.31274	0.000272947	3.56392	2.12565	6	29726669	29727139	1						0
ENSG00000270225	MTCO2P22	mitochondrially encoded cytochrome c oxidase II pseudogene 22	17.6357	4.03889	1.42968	1.19994e-05	4.92084	2.12647	5	100052859	100053539	1						0
ENSG00000197748	CFAP43	cilia and flagella associated protein 43	15.5984	3.56868	1.45533	2.23633e-05	4.65046	2.12794	10	104203430	104203647							1
ENSG00000223583	AL513365.1	NA	11.7346	2.67973	1.22228	0.000810946	3.09101	2.1306	1	26454653	26455187		1					0
ENSG00000242692	RPS27AP1	ribosomal protein S27a pseudogene 1	553.655	125.909	2.08206	2.06299e-69	68.6855	2.13661	17	10258762	10259232	1						0
ENSG00000133519	ZDHHC8P1	zinc finger DHHC-type containing 8 pseudogene 1	21.1771	4.81483	1.47587	2.26657e-05	4.64463	2.13695	22	23397938	23398106	1						0
ENSG00000181378	CFAP65	cilia and flagella associated protein 65	41.0037	9.29366	1.75237	4.58984e-11	10.3382	2.14143	2	219038537	219038578							1
ENSG00000235064	SLC25A5P2	solute carrier family 25 member 5 pseudogene 2	16.4653	3.72003	1.42489	3.57909e-05	4.44623	2.14604	2	33839782	33840678	1						0
ENSG00000213280	AC090114.1	NA	429.067	96.923	2.04638	8.55358e-45	44.0679	2.14629	7	128570241	128570688		1					0
ENSG00000204758	AC008429.1	NA	11.4794	2.57857	1.32874	0.000216817	3.66391	2.1544	5	172955765	172955791		1					0
ENSG00000230580	AC021016.1	NA	912.088	204.784	2.10869	7.42735e-97	96.1292	2.15507	2	218354075	218354572		1					0
ENSG00000258895	AC104390.1	NA	22.9029	5.141	1.49568	7.21619e-06	5.14169	2.15541	15	94033658	94034177		1					0
ENSG00000239569	KMT2E-AS1	KMT2E antisense RNA 1	22.2013	4.98334	1.57112	8.13871e-07	6.08944	2.15546	7	105013425	105013979							1
ENSG00000249264	EEF1A1P9	eukaryotic translation elongation factor 1 alpha 1 pseudogene 9	267.929	60.1	2.02881	1.54089e-34	33.8122	2.15641	4	105484698	105486080	1						0
ENSG00000179743	AL450998.2	NA	35.635	7.98923	1.752	6.41292e-10	9.19294	2.15716	1	15834474	15836906		1					0
ENSG00000225093	RPL3P7	ribosomal protein L3 pseudogene 7	155.1	34.7585	1.98403	9.2725e-22	21.0328	2.15776	6	108004357	108005568	1						0
ENSG00000249592	AC139887.2	NA	51.0985	11.4494	1.85203	1.56088e-12	11.8066	2.158	4	780246	780717		1					0
ENSG00000219951	AL391416.1	NA	342.989	76.7366	2.09115	6.97084e-59	58.1567	2.16018	6	83392416	83393409		1					0
ENSG00000196605	ZNF846	zinc finger protein 846	19.7065	4.38574	1.45358	3.4458e-05	4.46271	2.16778	19	9787408	9787810							1
ENSG00000246174	KCTD21-AS1	KCTD21 antisense RNA 1	26.5791	5.91063	1.67551	2.17967e-08	7.66161	2.16891	11	78173775	78175323							1
ENSG00000276337	AC105429.1	NA	21.9384	4.8731	1.60287	8.80015e-07	6.05551	2.17054	16	87470370	87474370		1					0
ENSG00000239256	RPL35AP35	ribosomal protein L35a pseudogene 35	170.035	37.7379	2.06648	2.34205e-37	36.6304	2.17174	17	29340482	29340822	1						0
ENSG00000213935	RPL22P16	ribosomal protein L22 pseudogene 16	119.743	26.5541	1.71804	2.14732e-09	8.6681	2.17293	7	4865432	4865804	1						0
ENSG00000238287	AL603839.3	NA	19.5075	4.32293	1.55037	5.04042e-06	5.29753	2.17395	1	40493157	40493688		1					0
ENSG00000213453	FTH1P3	ferritin heavy chain 1 pseudogene 3	70.3439	15.5842	1.87252	5.17985e-15	14.2857	2.17434	2	27392784	27393367	1						0
ENSG00000213370	RANP6	RAN, member RAS oncogene family pseudogene 6	16.3113	3.6098	1.46667	1.38007e-05	4.8601	2.17588	4	173633728	173634371	1						0
ENSG00000214093	AL096701.1	NA	14.6232	3.22813	1.38993	6.85512e-05	4.16398	2.17949	22	31559483	31559939		1					0
ENSG00000176243	CDV3P1	CDV3 pseudogene 1	27.5507	6.07914	1.59008	1.51932e-06	5.81835	2.18015	3	96776945	96777683	1						0
ENSG00000204334	ERICH2	glutamate rich 2	22.4037	4.94045	1.61664	1.32905e-06	5.87646	2.18102	2	170798895	170798971							1
ENSG00000213695	RPS7P14	ribosomal protein S7 pseudogene 14	28.3576	6.25295	1.55546	3.90755e-06	5.4081	2.18113	0	74409518	74410100	1						0
ENSG00000242759	LINC00882	long intergenic non-protein coding RNA 882	12.9912	2.85908	1.40397	0.000103613	3.98459	2.18392	3	107111866	107112146			1				0
ENSG00000205853	RFPL3S	RFPL3 antisense	10.4291	2.29176	1.20876	0.000953655	3.02061	2.18609	22	32362974	32363058							1
ENSG00000225630	MTND2P28	mitochondrially encoded NADH:ubiquinone oxidoreductase core subunit 2 pseudogene 28	1535.39	336.694	1.91821	5.3663e-16	15.2703	2.1891	1	629640	630683	1						0
ENSG00000213772	EIF1P7	eukaryotic translation initiation factor 1 pseudogene 7	369.883	81.0174	1.89639	3.34644e-14	13.4754	2.19077	2	9271292	9271628	1						0
ENSG00000228958	PIGPP3	phosphatidylinositol glycan anchor biosynthesis class P pseudogene 3	17.1929	3.76192	1.41575	5.04888e-05	4.29681	2.19227	20	33965162	33965576	1						0
ENSG00000231333	RPL34P6	ribosomal protein L34 pseudogene 6	381.253	82.9853	2.11138	4.69376e-51	50.3285	2.19982	1	200863808	200864152	1						0
ENSG00000124657	OR2B6	olfactory receptor family 2 subfamily B member 6	11.8433	2.57403	1.29747	0.000429374	3.36716	2.20197	6	27958180	27958182							1
ENSG00000253785	AC008429.2	NA	99.459	21.5503	1.98302	4.55513e-21	20.3415	2.20639	5	172975511	172976374		1					0
ENSG00000186567	CEACAM19	carcinoembryonic antigen related cell adhesion molecule 19	39.2554	8.49021	1.73862	1.09335e-08	7.96124	2.20902	19	44682567	44684359							1
ENSG00000234183	LINC01952	long intergenic non-protein coding RNA 1952	26.9318	5.81124	1.67412	1.39189e-07	6.85639	2.21239	7	44849459	44849565			1				0
ENSG00000214212	C19orf38	chromosome 19 open reading frame 38	32.045	6.89443	1.70937	3.23251e-08	7.49046	2.21659	19	10859915	10860104							1
ENSG00000214199	EEF1A1P12	eukaryotic translation elongation factor 1 alpha 1 pseudogene 12	333.373	71.6655	2.08293	6.49084e-35	34.1877	2.21779	2	106697331	106698676	1						0
ENSG00000183889 #or# ENSG00000244257 /// ENSG00000244257	PKD1P1	NA #or# polycystin 1, transient receptor potential channel interacting pseudogene 1 /// polycystin 1, transient receptor potential channel interacting pseudogene 1	12.2487	2.62423	1.30046	0.00035192	3.45356	2.22266	16	16334109	16334190	1						0
ENSG00000053918	KCNQ1	potassium voltage-gated channel subfamily Q member 1	14.3157	3.05963	1.36775	0.00016317	3.78736	2.22617	11	2848004	2848293							1
ENSG00000249855	EEF1A1P19	eukaryotic translation elongation factor 1 alpha 1 pseudogene 19	136.185	29.0585	2.07344	8.08029e-30	29.0926	2.22854	5	43495073	43496454	1						0
ENSG00000255508	AP002990.1	NA	18.7799	3.99777	1.55324	4.93001e-06	5.30715	2.23192	11	62573886	62574003		1					0
ENSG00000275479	AC087741.2	NA	16.7167	3.55153	1.3525	0.000128654	3.89058	2.23478	17	80149627	80149798		1					0
ENSG00000076944 #or# ENSG00000268400 /// ENSG00000229833 #or# ENSG00000268400	AC008763.2	syntaxin binding protein 2 #or# NA /// PET100 homolog #or# NA	143.148	30.3412	2.01875	6.10133e-24	23.2146	2.23816	19	7642034	7642118		1					0
ENSG00000269926	DDIT4-AS1	DDIT4 antisense RNA 1	14.2218	3.0122	1.45425	4.30816e-05	4.36571	2.23922	10	72274915	72275480							1
ENSG00000163359	COL6A3	collagen type VI alpha 3 chain	18.9149	4.00231	1.59423	2.3372e-06	5.63131	2.24062	2	237386454	237386583							1
ENSG00000069399	BCL3	B cell CLL/lymphoma 3	32.5736	6.88989	1.7021	3.90781e-08	7.40807	2.24115	19	44759428	44759558							1
ENSG00000232883	AL451081.2	NA	18.2809	3.83834	1.57378	3.57341e-06	5.44692	2.25178	1	220316667	220317599		1					0
ENSG00000236778	INTS6-AS1	INTS6 antisense RNA 1	38.6136	8.10401	1.80315	7.20362e-10	9.14245	2.2524	13	51549710	51549802							1
ENSG00000281912	LINC01144	long intergenic non-protein coding RNA 1144	18.7609	3.93319	1.53324	4.71316e-06	5.32669	2.25396	1	45303910	45305619			1				0
ENSG00000235816	PRELID1P3	PRELI domain containing 1 pseudogene 3	13.8541	2.90297	1.42342	4.7136e-05	4.32665	2.25471	10	63427297	63427939	1						0
ENSG00000237296	SMG1P1	SMG1 pseudogene 1	20.9854	4.38397	1.54406	5.73088e-06	5.24178	2.25908	16	22490817	22491391	1						0
ENSG00000213051	RPL5P5	ribosomal protein L5 pseudogene 5	224.003	46.607	2.14499	2.18396e-38	37.6608	2.2649	1	185226808	185227700	1						0
ENSG00000250846	EPHA5-AS1	EPHA5 antisense RNA 1	18.1534	3.77099	1.542	4.82291e-06	5.31669	2.26722	4	65697949	65698029							1
ENSG00000130208 #or# ENSG00000280087 /// ENSG00000280087	AC011481.3	NA /// apolipoprotein C1 #or# NA	110.105	22.8638	2.05236	1.30157e-23	22.8855	2.26775	19	44909375	44914968		1					0
ENSG00000256093	AC122688.1	NA	16.9003	3.50587	1.52688	7.55668e-06	5.12167	2.26921	12	125056359	125056581		1					0
ENSG00000213729	AC098828.1	NA	208.671	43.2591	2.122	9.09954e-35	34.041	2.27016	2	20155618	20156057		1					0
ENSG00000214259	AC018695.1	NA	15.0807	3.12244	1.42443	5.67639e-05	4.24593	2.27196	16	85815873	85816536		1					0
ENSG00000283183	AC116565.2	NA	17.9469	3.71549	1.48089	1.90186e-05	4.72082	2.27211	4	584279	584866		1					0
ENSG00000236404	VLDLR-AS1	VLDLR antisense RNA 1	15.6735	3.23898	1.47578	3.78601e-05	4.42182	2.27472	9	2535657	2536015							1
ENSG00000163075	CFAP221	cilia and flagella associated protein 221	11.6559	2.40653	1.27922	0.000457709	3.33941	2.27603	2	119656362	119656660							1
ENSG00000257595	LINC02356	long intergenic non-protein coding RNA 2356	12.7249	2.626	1.3949	0.000111778	3.95164	2.27672	12	111403138	111403307			1				0
ENSG00000213126	AC092642.1	NA	23.0604	4.75479	1.6493	1.69832e-07	6.76998	2.27796	2	179814251	179814675		1					0
ENSG00000218502	H2AFZP3	H2A histone family member Z pseudogene 3	51.0425	10.5141	1.86748	1.54681e-11	10.8106	2.27938	13	99215372	99215758	1						0
ENSG00000243429	OR7E29P	olfactory receptor family 7 subfamily E member 29 pseudogene	10.0988	2.0786	1.23758	0.000782206	3.10668	2.28051	3	125712139	125713045	1						0
as__ENSG00000237517 /// ENSG00000237517 /// ENSG00000283406 /// ENSG00000283366 #or# ENSG00000283406 /// ENSG00000237517 #or# ENSG00000283406	DGCR5	DiGeorge syndrome critical region gene 5 (non-protein coding) /// NA #or# DiGeorge syndrome critical region gene 5 (non-protein coding) /// DiGeorge syndrome critical region gene 5 (non-protein coding) #or# DiGeorge syndrome critical region gene 5 (non-protein coding)	108.657	22.3596	1.97388	9.57771e-14	13.0187	2.28082	22	19030782	19031242							1
ENSG00000237631	AL161454.1	NA	11.7045	2.4083	1.35636	0.000155892	3.80718	2.28098	9	95918136	95918704		1					0
ENSG00000244627	TPTEP2	TPTE pseudogene 2	25.6224	5.252	1.67652	4.12151e-07	6.38494	2.28647	22	38380151	38380423	1						0
ENSG00000237186	AC092418.1	NA	10.4478	2.14141	1.24403	0.000626535	3.20305	2.28657	3	57530345	57530967		1					0
ENSG00000269637	RPL12P41	ribosomal protein L12 pseudogene 41	203.423	41.6358	2.13376	1.3538e-32	31.8684	2.28859	19	46219423	46219920	1						0
ENSG00000224094	RPS24P8	ribosomal protein S24 pseudogene 8	1142.3	233.436	2.22969	5.83938e-87	86.2336	2.29085	3	45159774	45160175	1						0
ENSG00000228938	SNRPD2P1	small nuclear ribonucleoprotein D2 pseudogene 1	329.851	67.3965	2.16366	2.63926e-38	37.5785	2.29107	10	89978717	89979070	1						0
ENSG00000240371	RPS4XP13	ribosomal protein S4X pseudogene 13	1251	255.565	2.19727	1.1842e-54	53.9266	2.29132	11	57576292	57577080	1						0
ENSG00000156042	CFAP70	cilia and flagella associated protein 70	34.8738	7.11113	1.75235	1.16833e-08	7.93244	2.29399	10	73253766	73253974							1
ENSG00000277602	AC005363.2	NA	15.0471	3.06417	1.45481	2.70826e-05	4.56731	2.29591	16	1971655	1971896		1					0
ENSG00000205579	DYNLL1P1	dynein light chain LC8-type 1 pseudogene 1	41.5363	8.43471	1.70193	2.95276e-08	7.52977	2.29996	14	81246295	81246563	1						0
ENSG00000235175	RPL26P37	ribosomal protein L26 pseudogene 37	708.519	143.608	2.23324	6.87874e-78	77.1625	2.30267	0	5793300	5793737	1						0
ENSG00000101278	RPS10P5	ribosomal protein S10 pseudogene 5	19.1772	3.884	1.5581	5.84096e-06	5.23352	2.30378	20	839447	839977	1						0
ENSG00000228981	AC097658.1	NA	1895.26	382.165	2.25552	1.46431e-90	89.8344	2.31013	4	143349275	143350117		1					0
ENSG00000177738	AC025171.1	NA	89.503	17.9996	2.06352	3.66198e-18	17.4363	2.31397	5	43014736	43015150		1					0
ENSG00000213881	NPM1P6	nucleophosmin 1 pseudogene 6	189.794	38.1642	2.184	1.94708e-38	37.7106	2.31414	8	61202350	61203220	1						0
ENSG00000229757	AL031736.2	NA	10.3464	2.0786	1.31281	0.000337643	3.47154	2.31545	1	168578653	168579439		1					0
ENSG00000264112	AC015813.1	NA	11.2732	2.25341	1.37258	0.000131274	3.88182	2.32272	17	57989044	57989796		1					0
ENSG00000240392	RPL9P3	ribosomal protein L9 pseudogene 3	177.471	35.4726	2.16533	2.97964e-31	30.5258	2.3228	14	35262462	35263036	1						0
ENSG00000089820 /// ENSG00000089820 #or# ENSG00000102030	ARHGAP4	Rho GTPase activating protein 4 #or# N(alpha)-acetyltransferase 10, NatA catalytic subunit /// Rho GTPase activating protein 4	46.6044	9.29466	1.89242	1.04596e-12	11.9805	2.32599	0	153920739	153920808							1
ENSG00000242088	AC090602.1	NA	142.098	28.3032	2.16362	1.19598e-28	27.9223	2.32785	15	24910874	24911125		1					0
ENSG00000256745	AP002784.2	NA	133.304	26.512	2.13736	6.47162e-32	31.189	2.33001	11	94188449	94188997		1					0
ENSG00000225591	BX248409.1	NA	115.931	23.0467	2.15557	5.04951e-28	27.2968	2.33064	1	173741674	173741928		1					0
ENSG00000224858	RPL29P11	ribosomal protein L29 pseudogene 11	752.434	149.045	2.26194	2.40397e-76	75.6191	2.33582	3	37016523	37017014	1						0
ENSG00000285085 /// ENSG00000204314 #or# ENSG00000285085 /// ENSG00000204314 #or# ENSG00000284954 #or# ENSG00000285085	AL662884.4	NA /// proline rich transmembrane protein 1 #or# NA #or# NA /// proline rich transmembrane protein 1 #or# NA	15.7225	3.11336	1.47276	2.87519e-05	4.54133	2.33629	6	32151981	32152175		1					0
ENSG00000257243	AC020612.1	NA	14.0868	2.7882	1.4334	3.58888e-05	4.44504	2.33694	12	49595148	49595688		1					0
ENSG00000134107	BHLHE40	basic helix-loop-helix family member e40	345.093	68.3001	1.52114	1.55813e-05	4.8074	2.33703	3	4981392	4981610							1
ENSG00000213290	PGK1P2	phosphoglycerate kinase 1, pseudogene 2	13.5878	2.68427	1.47715	3.28252e-05	4.48379	2.33971	19	12560913	12561105	1						0
ENSG00000283621 /// ENSG00000135446 #or# ENSG00000283621	MIR6759	microRNA 6759 /// cyclin dependent kinase 4 #or# microRNA 6759	17.1742	3.38756	1.53635	4.67638e-06	5.33009	2.34192	12	57748618	57748682				1			0
ENSG00000225489	AL354707.1	NA	11.6597	2.29907	1.17487	0.00142411	2.84646	2.34241	9	6726946	6727438		1					0
ENSG00000172974	AC007318.1	NA	210.356	41.4191	2.21741	7.98816e-50	49.0976	2.34446	2	65205108	65205988		1					0
ENSG00000230779	AL161636.2	NA	354.205	69.7403	2.26035	3.60571e-62	61.443	2.34452	1	153225080	153226006		1					0
ENSG00000231414	AC016700.2	NA	902.576	177.532	2.2645	3.38602e-69	68.4703	2.34597	2	70253855	70254010		1					0
ENSG00000241429	EEF1A1P25	eukaryotic translation elongation factor 1 alpha 1 pseudogene 25	299.749	58.9267	2.22768	8.48002e-48	47.0716	2.34676	3	138825063	138826329	1						0
ENSG00000255435	AP001267.3	NA	11.7121	2.30084	1.37704	0.00013703	3.86318	2.34776	11	118519616	118519696		1					0
ENSG00000233380	RPS2P48	ribosomal protein S2 pseudogene 48	887.578	174.315	2.27565	1.51398e-79	78.8199	2.34818	17	53756989	53757870	1						0
ENSG00000224834	BTF3P9	basic transcription factor 3 pseudogene 9	156.56	30.7123	2.23794	1.18431e-40	39.9265	2.34982	1	227434064	227434346	1						0
ENSG00000213979	RPL7AP14	ribosomal protein L7a pseudogene 14	67.8339	13.2405	2.03967	4.81784e-17	16.3171	2.35705	20	37444733	37445534	1						0
ENSG00000133169	BEX1	brain expressed X-linked 1	53.079	10.3456	2.02261	2.05184e-14	13.6879	2.35913	0	103062651	103062896							1
ENSG00000267390	AC036176.1	NA	20.0477	3.89484	1.58284	7.29121e-06	5.1372	2.3638	18	63381377	63381629		1					0
ENSG00000248923	MTND5P11	mitochondrially encoded NADH:ubiquinone oxidoreductase core subunit 5 pseudogene 11	25.0973	4.8668	1.63932	2.41256e-07	6.61752	2.36649	5	134924648	134926459	1						0
ENSG00000168350	DEGS2	delta 4-desaturase, sphingolipid 2	24.5908	4.76287	1.75682	1.73243e-07	6.76134	2.36821	14	100148985	100149710							1
ENSG00000243445	AC106820.1	NA	327.712	63.4623	2.24401	7.86447e-55	54.1043	2.36846	16	2332313	2332732		1					0
ENSG00000244705	AC020658.1	NA	15.5385	3.00867	1.41611	7.45309e-05	4.12766	2.36865	15	40312352	40313289		1					0
ENSG00000182853	VMO1	vitelline membrane outer layer 1 homolog	10.7892	2.08768	1.30642	0.000386279	3.4131	2.36962	17	4785285	4785641							1
ENSG00000272034	SNORD14A	small nucleolar RNA, C/D box 14A	11.3294	2.18606	1.3289	0.000236942	3.62536	2.37367	11	17074654	17074744					1		0
ENSG00000234936	AC010883.1	NA	33.0126	6.35057	1.84931	1.87499e-09	8.727	2.37806	2	43233179	43233394		1					0
ENSG00000225528	Z82206.1	NA	55.5926	10.6833	1.99699	6.1192e-13	12.2133	2.37953	22	39964570	39964718		1					0
ENSG00000213383	AC104297.1	NA	51.9765	9.9639	2.05078	9.95071e-16	15.0021	2.38308	3	17871729	17872598		1					0
ENSG00000232172	AL359092.2	NA	22.036	4.22177	1.77193	5.30706e-08	7.27515	2.38394	9	130651799	130652383		1					0
ENSG00000240950	AC021074.1	NA	2241.69	429.419	2.31845	2.84813e-86	85.5454	2.38413	3	142827096	142827728		1					0
ENSG00000133466	C1QTNF6	C1q and TNF related 6	105.813	20.2002	2.03236	2.97664e-14	13.5263	2.38908	22	37190553	37190677							1
ENSG00000111775 #or# ENSG00000111780 /// ENSG00000111780 #or# ENSG00000257218	AL021546.1	NA #or# glutamyl-tRNA amidotransferase subunit C /// cytochrome c oxidase subunit 6A1 #or# NA	180.926	34.3788	2.22452	4.51119e-35	34.3457	2.3958	12	120459960	120460006		1					0
ENSG00000229133	RPS7P4	ribosomal protein S7 pseudogene 4	96.9677	18.3537	2.14425	1.71844e-20	19.7649	2.40143	1	68242474	68243055	1						0
ENSG00000176043	AC007160.1	NA	1045.68	197.446	2.34621	6.02976e-96	95.2197	2.40491	14	72929612	72929930		1					0
ENSG00000216624	GAPDHP72	glyceraldehyde-3-phosphate dehydrogenase pseudogene 72	13.0701	2.46203	1.47411	5.12745e-05	4.2901	2.40835	6	166064291	166065300	1						0
ENSG00000236499	LINC00896	long intergenic non-protein coding RNA 896	12.2525	2.30084	1.39826	9.75484e-05	4.01078	2.41284	22	20206577	20207183			1				0
ENSG00000234819	AL353705.4	NA	25.9152	4.86503	1.73899	1.41182e-08	7.85022	2.41328	9	78219120	78219357		1					0
ENSG00000249987	RPS4XP20	ribosomal protein S4X pseudogene 20	451.424	84.3025	2.33364	1.26047e-68	67.8995	2.42084	19	34022656	34023427	1						0
ENSG00000250384	UBE2CP3	ubiquitin conjugating enzyme E2 C pseudogene 3	16.1725	3.01674	1.64518	1.8628e-06	5.72983	2.42248	4	57072683	57073132	1						0
ENSG00000164845	FAM86FP	family with sequence similarity 86 member F, pseudogene	19.3125	3.60072	1.55844	1.03459e-05	4.98523	2.42318	12	8234342	8234425	1						0
ENSG00000239374	AC090013.1	NA	78.1618	14.5673	2.12234	6.14284e-17	16.2116	2.42373	12	116755395	116755874		1					0
ENSG00000279457	FO538757.1	NA	29.7491	5.53174	1.82977	2.49355e-09	8.60318	2.42704	1	185217	185350		1					0
ENSG00000188856	RPSAP47	ribosomal protein SA pseudogene 47	35.8827	6.6722	1.88602	1.36236e-10	9.86571	2.42706	8	80558870	80559757	1						0
ENSG00000279539	AC006486.2	NA	14.7019	2.73169	1.48265	4.28898e-05	4.36765	2.42813	19	42242775	42244973		1					0
ENSG00000242477	AC091429.1	NA	539.827	100.23	2.30302	7.75868e-49	48.1102	2.42918	5	86884231	86884881		1					0
ENSG00000245468	LINC02447	long intergenic non-protein coding RNA 2447	34.2245	6.34603	1.90411	6.26124e-10	9.20334	2.4311	4	7101240	7103385			1				0
ENSG00000106804	C5	complement C5	30.1692	5.59178	1.79267	6.69397e-08	7.17432	2.4317	9	121025696	121025903							1
ENSG00000225787	LSM3P3	LSM3 homolog, U6 small nuclear RNA and mRNA degradation associated pseudogene 3	46.3232	8.58229	2.00261	6.38334e-14	13.195	2.4323	2	85102389	85102694	1						0
ENSG00000173261	PLAC8L1	PLAC8 like 1	13.5916	2.51677	1.44936	4.07683e-05	4.38968	2.43307	5	146084386	146084590							1
ENSG00000259687	LINC01220	long intergenic non-protein coding RNA 1220	14.8184	2.74077	1.396	0.00011952	3.92256	2.43474	14	75296120	75296638			1				0
ENSG00000226945	AC098935.1	NA	142.833	26.3815	2.155	7.6542e-21	20.1161	2.43672	1	206907619	206908229		1					0
ENSG00000267119	RPL10P15	ribosomal protein L10 pseudogene 15	270.893	49.9101	2.31108	4.15749e-49	48.3812	2.44032	19	9820141	9820455	1						0
ENSG00000279865	AC006511.3	NA	271.951	50.0655	2.34753	1.42129e-57	56.8473	2.44146	12	8080381	8082163		1					0
ENSG00000232083	RPL31P7	ribosomal protein L31 pseudogene 7	154.11	28.3106	2.25761	7.08303e-32	31.1498	2.44455	17	80602549	80602926	1						0
ENSG00000242960	FTH1P23	ferritin heavy chain 1 pseudogene 23	70.1672	12.8543	2.12668	1.7814e-20	19.7492	2.44855	3	72929044	72929593	1						0
ENSG00000230508	RPL19P21	ribosomal protein L19 pseudogene 21	49.8907	9.09311	2.06031	8.46636e-14	13.0723	2.45592	0	150993501	150994091	1						0
ENSG00000270964	AC016355.1	NA	58.2828	10.5769	2.13645	4.04545e-16	15.393	2.46216	15	67541072	67542604		1					0
ENSG00000206228	HNRNPA1P4	heterogeneous nuclear ribonucleoprotein A1 pseudogene 4	67.8188	12.3069	2.11546	5.93257e-19	18.2268	2.46222	8	82291624	82292379	1						0
ENSG00000235420	RPL29P30	ribosomal protein L29 pseudogene 30	18.7048	3.39387	1.6376	1.94338e-06	5.71144	2.4624	15	70796657	70797131	1						0
ENSG00000284602	AL031432.4	NA	11.4832	2.08314	1.36215	0.00016716	3.77687	2.46269	1	25232586	25234775		1					0
ENSG00000241746	AC104212.2	NA	30.1842	5.47247	1.87515	1.69369e-09	8.77117	2.46353	8	80265528	80266155		1					0
ENSG00000272791	AC073389.3	NA	20.0027	3.62064	1.62042	2.38907e-06	5.62177	2.46587	10	73630556	73631490		1					0
ENSG00000241556	AC018475.1	NA	67.3877	12.1744	2.16487	4.14571e-17	16.3824	2.46863	12	95467397	95467861		1					0
ENSG00000239917	RPS10P16	ribosomal protein S10 pseudogene 16	40.0167	7.2259	2.00198	4.65561e-13	12.332	2.46935	8	117523271	117523705	1						0
ENSG00000240125	RPL23AP75	ribosomal protein L23a pseudogene 75	25.7162	4.64279	1.78208	3.22526e-08	7.49143	2.46961	17	40439467	40439917	1						0
ENSG00000234080	AL596275.1	NA	449.503	80.2563	2.39307	5.50739e-71	70.2591	2.48564	1	50326131	50327007		1					0
ENSG00000243431	RPL5P30	ribosomal protein L5 pseudogene 30	10.7328	1.91463	1.40533	9.7084e-05	4.01285	2.48689	11	118560690	118561580	1						0
ENSG00000225416	AC104843.1	NA	776.736	138.157	2.40842	2.20598e-77	76.6564	2.49111	7	152602213	152602503		1					0
ENSG00000226457	RPL22P3	ribosomal protein L22 pseudogene 3	21.8149	3.87946	1.72792	6.11622e-08	7.21352	2.49138	1	16369150	16369530	1						0
ENSG00000145491	ROPN1L	rhophilin associated tail protein 1 like	11.7419	2.08037	1.43044	8.67984e-05	4.06149	2.49676	5	10461184	10461538							1
ENSG00000249780	AC093809.1	NA	11.4457	2.02487	1.34851	0.000197383	3.70469	2.49891	4	12640298	12640637		1					0
ENSG00000118058	KMT2A	lysine methyltransferase 2A	1723.05	304.733	2.4128	9.55334e-67	66.0198	2.49935	11	118521897	118522409							1
ENSG00000235993	AC007559.1	NA	11.4832	2.02663	1.43276	5.91343e-05	4.22816	2.50236	2	229701794	229702148		1					0
ENSG00000243886	AC117440.1	NA	12.7437	2.24257	1.49987	1.8354e-05	4.73627	2.50656	3	137535572	137536142		1					0
ENSG00000231169	EEF1B2P1	eukaryotic translation elongation factor 1 beta 2 pseudogene 1	74.1061	13.0263	2.20081	6.93833e-21	20.1587	2.50817	15	52505191	52505862	1						0
ENSG00000242169	AC093789.1	NA	22.6965	3.98239	1.72393	2.89277e-07	6.53869	2.51076	4	188349376	188350024		1					0
ENSG00000243297	RPL31P61	ribosomal protein L31 pseudogene 61	32.4691	5.69647	1.98314	1.03087e-10	9.9868	2.51092	19	36901742	36902117	1						0
ENSG00000213851	AC098590.1	NA	694.211	121.751	2.43667	1.41095e-78	77.8505	2.51144	4	43410041	43410937		1					0
ENSG00000225392	AC016700.1	NA	30.6568	5.37131	1.94283	1.37638e-10	9.86126	2.51286	2	70102551	70102862		1					0
ENSG00000237064	EIF3IP1	eukaryotic translation initiation factor 3 subunit I pseudogene 1	10.2715	1.79809	1.34058	0.000237755	3.62387	2.51411	7	109959218	109960184	1						0
ENSG00000280346	FP236240.3	NA	14.7208	2.5705	1.53423	1.10744e-05	4.95568	2.51774	21	6507017	6507389		1					0
ENSG00000283041 #or# ENSG00000284135	MIR3654	NA #or# microRNA 3654	1454.55	253.382	2.44244	3.31615e-86	85.4794	2.52119	7	133034860	133034915				1			0
ENSG00000224985	AL590714.1	NA	19.8152	3.4486	1.63313	2.61763e-06	5.58209	2.52253	1	161153760	161154090		1					0
ENSG00000186743	TPI1P3	triosephosphate isomerase 1 pseudogene 3	10.1552	1.7552	1.39601	0.000123428	3.90859	2.53251	6	116038756	116039495	1						0
ENSG00000249098	AC055733.1	NA	40.4296	6.94716	2.02785	8.28283e-13	12.0818	2.54092	3	130918226	130918703		1					0
ENSG00000259495	AC016705.2	NA	11.4794	1.9666	1.41621	0.000104942	3.97905	2.54528	15	80373413	80380153		1					0
ENSG00000266891	AP000902.1	NA	112.533	19.2684	2.32971	6.73709e-30	29.1715	2.54603	18	9734882	9734969		1					0
ENSG00000217791	ASS1P9	argininosuccinate synthetase 1 pseudogene 9	31.0134	5.30673	1.92919	1.05826e-09	8.97541	2.547	5	53859166	53860401	1						0
ENSG00000226421	SLC25A5P5	solute carrier family 25 member 5 pseudogene 5	47.3581	8.05027	2.04998	1.88201e-13	12.7254	2.5565	7	32471513	32472409	1						0
ENSG00000213954	ATP5PDP3	ATP synthase peripheral stalk subunit d pseudogene 3	16.829	2.84647	1.65843	1.19178e-06	5.9238	2.5637	9	14068932	14069417	1						0
ENSG00000230721	AL049597.1	NA	56.6843	9.56432	2.10981	1.64613e-15	14.7835	2.56722	1	86784913	86785467		1					0
ENSG00000215093	EEF1A1P29	eukaryotic translation elongation factor 1 alpha 1 pseudogene 29	170.121	28.7013	2.38137	2.24432e-36	35.6489	2.56738	0	86160264	86161359	1						0
ENSG00000183426 #or# ENSG00000183458 /// ENSG00000183458	AC138932.1	NA /// nuclear pore complex interacting protein family member A1 #or# NA	13.3589	2.2408	1.48521	3.44797e-05	4.46244	2.57572	16	14922001	14922087		1					0
ENSG00000260563	AC132872.1	NA	50.6521	8.48013	2.12575	1.16836e-14	13.9324	2.57846	17	82293716	82294910		1					0
ENSG00000166530	HSBP1P2	heat shock factor binding protein 1 pseudogene 2	21.3119	3.56237	1.80683	1.70882e-08	7.7673	2.58075	4	110251871	110252099	1						0
ENSG00000171533	MAP6	microtubule associated protein 6	47.3171	7.8853	2.17449	1.11696e-13	12.952	2.58512	11	75602860	75605803							1
ENSG00000215006	CHCHD2P2	coiled-coil-helix-coiled-coil-helix domain containing 2 pseudogene 2	24.0506	3.996	1.87373	5.09643e-09	8.29273	2.58944	5	69333929	69334249	1						0
ENSG00000171798	KNDC1	kinase non-catalytic C-lobe domain containing 1	16.6041	2.74254	1.65692	5.49548e-06	5.25999	2.59796	10	133206996	133207204							1
ENSG00000236189	RPL18AP15	ribosomal protein L18a pseudogene 15	56.3844	9.30273	2.20256	3.24008e-18	17.4894	2.59957	0	111624210	111624726	1						0
ENSG00000177455	CD19	CD19 molecule	38.5534	6.34149	2.06513	5.99174e-12	11.2224	2.60397	16	28939141	28939218							1
ENSG00000258033	AC063947.2	NA	12.2861	2.01856	1.44216	7.13731e-05	4.14647	2.60563	12	101068288	101069232		1					0
ENSG00000236154	AL450311.2	NA	12.3461	2.02663	1.51295	3.75948e-05	4.42487	2.60689	10	69576983	69577154		1					0
ENSG00000247095	MIR210HG	MIR210 host gene	128.795	21.1313	2.01984	2.1266e-11	10.6723	2.60762	11	567526	567853				1			0
ENSG00000183066	WBP2NL	WBP2 N-terminal like	11.7083	1.91917	1.51924	3.72304e-05	4.4291	2.60897	22	42032631	42032931							1
ENSG00000105379 #or# ENSG00000269403 /// ENSG00000160318 #or# ENSG00000269403 /// ENSG00000269403	AC008750.8	NA /// claudin domain containing 2 #or# NA /// electron transfer flavoprotein subunit beta #or# NA	18.7197	3.06417	1.74415	2.31543e-07	6.63537	2.61099	19	51350373	51350391		1					0
ENSG00000266983	AC011444.1	NA	15.3885	2.51853	1.70123	6.8168e-07	6.16642	2.61119	19	6020050	6020363		1					0
ENSG00000255353	AP003057.1	NA	34.6374	5.65005	1.91398	1.40384e-08	7.85268	2.616	11	107176286	107177530		1					0
ENSG00000213938	SEPHS1P6	selenophosphate synthetase 1 pseudogene 6	16.4501	2.6825	1.62579	2.96529e-06	5.52793	2.61645	2	199659551	199660729	1						0
ENSG00000241255	AL136126.1	NA	265.21	43.2351	2.46735	1.40434e-47	46.8525	2.61686	11	33237008	33237409		1					0
ENSG00000244052	RPL5P24	ribosomal protein L5 pseudogene 24	911.192	148.444	2.53548	1.40106e-98	97.8535	2.61783	8	102923371	102924255	1						0
ENSG00000213711	PHBP7	prohibitin pseudogene 7	31.6247	5.14554	1.91179	2.88764e-10	9.53946	2.61966	9	85898903	85899716	1						0
ENSG00000240418	AC020917.1	NA	125.366	20.3642	2.36907	9.77927e-28	27.0097	2.62204	19	16412684	16413576		1					0
ENSG00000239223	RPL34P31	ribosomal protein L34 pseudogene 31	149.556	24.2654	2.41597	3.54041e-34	33.4509	2.62371	17	27274107	27274477	1						0
ENSG00000251050	AC112184.1	NA	10.2528	1.6432	1.41143	0.000127722	3.89373	2.64144	5	80019609	80019920		1					0
ENSG00000257376	AC079601.2	NA	12.3273	1.9729	1.52008	3.2365e-05	4.48993	2.64347	12	42431665	42431836		1					0
ENSG00000231313	CLIC1P1	chloride intracellular channel 1 pseudogene 1	10.2753	1.6432	1.30267	0.00038696	3.41233	2.6446	12	120914400	120915123	1						0
ENSG00000227376	FTH1P16	ferritin heavy chain 1 pseudogene 16	75.7942	12.0589	2.29333	5.77826e-20	19.2382	2.65199	11	77734475	77735026	1						0
ENSG00000274427	AC145423.2	NA	12.0535	1.91286	1.47013	4.28169e-05	4.36838	2.65564	12	123515275	123515513		1					0
ENSG00000162373	BEND5	BEN domain containing 5	31.0433	4.92053	1.90566	4.33125e-09	8.36339	2.6574	1	48761048	48761470							1
ENSG00000228232	GAPDHP1	glyceraldehyde-3-phosphate dehydrogenase pseudogene 1	142.574	22.573	2.47344	1.946e-39	38.7109	2.65905	0	39787132	39788136	1						0
ENSG00000279081	AL356585.1	NA	12.4736	1.9729	1.61033	7.65056e-06	5.11631	2.66048	13	18206570	18207466		1					0
ENSG00000225662	AC012519.1	NA	12.8263	2.02663	1.5623	1.79208e-05	4.74664	2.66195	3	62779176	62779785		1					0
ENSG00000224993	RPL29P12	ribosomal protein L29 pseudogene 12	37.4734	5.91871	2.1451	2.96153e-13	12.5285	2.66251	5	43666766	43667232	1						0
ENSG00000130487	KLHDC7B	kelch domain containing 7B	26.6876	4.21093	1.82771	3.07663e-07	6.51192	2.66396	22	50549952	50551022							1
ENSG00000206199	ANKUB1	ankyrin repeat and ubiquitin domain containing 1	10.0464	1.58493	1.34891	0.000251667	3.59917	2.66419	3	149845787	149846117							1
ENSG00000232387	SKA2P1	spindle and kinetochore associated complex subunit 2 pseudogene 1	48.6453	7.65953	2.18431	4.30276e-16	15.3663	2.66697	9	122761844	122762233	1						0
ENSG00000105373 #or# ENSG00000221803	SNORD23	NOP53 ribosome biogenesis factor #or# small nucleolar RNA, C/D box 23	12.5524	1.9666	1.54099	1.51011e-05	4.82099	2.67419	19	47755853	47755962					1		0
ENSG00000213956	AC112187.1	NA	14.3344	2.23803	1.61078	5.11521e-06	5.29114	2.67918	5	50633124	50633602		1					0
ENSG00000256356	HSPA8P5	heat shock protein family A (Hsp70) member 8 pseudogene 5	39.6715	6.19014	2.13012	2.45932e-12	11.6092	2.68006	12	4097451	4099519	1						0
ENSG00000280160	AC135050.7	NA	20.0292	3.12244	1.83298	4.77251e-08	7.32125	2.68136	16	31093727	31095944		1					0
ENSG00000226493	RPL26P27	ribosomal protein L26 pseudogene 27	12.7062	1.97744	1.62973	3.75597e-06	5.42528	2.68383	10	68499532	68499968	1						0
ENSG00000219863	RPL31P28	ribosomal protein L31 pseudogene 28	29.1902	4.53079	1.96569	5.93179e-10	9.22681	2.68765	6	53354715	53355065	1						0
ENSG00000234118	RPL13AP6	ribosomal protein L13a pseudogene 6	127.306	19.754	2.3814	2.21169e-25	24.6553	2.68808	10	110936622	110937233	1						0
ENSG00000241923	RPL14P3	ribosomal protein L14 pseudogene 3	35.3388	5.47978	2.09811	1.7274e-12	11.7626	2.68906	4	140366240	140366861	1						0
ENSG00000204389	HSPA1A	heat shock protein family A (Hsp70) member 1A	170.635	26.3987	2.5266	2.90402e-41	40.537	2.69238	6	31817683	31817946							1
ENSG00000235174	RPL39P3	ribosomal protein L39 pseudogene 3	21829	3370.02	2.58784	1.20919e-72	71.9175	2.69542	6	73373108	73373263	1						0
ENSG00000240898	AC132942.1	NA	116.535	17.9451	2.42875	4.44997e-31	30.3516	2.69911	17	3665220	3665702		1					0
ENSG00000223540	RPS15AP5	ribosomal protein S15a pseudogene 5	110.375	16.9002	2.44102	2.3575e-29	28.6275	2.70731	10	121713607	121713994	1						0
ENSG00000242206	RPS26P35	ribosomal protein S26 pseudogene 35	11.7872	1.8044	1.53366	2.9475e-05	4.53055	2.70763	8	118761856	118762201	1						0
ENSG00000254935	AP002469.1	NA	14.6419	2.2408	1.50916	2.374e-05	4.62452	2.70802	11	122618851	122619274		1					0
ENSG00000004059	ARF5	ADP ribosylation factor 5	63.7079	9.74343	2.26516	5.13423e-18	17.2895	2.70897	7	127589485	127589831							1
ENSG00000253173	H2AFZP2	H2A histone family member Z pseudogene 2	22.6887	3.45214	1.93076	3.68084e-09	8.43405	2.71641	8	70103798	70104179	1						0
ENSG00000240388	AC008799.1	NA	11.1531	1.69693	1.51289	3.19648e-05	4.49533	2.71645	5	91354478	91354934		1					0
ENSG00000269028	MTRNR2L12	MT-RNR2 like 12	1212.53	184.278	2.41062	6.42861e-26	25.1919	2.71807	3	96617188	96617198							1
ENSG00000226273	AC079305.2	NA	12.6048	1.91286	1.58979	8.10771e-06	5.0911	2.72017	2	177177695	177178255		1					0
ENSG00000244694	PTCHD4	patched domain containing 4	11.2318	1.69693	1.47889	5.912e-05	4.22827	2.72659	6	47899609	47901906							1
ENSG00000251211	AC136632.2	NA	10.8868	1.64143	1.35866	0.000204244	3.68985	2.72955	5	178165702	178166562		1					0
ENSG00000113296	THBS4	thrombospondin 4	13.8242	2.08314	1.59486	7.35973e-06	5.13314	2.73037	5	80083080	80083188							1
ENSG00000219085	NPM1P37	nucleophosmin 1 pseudogene 37	45.1151	6.78773	2.24614	1.70105e-16	15.7693	2.73261	6	69705287	69706160	1						0
ENSG00000165121	AL353743.1	NA	17.1292	2.57504	1.67015	3.37503e-06	5.47172	2.73379	9	85849346	85849542		1					0
ENSG00000233278	RPS26P2	ribosomal protein S26 pseudogene 2	22.5989	3.38933	1.90275	1.04698e-08	7.98006	2.73718	9	30831878	30832225	1						0
ENSG00000233839	AL357055.1	NA	558.502	83.6161	2.58736	3.7022e-59	58.4315	2.73971	1	113168994	113169403		1					0
ENSG00000227063	RPL41P1	ribosomal protein L41 pseudogene 1	2736.54	408.834	2.4165	1.27968e-24	23.8929	2.74277	20	21755270	21755350	1						0
ENSG00000235644	RPL10P5	ribosomal protein L10 pseudogene 5	20.9257	3.12244	1.91082	1.45009e-08	7.83861	2.74453	2	108712262	108712900	1						0
ENSG00000242747	AC090515.1	NA	14.7433	2.19968	1.61143	9.20213e-06	5.03611	2.74469	15	58869659	58870134		1					0
ENSG00000265962	GACAT2	gastric cancer associated transcript 2 (non-protein coding)	51.2487	7.6058	2.27348	3.80063e-17	16.4201	2.75234	18	8695856	8696121							1
ENSG00000263464	PPIAL4C	peptidylprolyl isomerase A like 4C	33.0616	4.8668	2.05122	7.5289e-12	11.1233	2.76411	1	149584393	149584464							1
ENSG00000279483	AC090498.1	NA	2769.04	407.349	2.40991	4.37387e-23	22.3591	2.76505	7	137513859	137513933		1					0
ENSG00000175768	TOMM5	translocase of outer mitochondrial membrane 5	136.118	19.9061	2.25977	2.10697e-16	15.6763	2.77358	9	37588642	37588932							1
ENSG00000241723	AC074276.1	NA	25.0973	3.66353	1.89866	3.74427e-09	8.42663	2.77622	3	158275809	158276421		1					0
ENSG00000213875	AC005019.1	NA	21.1169	3.07678	1.89731	5.62762e-08	7.24967	2.77891	7	13872424	13872513		1					0
ENSG00000224114	AL591846.1	NA	71.0647	10.2353	2.3567	1.67858e-19	18.7751	2.79558	1	206695837	206696269		1					0
ENSG00000257074	RPL29P33	ribosomal protein L29 pseudogene 33	45.3065	6.50269	2.21294	1.48415e-13	12.8285	2.80061	19	34296277	34296592	1						0
ENSG00000231164	RPL7P56	ribosomal protein L7 pseudogene 56	139.99	20.0355	2.54349	1.20737e-35	34.9182	2.80469	0	136791064	136791780	1						0
ENSG00000239524	RPL32P34	ribosomal protein L32 pseudogene 34	12.2634	1.75067	1.61961	9.30081e-06	5.03148	2.80838	19	5277734	5278133	1						0
ENSG00000232429	RPL21P131	ribosomal protein L21 pseudogene 131	10.3502	1.47293	1.43334	8.27428e-05	4.08227	2.8129	19	33589206	33589688	1						0
ENSG00000230626	AC011005.1	NA	37.0044	5.25477	2.22779	4.66461e-14	13.3312	2.816	7	129130749	129130793		1					0
ENSG00000254170	AC008802.1	NA	16.2137	2.30084	1.77165	4.1995e-07	6.3768	2.81698	5	78708734	78709143		1					0
ENSG00000239323	AL163973.1	NA	119.173	16.8629	2.56139	3.95216e-36	35.4032	2.82113	14	31462795	31463371		1					0
ENSG00000260192	LINC02240	long intergenic non-protein coding RNA 2240	32.5027	4.59713	2.17637	9.81133e-13	12.0083	2.82175	5	125601216	125602227			1				0
ENSG00000237039	AC018738.1	NA	3009.05	424.886	2.73323	4.61296e-101	100.336	2.82416	2	231256097	231256306		1					0
ENSG00000235605	AL355472.2	NA	883.857	124.617	2.67628	1.96716e-64	63.7062	2.82632	1	234356704	234357141		1					0
ENSG00000234782	TPT1P9	tumor protein, translationally-controlled 1 pseudogene 9	1233.56	173.769	2.73211	4.37666e-101	100.359	2.82759	9	118082869	118083382	1						0
ENSG00000198754	OXCT2	3-oxoacid CoA-transferase 2	17.9544	2.50769	1.71531	1.50232e-06	5.82324	2.83991	1	39769523	39769701							1
ENSG00000155966	AFF2	AF4/FMR2 family member 2	11.8471	1.64951	1.50366	4.47635e-05	4.34908	2.84443	0	148991333	149000663							1
ENSG00000217026	RPL10P1	ribosomal protein L10 pseudogene 1	18.5697	2.58134	1.84942	1.72651e-07	6.76283	2.84676	21	27420380	27421023	1						0
ENSG00000230993	RPL12P15	ribosomal protein L12 pseudogene 15	56.4517	7.8298	2.36635	3.39902e-18	17.4686	2.84997	2	121658475	121658973	1						0
ENSG00000242087	RPL36AP41	ribosomal protein L36a pseudogene 41	11.1756	1.53927	1.58879	1.57823e-05	4.80183	2.86004	12	63871739	63872044	1						0
ENSG00000240057	AC078785.1	NA	26.1703	3.60249	1.89298	6.78682e-08	7.16833	2.86087	3	113183053	113183248		1					0
ENSG00000203780	FANK1	fibronectin type III and ankyrin repeat domains 1	13.1488	1.80717	1.6057	9.30762e-06	5.03116	2.86313	10	126009054	126009590							1
ENSG00000026508	CD44	CD44 molecule (Indian blood group)	27.5433	3.77553	2.16651	3.1202e-11	10.5058	2.86695	11	35229334	35229789							1
ENSG00000206147	RPL23AP57	ribosomal protein L23a pseudogene 57	75.8767	10.2991	2.48903	3.25151e-24	23.4879	2.88113	9	6639139	6639604	1						0
ENSG00000214297	ALDOAP2	aldolase, fructose-bisphosphate A pseudogene 2	14.9871	2.02487	1.74872	6.63107e-07	6.17842	2.88782	10	125666875	125667950	1						0
ENSG00000183971	NPW	neuropeptide W	20.4717	2.75339	1.86007	2.41076e-07	6.61785	2.89436	16	2020617	2020619							1
ENSG00000220161	LINC02076	long intergenic non-protein coding RNA 2076	28.5598	3.84011	2.11474	3.26642e-11	10.4859	2.89476	17	18414150	18414380			1				0
ENSG00000237264	FTH1P11	ferritin heavy chain 1 pseudogene 11	103.845	13.89	2.54496	3.63346e-31	30.4397	2.9023	8	81521682	81522232	1						0
ENSG00000237972	TUBG1P	tubulin gamma 1 pseudogene	11.4531	1.5312	1.44565	8.17634e-05	4.08744	2.90301	7	43918697	43920054	1						0
ENSG00000242697	RPL5P12	ribosomal protein L5 pseudogene 12	458.436	61.0147	2.78399	3.02406e-92	91.5194	2.90949	4	98025390	98026240	1						0
ENSG00000114019 #or# ENSG00000214289 /// ENSG00000214289	RPL39P5	angiomotin like 2 #or# ribosomal protein L39 pseudogene 5 /// ribosomal protein L39 pseudogene 5	26.4703	3.5041	2.12245	6.64373e-11	10.1776	2.91726	3	134351939	134352089	1						0
ENSG00000257569	GSTP1P1	glutathione S-transferase pi 1 pseudogene 1	27.3631	3.60703	2.11418	2.50763e-11	10.6007	2.92335	12	55900300	55900618	1						0
ENSG00000213003	BTF3P12	basic transcription factor 3 pseudogene 12	36.1562	4.76564	2.23861	1.15514e-12	11.9374	2.9235	8	70273369	70273837	1						0
ENSG00000229503	AC092155.2	NA	114.296	15.0411	2.64439	1.62045e-33	32.7904	2.92579	2	62532583	62533059		1					0
ENSG00000276564	AC130650.2	NA	11.7121	1.53297	1.58266	1.55419e-05	4.8085	2.9336	16	14150833	14153235		1					0
ENSG00000267541	MTCO2P2	mitochondrially encoded cytochrome c oxidase II pseudogene 2	1096.97	142.781	2.82205	5.63397e-102	101.249	2.94165	18	47853233	47853457	1						0
ENSG00000283016	AL139353.3	NA	10.943	1.42096	1.55578	1.0836e-05	4.96513	2.94507	14	31320224	31320634		1					0
ENSG00000213157	AC108734.1	NA	10.5753	1.369	1.57941	1.78846e-05	4.74752	2.9495	3	180887677	180888075		1					0
ENSG00000220744	RPL5P18	ribosomal protein L5 pseudogene 18	48.6752	6.28953	2.41881	1.2901e-17	16.8894	2.95216	6	127362513	127363403	1						0
ENSG00000242858	AC020899.1	NA	13.0888	1.69063	1.6155	8.86641e-06	5.05225	2.95271	5	83746388	83746989		1					0
ENSG00000255977	AC006927.1	NA	20.7795	2.67973	2.00165	9.37485e-09	8.02804	2.955	12	7606834	7607331		1					0
ENSG00000279035	AC022211.4	NA	36.1154	4.65717	2.3104	1.99371e-14	13.7003	2.95509	17	75130883	75133043		1					0
ENSG00000241081	RPL22P2	ribosomal protein L22 pseudogene 2	125.817	16.207	2.69238	1.80855e-41	40.7427	2.95663	14	76886377	76886750	1						0
ENSG00000235044	PPIAP3	peptidylprolyl isomerase A pseudogene 3	26.7518	3.44583	2.103	3.01449e-11	10.5208	2.95671	20	37530039	37530543	1						0
ENSG00000239719	AC004890.1	NA	762.338	97.8876	2.8552	1.764e-112	111.754	2.96123	7	149191043	149191223		1					0
ENSG00000214855	APOC1P1	apolipoprotein C1 pseudogene 1	76.402	9.80624	2.58773	7.06067e-25	24.1512	2.96184	19	44931000	44931058	1						0
ENSG00000236238	AC093106.1	NA	364.159	46.7089	2.79821	5.08608e-60	59.2936	2.9628	7	131665507	131665858		1					0
ENSG00000243830	AC092865.1	NA	114.727	14.5747	2.7111	6.39409e-39	38.1942	2.97667	12	8460618	8461232		1					0
ENSG00000216676	AL031229.1	NA	1204.7	149.852	2.94498	4.13872e-173	172.383	3.00706	6	27652602	27652825		1					0
ENSG00000236533	AC009413.1	NA	67.26	8.36459	2.526	8.36052e-24	23.0778	3.00738	2	41850203	41850601		1					0
ENSG00000067057 #or# ENSG00000278419	AL451164.3	phosphofructokinase, platelet #or# NA	27.727	3.4476	2.15037	2.03937e-11	10.6905	3.00763	10	3144971	3145166		1					0
ENSG00000272888 #or# ENSG00000279765 /// ENSG00000279765	AC013394.1	NA /// long intergenic non-protein coding RNA 1578 #or# NA	13.644	1.69517	1.65229	4.4822e-06	5.34851	3.00877	15	92948952	92949230		1					0
ENSG00000235852	AC005540.1	NA	13.7002	1.69693	1.73102	1.91532e-06	5.71776	3.01319	2	190880797	190881568		1					0
ENSG00000264644	KRT18P8	keratin 18 pseudogene 8	11.1756	1.37354	1.62784	9.76742e-06	5.01022	3.02439	18	9678248	9679493	1						0
ENSG00000149926	FAM57B	family with sequence similarity 57 member B	37.2822	4.53709	2.265	3.52866e-12	11.4524	3.03865	16	30035476	30035481							1
ENSG00000235828	RPL36AP26	ribosomal protein L36a pseudogene 26	884.886	107.57	2.92161	4.92034e-110	109.308	3.04021	7	15701435	15701752	1						0
ENSG00000228071	RPL7P47	ribosomal protein L7 pseudogene 47	210.352	25.5589	2.82366	3.9268e-52	51.406	3.04091	16	17932720	17933275	1						0
ENSG00000244722	RPSAP29	ribosomal protein SA pseudogene 29	102.205	12.3931	2.7157	1.29521e-31	30.8877	3.04385	3	110682286	110683154	1						0
ENSG00000210191 /// ENSG00000198786 #or# ENSG00000210191 /// ENSG00000210184 #or# ENSG00000210191	MT-TL2	mitochondrially encoded NADH:ubiquinone oxidoreductase core subunit 5 #or# mitochondrially encoded tRNA leucine 2 (CUN) /// mitochondrially encoded tRNA serine 2 (AGU/C) #or# mitochondrially encoded tRNA leucine 2 (CUN) /// mitochondrially encoded tRNA leucine 2 (CUN)	12.7287	1.53297	1.52541	2.09193e-05	4.67945	3.05369	0	12266	12336						1	0
ENSG00000285292 #or# ENSG00000285480	AC021097.2	ATP binding cassette subfamily F member 2 #or# NA	16.0225	1.91917	1.87345	2.21771e-07	6.6541	3.06154	7	151207837	151207870		1					0
ENSG00000231369	Z97353.1	NA	167.548	20.0675	2.77904	3.10876e-48	47.5074	3.06164	22	26886909	26887316		1					0
ENSG00000255823	MTRNR2L8	MT-RNR2 like 8	1330.27	156.788	2.89129	1.56198e-61	60.8063	3.08483	11	10507887	10508151							1
ENSG00000231302	RPL36P2	ribosomal protein L36 pseudogene 2	349.519	41.1588	2.62455	2.82447e-24	23.5491	3.0861	20	50620763	50621077	1						0
ENSG00000261889	AC108134.2	NA	78.7283	9.25077	2.66909	1.30992e-27	26.8828	3.08924	16	3156736	3157483		1					0
ENSG00000236539	HNRNPA1P54	heterogeneous nuclear ribonucleoprotein A1 pseudogene 54	13.0327	1.52943	1.52599	2.99084e-05	4.52421	3.09107	1	179447602	179457315	1						0
ENSG00000227337	RPL23AP43	ribosomal protein L23a pseudogene 43	589.354	68.4227	3.02956	3.75606e-126	125.425	3.10659	3	32785646	32786116	1						0
ENSG00000280325	AC074183.2	NA	12.2859	1.4255	1.6207	1.0609e-05	4.97433	3.10746	7	84939335	84940256		1					0
ENSG00000227361	RPS24P7	ribosomal protein S24 pseudogene 7	110.589	12.8313	2.76072	1.07615e-34	33.9681	3.10747	2	61803143	61803388	1						0
ENSG00000243455	RPS18P13	ribosomal protein S18 pseudogene 13	11.8433	1.36723	1.55999	1.99625e-05	4.69979	3.11474	19	18048637	18049090	1						0
ENSG00000244535	AL049714.1	NA	253.892	29.2368	2.94693	7.20491e-71	70.1424	3.11835	11	32758268	32758614		1					0
ENSG00000206567	AC022007.1	NA	43.8168	5.03807	2.39827	2.27354e-16	15.6433	3.12054	3	10009888	10010402		1					0
ENSG00000236646	LAMTOR5P1	late endosomal/lysosomal adaptor, MAPK and MTOR activator 5 pseudogene 1	20.5468	2.35457	2.00328	3.78088e-09	8.42241	3.12538	1	62038842	62039111	1						0
ENSG00000177350	RPL13AP3	ribosomal protein L13a pseudogene 3	140.132	15.9757	2.85161	9.59341e-44	43.018	3.13284	14	55766245	55767717	1						0
ENSG00000153157 #or# ENSG00000272162 /// ENSG00000137210 #or# ENSG00000272162	AL024498.2	transmembrane protein 14B #or# NA /// synaptonemal complex protein 2 like #or# NA	12.9801	1.47747	1.60893	1.11078e-05	4.95437	3.1351	6	10930370	10930423		1					0
ENSG00000227946	AC007383.2	NA	11.592	1.31527	1.66764	5.09861e-06	5.29255	3.13969	2	206085957	206086156		1					0
ENSG00000213867	AL049830.1	NA	344.076	39.0224	2.95886	5.36143e-70	69.2707	3.14035	14	30821419	30821843		1					0
ENSG00000213228	RPL12P38	ribosomal protein L12 pseudogene 38	762.39	86.1655	3.0084	6.93891e-85	84.1587	3.14535	17	60433723	60434212	1						0
ENSG00000227176	AC092641.1	NA	18.8623	2.13056	1.88382	1.15695e-07	6.93668	3.1462	2	170077224	170077594		1					0
ENSG00000231066	NPM1P9	nucleophosmin 1 pseudogene 9	10.2379	1.1513	1.56702	2.08868e-05	4.68013	3.15258	0	14834476	14835319	1						0
ENSG00000240459	AC093663.1	NA	109.576	12.3185	2.83515	1.00929e-36	35.996	3.15304	4	112116510	112116903		1					0
ENSG00000247627 /// ENSG00000198868 #or# ENSG00000247627	MTND4P12	mitochondrially encoded NADH:ubiquinone oxidoreductase core subunit 4L pseudogene 30 #or# mitochondrially encoded NADH:ubiquinone oxidoreductase core subunit 4 pseudogene 12 /// mitochondrially encoded NADH:ubiquinone oxidoreductase core subunit 4 pseudogene 12	430.071	48.1104	2.97078	1.4473e-82	81.8394	3.16015	5	134926660	134928036	1						0
ENSG00000227854	AL590135.1	NA	110.777	12.2539	2.85364	1.43249e-38	37.8439	3.17634	1	239052748	239052903		1					0
ENSG00000214263	RPSAP53	ribosomal protein SA pseudogene 53	28.2297	3.1179	2.28759	1.47771e-12	11.8304	3.17857	13	67266845	67267706	1						0
ENSG00000259448	LINC02352	long intergenic non-protein coding RNA 2352	29.2314	3.22636	2.11712	5.33917e-10	9.27253	3.17954	15	31223995	31224445			1				0
ENSG00000210196	MT-TP	mitochondrially encoded tRNA proline	340.233	37.5464	1.41637	8.36557e-05	4.0775	3.17978	0	15956	16023						1	0
ENSG00000241651	AC099340.1	NA	27.3145	3.0122	2.24777	5.28414e-12	11.277	3.18077	4	128069014	128069612		1					0
ENSG00000236976	AC091685.2	NA	92.9762	10.1324	2.81623	1.29634e-33	32.8873	3.19788	7	64141538	64142401		1					0
ENSG00000228781	AL353705.1	NA	10.0951	1.09757	1.5374	2.97251e-05	4.52688	3.20126	9	78180214	78180693		1					0
ENSG00000213970	AC006122.1	NA	171.246	18.609	2.97425	8.36045e-56	55.0778	3.202	12	4324372	4324811		1					0
ENSG00000234213	FHP1	fumarate hydratase pseudogene 1	10.1215	1.09126	1.55947	1.74271e-05	4.75878	3.21336	13	42255873	42256575	1						0
ENSG00000243417	AC023424.2	NA	36.1	3.88577	2.38444	7.38308e-14	13.1318	3.21573	4	152551277	152552000		1					0
ENSG00000243679	AC018638.5	NA	24.6734	2.626	2.1346	2.09577e-10	9.67866	3.23202	7	128653969	128654722		1					0
ENSG00000277447	AP005431.1	NA	181.98	19.3105	2.93716	3.31641e-48	47.4793	3.23632	18	3025069	3025387		1					0
ENSG00000254012	RPL10P8	ribosomal protein L10 pseudogene 8	448.801	47.3789	3.05957	2.48753e-78	77.6042	3.24376	5	171366299	171366611	1						0
ENSG00000227939	RPL3P2	ribosomal protein L3 pseudogene 2	615.856	64.7438	3.06672	5.88091e-67	66.2306	3.24978	6	31280317	31281519	1						0
ENSG00000223756	TSSC2	tumor suppressing subtransferable candidate 2 pseudogene	26.0502	2.73623	2.21832	6.45017e-13	12.1904	3.25103	11	3408686	3408810	1						0
ENSG00000215464	AP000354.1	NA	236.709	24.7779	3.09078	9.48427e-68	67.023	3.25599	22	24269346	24269675		1					0
ENSG00000213750	AP002982.1	NA	2386.69	249.732	3.16644	9.17364e-147	146.037	3.25656	8	97624203	97625079		1					0
ENSG00000226701	RPL15P14	ribosomal protein L15 pseudogene 14	110.596	11.566	2.89863	1.0006e-33	32.9997	3.25734	10	72189941	72190576	1						0
ENSG00000167371 #or# ENSG00000280607 /// ENSG00000167371 #or# ENSG00000280893 /// ENSG00000103495 #or# ENSG00000280607	AC009133.5	MYC associated zinc finger protein #or# NA /// proline rich transmembrane protein 2 #or# NA	50.476	5.253	2.53318	1.08625e-17	16.9641	3.26438	16	29811969	29812227		1					0
ENSG00000230291	AC078817.1	NA	1329.51	137.793	2.94946	1.34714e-42	41.8706	3.27032	12	80102899	80103333		1					0
ENSG00000230953	AC099677.1	NA	66.7009	6.89343	2.71183	6.68229e-24	23.1751	3.27441	1	52920422	52920596		1					0
ENSG00000235264	RPL5P28	ribosomal protein L5 pseudogene 28	141.674	14.6329	3.00721	2.50293e-49	48.6016	3.27528	10	133144612	133145304	1						0
ENSG00000255129	AP000880.1	NA	12.226	1.26154	1.76131	1.32815e-06	5.87675	3.27669	11	113279383	113279649		1					0
ENSG00000227791	AC007365.2	NA	11.6521	1.19873	1.70926	2.47372e-06	5.60665	3.28102	2	64665607	64666064		1					0
ENSG00000240622	RPL7P15	ribosomal protein L7 pseudogene 15	126.184	12.9161	2.9073	2.01257e-37	36.6962	3.28829	3	124151960	124152516	1						0
ENSG00000213661	AC106806.1	NA	45.0926	4.55425	2.6377	1.60494e-18	17.7945	3.30761	5	121616247	121616807		1					0
ENSG00000243095	RPL3P10	ribosomal protein L3 pseudogene 10	257.001	25.9522	3.05376	2.26408e-53	52.6451	3.30784	8	39157538	39158701	1						0
ENSG00000259369	AC009997.1	NA	577.341	57.7888	3.21446	7.22465e-136	135.141	3.32056	15	55746639	55746767		1					0
ENSG00000228501	RPL15P18	ribosomal protein L15 pseudogene 18	114.134	11.3939	2.99998	7.76085e-45	44.1101	3.32439	13	100150481	100151092	1						0
ENSG00000234192	RPS26P38	ribosomal protein S26 pseudogene 38	16.5701	1.64951	1.99208	3.55568e-08	7.44908	3.32847	10	87642607	87642954	1						0
ENSG00000187026	KRTAP21-2	keratin associated protein 21-2	12.1885	1.20327	1.77788	1.36092e-06	5.86617	3.3405	21	30746794	30746950							1
ENSG00000213385	AC105052.2	NA	72.658	7.16763	2.71957	1.75722e-22	21.7552	3.34155	7	102755146	102755939		1					0
ENSG00000264281	AC016596.2	NA	630.466	61.8862	3.2058	4.7848e-112	111.32	3.34873	5	55944656	55944733		1					0
ENSG00000220548	VIM2P	vimentin 2, pseudogene	10.6729	1.0393	1.49445	4.34795e-05	4.36172	3.36027	6	126602356	126603649	1						0
ENSG00000223460	GAPDHP69	glyceraldehyde 3 phosphate dehydrogenase pseudogene 69	15.9024	1.53574	1.95377	4.5021e-08	7.34659	3.37224	13	29306778	29307785	1						0
ENSG00000198744 /// ENSG00000198744 #or# ENSG00000248527	MTCO3P12	mitochondrially encoded cytochrome c oxidase III pseudogene 12 /// mitochondrially encoded cytochrome c oxidase III pseudogene 12 #or# mitochondrially encoded ATP synthase 6 pseudogene 1	2316.38	223.159	3.20253	2.56665e-95	94.5906	3.37573	1	634376	634922	1						0
ENSG00000256826	ATP5MFP4	ATP synthase membrane subunit f pseudogene 4	38.0286	3.65899	2.47359	1.08493e-15	14.9646	3.37757	17	64491523	64491789	1						0
ENSG00000244527	AC022795.1	NA	64.9337	6.24664	2.78893	1.60077e-23	22.7957	3.37782	18	21119182	21119661		1					0
ENSG00000256393	RPL41P5	ribosomal protein L41 pseudogene 5	745.482	71.3706	3.18535	1.06065e-82	81.9744	3.38477	12	93083598	93083675	1						0
ENSG00000218980	FTH1P15	ferritin heavy chain 1 pseudogene 15	36.7681	3.49956	2.46942	6.32138e-15	14.1992	3.39321	6	57004520	57004799	1						0
ENSG00000219559	AL512430.3	NA	29.4679	2.78996	2.40551	1.08359e-12	11.9651	3.40082	6	110562175	110562615		1					0
ENSG00000244538	AC098583.1	NA	301.14	28.4062	3.245	2.87846e-88	87.5408	3.40616	4	22594196	22594450		1					0
ENSG00000228121	PHBP3	prohibitin pseudogene 3	17.4256	1.63866	2.05269	3.95714e-09	8.40262	3.41061	1	58999676	59000494	1						0
ENSG00000255046	AC069185.1	NA	57.0186	5.35769	2.76891	9.45669e-21	20.0243	3.41175	8	11801698	11802020		1					0
ENSG00000261461	UBE2MP1	ubiquitin conjugating enzyme E2 M pseudogene 1	14.6194	1.37354	1.95913	4.48877e-08	7.34787	3.41192	16	35169692	35170241	1						0
ENSG00000005243	COPZ2	coatomer protein complex subunit zeta 2	16.9415	1.59124	2.02426	2.82035e-08	7.5497	3.41234	17	48033921	48033944							1
ENSG00000227311	AL031985.2	NA	119.349	11.1636	3.01375	2.20318e-40	39.6569	3.41831	1	40333078	40333557		1					0
ENSG00000241008	AC044810.1	NA	43.3742	4.05604	2.6621	4.39326e-18	17.3572	3.41869	11	7783697	7784407		1					0
ENSG00000179131	AC073335.1	NA	156.252	14.5593	3.06502	4.28297e-44	43.3683	3.42387	7	66914581	66914943		1					0
ENSG00000225487	AL390119.1	NA	394.887	36.4877	3.19778	4.00726e-74	73.3972	3.43596	1	164921318	164921629		1					0
ENSG00000254132	MTND6P3	mitochondrially encoded NADH:ubiquinone oxidoreductase core subunit 6 pseudogene 3	34.3069	3.16532	2.01704	1.06708e-09	8.9718	3.43808	5	94568929	94569470	1						0
ENSG00000220583	RPL35P2	ribosomal protein L35 pseudogene 2	2919.05	268.063	3.33972	5.17873e-158	157.286	3.44486	6	34263311	34263673	1						0
ENSG00000223741	PSMD4P1	proteasome 26S subunit, non-ATPase 4 pseudogene 1	14.4017	1.31527	1.92677	1.25278e-07	6.90212	3.45281	21	36485983	36486971	1						0
ENSG00000105583 #or# ENSG00000269590	AC010422.5	WD repeat domain 83 opposite strand #or# NA	13.1976	1.20327	1.7443	2.08804e-06	5.68026	3.45525	19	12664828	12664985		1					0
ENSG00000240052	AC108114.1	NA	321.071	28.9717	3.30416	3.07357e-87	86.5124	3.47018	5	53413855	53414260		1					0
ENSG00000229022	AL365366.1	NA	38.8315	3.50133	2.6273	3.9957e-18	17.3984	3.47125	1	241831935	241832787		1					0
ENSG00000228053	AL158823.1	NA	59.5805	5.32388	2.91675	3.40753e-26	25.4676	3.48429	9	110024881	110025358		1					0
ENSG00000214089	RPL9P21	ribosomal protein L9 pseudogene 21	119.165	10.6278	3.07756	1.06211e-38	37.9738	3.48704	10	44414649	44415153	1						0
ENSG00000236330	RPL5P9	ribosomal protein L5 pseudogene 9	191.253	16.8871	3.26178	3.52351e-57	56.453	3.50149	2	110967834	110968719	1						0
ENSG00000215063	RPL21P2	ribosomal protein L21 pseudogene 2	12.4736	1.0958	1.70904	3.3648e-06	5.47304	3.50881	20	4059633	4060113	1						0
ENSG00000235332	RPSAP76	ribosomal protein SA pseudogene 76	12.4961	1.09126	1.78457	9.90077e-07	6.00433	3.5174	9	125194649	125194913	1						0
ENSG00000240003	RPL7P24	ribosomal protein L7 pseudogene 24	92.3079	8.05835	3.02657	4.9329e-32	31.3069	3.5179	5	80501325	80501400	1						0
ENSG00000225338	RPL23AP18	ribosomal protein L23a pseudogene 18	363.123	31.4423	3.34942	1.34415e-101	100.872	3.52968	1	212309051	212309518	1						0
ENSG00000216867	RPL22P12	ribosomal protein L22 pseudogene 12	26.7593	2.29176	2.3589	6.50929e-12	11.1865	3.54551	2	110633947	110634333	1						0
ENSG00000231821	NPM1P48	nucleophosmin 1 pseudogene 48	24.2832	2.07683	2.26471	8.53655e-12	11.0687	3.5475	2	4514204	4515056	1						0
ENSG00000223396	RPS10P7	ribosomal protein S10 pseudogene 7	18.7649	1.59578	2.10076	5.33333e-09	8.273	3.55571	1	201520056	201520549	1						0
ENSG00000241334	RPL35AP33	ribosomal protein L35a pseudogene 33	21.9197	1.8609	2.16121	1.58209e-09	8.80077	3.55815	16	68477237	68477570	1						0
ENSG00000231991	ANXA2P2	annexin A2 pseudogene 2	36.9068	3.11436	2.52148	8.9558e-16	15.0479	3.56688	9	33624274	33625293	1						0
ENSG00000229965	AL359704.1	NA	149.533	12.5407	3.2506	2.57413e-48	47.5894	3.57578	1	226438564	226439344		1					0
ENSG00000224415	AC007683.1	NA	275.631	23.0449	3.33542	1.50829e-76	75.8215	3.58021	7	103141349	103141939		1					0
ENSG00000229399	AL592148.1	NA	48.4091	4.04519	2.62996	4.85138e-17	16.3141	3.581	1	222641414	222641858		1					0
ENSG00000235211	TMSB10P2	thymosin beta 10 pseudogene 2	58.5039	4.86957	2.81619	1.1437e-23	22.9417	3.58667	0	18341216	18341346	1						0
ENSG00000233873	RPL7P44	ribosomal protein L7 pseudogene 44	134.283	11.1197	3.25606	5.50625e-49	48.2591	3.59409	13	76981175	76981916	1						0
ENSG00000041982	TNC	tenascin C	45.7342	3.78638	2.88847	3.79218e-21	20.4211	3.59438	9	115091019	115091154							1
ENSG00000224820	BTF3P4	basic transcription factor 3 pseudogene 4	102.831	8.47029	3.07052	1.06255e-39	38.9736	3.60172	9	72107818	72108312	1						0
ENSG00000232393	RPL5P6	ribosomal protein L5 pseudogene 6	90.1963	7.38987	3.12589	8.47652e-38	37.0718	3.60945	1	91023919	91024804	1						0
ENSG00000277297	ATP5F1AP10	ATP synthase F1 subunit alpha pseudogene 10	10.0239	0.817062	1.69841	3.93694e-06	5.40484	3.61686	9	66721158	66722760	1						0
ENSG00000213312	RPL7AP34	ribosomal protein L7a pseudogene 34	135.533	11.0105	3.26188	1.42252e-53	52.8469	3.62169	6	63548708	63549508	1						0
ENSG00000213592	PPIAP42	peptidylprolyl isomerase A pseudogene 42	49.3915	3.94227	2.77015	1.14334e-20	19.9418	3.64716	11	57718044	57718530	1						0
ENSG00000215088	RPS5P3	ribosomal protein S5 pseudogene 3	11.6971	0.933604	1.75878	1.69966e-06	5.76964	3.6472	21	33481580	33482195	1						0
ENSG00000251470	ASNSP4	asparagine synthetase pseudogene 4	38.2648	3.0059	2.62243	1.6092e-16	15.7934	3.67015	8	46698479	46698688	1						0
ENSG00000213542	AC007000.1	NA	85.2594	6.68027	3.14556	5.21149e-35	34.283	3.67388	7	77115399	77116192		1					0
ENSG00000225176	ATP5MGP4	ATP synthase membrane subunit g pseudogene 4	49.1632	3.83557	2.90763	8.65924e-23	22.0625	3.68007	4	148703526	148703832	1						0
ENSG00000244585	RPL12P33	ribosomal protein L12 pseudogene 33	226.982	17.6497	3.38783	1.00575e-58	57.9975	3.68486	12	120916745	120917236	1						0
ENSG00000172746	RPL12P13	ribosomal protein L12 pseudogene 13	13.4338	1.0393	1.8841	2.12443e-07	6.67276	3.69219	1	26980829	26980975	1						0
ENSG00000258956	COX4I1P1	cytochrome c oxidase subunit 4I1 pseudogene 1	23.3452	1.80263	2.28202	1.06361e-11	10.9732	3.69495	14	61831861	61832369	1						0
ENSG00000130844	ZNF331	zinc finger protein 331	26.2978	2.01579	2.4626	2.15987e-12	11.6656	3.70553	19	53569304	53569376							1
ENSG00000176340 #or# ENSG00000256100	AP000721.1	cytochrome c oxidase subunit 8A #or# NA	463.314	35.485	3.44883	2.40066e-91	90.6197	3.70671	11	63988344	63988346		1					0
ENSG00000243777	AP000942.1	NA	146.293	11.1528	3.17845	1.35344e-39	38.8686	3.71338	11	102295060	102295806		1					0
ENSG00000235354	RPS29P16	ribosomal protein S29 pseudogene 16	5008.96	380.403	3.5459	3.02397e-115	114.519	3.71891	7	103348601	103348771	1						0
ENSG00000263818	AC091178.1	NA	41.1833	3.12698	2.78824	5.86302e-18	17.2319	3.71922	17	39113001	39113190		1					0
ENSG00000218596	AL162578.1	NA	57.5327	4.3247	2.92687	2.9804e-22	21.5257	3.73371	6	156976815	156977072		1					0
ENSG00000237629	UQCRHP2	ubiquinol-cytochrome c reductase hinge protein pseudogene 2	48.7728	3.65899	2.87616	3.94672e-23	22.4038	3.73656	2	25994794	25995081	1						0
ENSG00000230592	RPSAP8	ribosomal protein SA pseudogene 8	235.682	17.6179	3.50525	1.09821e-80	79.9593	3.74173	0	100155885	100156773	1						0
ENSG00000268074	RPL22P5	ribosomal protein L22 pseudogene 5	46.9572	3.50587	2.90372	3.92895e-23	22.4057	3.7435	1	143929994	143930382	1						0
ENSG00000198520	ARMH1	armadillo-like helical domain containing 1	17.0728	1.26154	2.20646	1.68032e-09	8.77461	3.75845	1	44725291	44725591							1
ENSG00000214914	RPL23AP3	ribosomal protein L23a pseudogene 3	56.0131	4.11254	2.96548	2.24298e-24	23.6492	3.76766	21	36016079	36016546	1						0
ENSG00000248489	LINC02062	long intergenic non-protein coding RNA 2062	43.911	3.22359	2.80093	1.46586e-19	18.8339	3.76784	5	98994807	98995013			1				0
ENSG00000232388 #or# ENSG00000284776	AL121900.2	small integral membrane protein 26 #or# NA	115.526	8.47483	3.23492	5.91741e-45	44.2279	3.76889	20	18567453	18567478		1					0
ENSG00000250982	GAPDHP35	glyceraldehyde 3 phosphate dehydrogenase pseudogene 35	143.452	10.3958	3.368	1.60298e-55	54.7951	3.7865	16	28239693	28240668	1						0
ENSG00000215311	NPM1P12	nucleophosmin 1 pseudogene 12	10.6127	0.767869	1.71513	3.14096e-06	5.50294	3.78879	7	149334024	149334857	1						0
ENSG00000243538	RPS26P28	ribosomal protein S26 pseudogene 28	206.383	14.9273	3.4019	3.14393e-59	58.5025	3.7893	5	16902294	16902641	1						0
ENSG00000242041	RPL35AP28	ribosomal protein L35a pseudogene 28	497.913	35.621	3.23853	2.03973e-37	36.6904	3.80509	12	49863173	49863503	1						0
ENSG00000210140	MT-TC	mitochondrially encoded tRNA cysteine	399.638	28.4359	2.90097	3.19424e-22	21.4956	3.81291	0	5761	5826						1	0
ENSG00000219451	RPL23P8	ribosomal protein L23 pseudogene 8	852.739	60.6201	3.70978	1.96676e-173	172.706	3.81424	7	20827326	20827753	1						0
ENSG00000237433	RPSAP11	ribosomal protein SA pseudogene 11	23.6869	1.64951	2.37225	1.6194e-11	10.7906	3.84398	3	32190747	32191627	1						0
ENSG00000184414	IRS3P	insulin receptor substrate 3, pseudogene	35.4214	2.46303	2.71365	3.91867e-15	14.4069	3.84611	7	100570131	100571136	1						0
ENSG00000215457	RPS8P3	ribosomal protein S8 pseudogene 3	14.1429	0.981029	1.97617	5.92933e-08	7.22699	3.84964	18	51845007	51845628	1						0
ENSG00000223861	AL365436.1	NA	37.3872	2.57857	2.8114	7.57432e-18	17.1207	3.8579	1	151557446	151557940		1					0
ENSG00000226138	AC004801.1	NA	12.1549	0.821601	1.82965	4.53338e-07	6.34358	3.88695	12	48085062	48085421		1					0
ENSG00000198695	MT-ND6	mitochondrially encoded NADH:ubiquinone oxidoreductase core subunit 6	10735.4	701.381	3.5276	1.95394e-59	58.7091	3.93603	0	14149	14151						1	0
ENSG00000226624	AC005099.1	NA	16.0225	1.04561	2.15701	3.6387e-09	8.43905	3.93769	7	105819492	105820101		1					0
ENSG00000230199	AL603825.1	NA	44.3947	2.89112	2.86832	5.50874e-19	18.2589	3.94068	1	242975005	242975084		1					0
ENSG00000261557	EEF1A1P38	eukaryotic translation elongation factor 1 alpha 1 pseudogene 38	70.1484	4.55601	3.18813	2.0856e-28	27.6808	3.94457	16	27133483	27134338	1						0
ENSG00000210195	MT-TT	mitochondrially encoded tRNA threonine	192.356	12.4746	3.14177	2.88209e-33	32.5403	3.94671	0	15888	15953						1	0
ENSG00000234559	RPL22P7	ribosomal protein L22 pseudogene 7	53.7921	3.45668	3.08823	3.93886e-27	26.4046	3.95994	2	129939848	129940217	1						0
ENSG00000230171	RPL22P18	ribosomal protein L22 pseudogene 18	56.1477	3.60349	3.00434	2.31054e-25	24.6363	3.96176	10	80125941	80126317	1						0
ENSG00000213820	RPL13P2	ribosomal protein L13 pseudogene 2	78.5407	4.98334	3.31567	2.82005e-36	35.5497	3.97826	20	46099518	46100176	1						0
ENSG00000273716	AC092670.1	NA	82.8736	5.253	3.29592	8.59812e-35	34.0656	3.9797	4	118460224	118460301		1					0
ENSG00000217824	SNRPEP6	small nuclear ribonucleoprotein polypeptide E pseudogene 6	12.1509	0.769637	1.80991	7.86394e-07	6.10436	3.98074	6	148567378	148567654	1						0
ENSG00000236148	RPL23AP37	ribosomal protein L23a pseudogene 37	22.7977	1.4255	2.34222	4.58061e-11	10.3391	3.99934	2	64347193	64347741	1						0
ENSG00000231362	AC069271.1	NA	21.9836	1.37354	2.37282	1.35447e-11	10.8682	4.00046	3	13052967	13053122		1					0
ENSG00000240738	AF279873.2	NA	76.5565	4.77195	3.30986	3.88553e-33	32.4105	4.00388	8	33859480	33860223		1					0
ENSG00000232228	AC092431.2	NA	387.751	23.9677	3.73412	6.23e-89	88.2055	4.01597	2	69594741	69595058		1					0
ENSG00000075131 #or# ENSG00000240821	RPL9P25	TIMELESS interacting protein #or# ribosomal protein L9 pseudogene 25	145.635	8.98464	3.6038	2.02137e-55	54.6944	4.01876	15	66379337	66379915	1						0
ENSG00000170540 #or# ENSG00000260342 /// ENSG00000134419 #or# ENSG00000260342	AC138811.2	ribosomal protein S15a #or# NA /// ADP ribosylation factor like GTPase 6 interacting protein 1 #or# NA	4054.41	249.286	3.79071	8.24283e-111	110.084	4.02362	16	18801467	18801519		1					0
ENSG00000268993	RPL22P6	ribosomal protein L22 pseudogene 6	74.497	4.54163	3.19207	2.06771e-30	29.6845	4.0359	1	121142051	121142438	1						0
ENSG00000234981	AC244034.1	NA	55.6715	3.39387	3.18203	1.08287e-25	24.9654	4.03594	1	206528915	206529706		1					0
ENSG00000243678	NME2	NME/NM23 nucleoside diphosphate kinase 2	43.1308	2.62423	2.89174	6.5898e-21	20.1811	4.03875	17	51171487	51171608							1
ENSG00000173163 #or# ENSG00000242735	RPSAP26	copper metabolism domain containing 1 #or# ribosomal protein SA pseudogene 26	129.099	7.71957	3.56653	4.26226e-55	54.3704	4.06382	2	62146413	62147153	1						0
ENSG00000270672	MTRNR2L6	MT-RNR2 like 6	12.0798	0.715905	1.86645	3.88939e-07	6.41012	4.07668	7	142667306	142667718							1
ENSG00000282879	AC095038.3	NA	50.0556	2.95216	3.00233	2.15853e-23	22.6658	4.08369	7	56736396	56736590		1					0
ENSG00000242209	AC006445.1	NA	267.861	15.3882	3.83413	2.10916e-95	94.6759	4.12159	4	13647697	13647779		1					0
ENSG00000261519	AC010542.4	NA	11.6559	0.657634	1.82291	6.83767e-07	6.16509	4.14763	16	66549280	66551189		1					0
ENSG00000227514	AC107890.1	NA	31.5275	1.75067	2.71311	6.95765e-16	15.1575	4.17064	8	113377065	113377227		1					0
ENSG00000213791	AC104212.1	NA	29.6702	1.63689	2.6655	3.12464e-15	14.5052	4.17998	8	80300869	80301481		1					0
ENSG00000225616	AL138785.1	NA	2603.42	142.481	3.80046	4.65658e-73	72.3319	4.19156	1	28982278	28982608		1					0
ENSG00000228477	AL663070.1	NA	1572.37	85.0775	4.06524	7.63248e-204	203.117	4.20802	1	39962680	39963404		1					0
ENSG00000214460	TPT1P6	tumor protein, translationally-controlled 1 pseudogene 6	58.778	3.17617	3.26537	5.64858e-29	28.2481	4.20992	6	85427453	85427966	1						0
ENSG00000238085	AL590682.1	NA	506.621	27.0964	3.98745	6.65061e-120	119.177	4.22473	1	240998451	240998794		1					0
ENSG00000225483	RPL22P4	ribosomal protein L22 pseudogene 4	74.7254	3.98239	3.3756	1.11555e-35	34.9525	4.22989	1	206160887	206161276	1						0
ENSG00000197588	KLKP1	kallikrein pseudogene 1	52.5396	2.79274	3.20254	1.75887e-21	20.7548	4.23366	19	50887866	50888268	1						0
ENSG00000223676	RPL34P26	ribosomal protein L34 pseudogene 26	68.8316	3.56691	3.40104	6.48997e-33	32.1878	4.27032	13	50361410	50361763	1						0
ENSG00000217130	AL139100.1	NA	323.396	16.7373	3.61458	7.43629e-45	44.1286	4.27217	6	34744176	34744673		1					0
ENSG00000022556 #or# ENSG00000243494 /// ENSG00000243494	AC011476.1	NA /// NLR family pyrin domain containing 2 #or# NA	147.631	7.62195	3.74072	2.7549e-49	48.5599	4.27569	19	54974355	54974417		1					0
ENSG00000239600	AP000797.1	NA	23.4391	1.20327	2.5701	4.57032e-14	13.3401	4.28389	11	115951105	115951491		1					0
ENSG00000152936 #or# ENSG00000241846 /// ENSG00000152936	LMNTD1	lamin tail domain containing 1 /// lamin tail domain containing 1 #or# NA	21.241	1.08849	2.40518	2.05516e-11	10.6872	4.28645	12	25549498	25549546							1
ENSG00000236574	AC092634.6	NA	22.5951	1.1513	2.44611	6.15511e-12	11.2108	4.29467	7	63843314	63843505		1					0
ENSG00000213522	RAC1P5	Rac family small GTPase 1 pseudogene 5	11.7872	0.599364	1.98713	5.72993e-08	7.24185	4.29764	4	107203349	107203924	1						0
ENSG00000177688	SUMO4	small ubiquitin-like modifier 4	23.6717	1.20327	2.60295	2.72875e-14	13.564	4.29814	6	149400680	149401292							1
ENSG00000214917	AC011825.1	NA	131.436	6.55919	3.69288	3.09612e-48	47.5092	4.3247	18	32075885	32076272		1					0
ENSG00000275110	MIR6087	microRNA 6087	206.512	10.2409	3.83832	2.93794e-70	69.532	4.33381	0	109054542	109054590				1			0
ENSG00000258802	AL139317.2	NA	164.392	8.04196	3.23903	9.78116e-26	25.0096	4.35345	14	52798904	52799061		1					0
ENSG00000251131	AC025171.3	NA	28.3162	1.37354	2.73201	1.42116e-14	13.8474	4.36566	5	43024199	43024234		1					0
ENSG00000261588	AC093249.4	NA	29.5501	1.42096	2.85447	2.5739e-17	16.5894	4.37822	16	30587662	30587920		1					0
ENSG00000284607	AL121936.1	NA	12.7851	0.599364	2.03601	2.39798e-08	7.62016	4.41489	6	26572028	26574698		1					0
ENSG00000240972	MIF	macrophage migration inhibitory factor	1867.92	87.5372	4.26493	4.37808e-261	260.359	4.41539	22	23895040	23895227							1
ENSG00000280012	RPL23AP61	ribosomal protein L23a pseudogene 61	87.0523	4.05604	3.63264	4.01237e-41	40.3966	4.42374	10	46063250	46063715	1						0
ENSG00000239200	RPL22P20	ribosomal protein L22 pseudogene 20	48.3298	2.23626	3.13195	3.55481e-25	24.4492	4.43375	14	18692032	18692408	1						0
ENSG00000206892	RNU6-42P	RNA, U6 small nuclear 42, pseudogene	15.4861	0.715905	2.25483	4.39415e-10	9.35713	4.43506	3	196784980	196785086	1						0
ENSG00000233707	RPL22P11	ribosomal protein L22 pseudogene 11	26.0916	1.20327	2.68934	2.02973e-14	13.6926	4.43856	2	109737139	109737523	1						0
ENSG00000198695 #or# ENSG00000210194 /// ENSG00000210194	MT-TE	mitochondrially encoded NADH:ubiquinone oxidoreductase core subunit 6 #or# mitochondrially encoded tRNA glutamic acid /// mitochondrially encoded tRNA glutamic acid	1539.05	69.1918	3.64644	1.08875e-44	43.9631	4.47529	0	14674	14742						1	0
ENSG00000240311	AC004224.1	NA	658.108	29.0055	4.27566	1.60487e-152	151.795	4.50392	16	3496201	3496768		1					0
ENSG00000258613	RPL21P7	ribosomal protein L21 pseudogene 7	100.959	4.31486	3.64708	1.2819e-42	41.8921	4.54831	14	65266638	65267008	1						0
ENSG00000213641	RPL7AP4	ribosomal protein L7a pseudogene 4	21.9047	0.929065	2.59987	1.90354e-13	12.7204	4.55932	14	55543401	55544169	1						0
ENSG00000267652	AC011712.1	NA	11.9035	0.493668	1.97751	6.91966e-08	7.15992	4.5917	18	41789162	41789395		1					0
ENSG00000226864	ATE1-AS1	ATE1 antisense RNA 1	11.9407	0.493668	1.85966	2.47119e-07	6.60709	4.59621	10	121951236	121951622							1
ENSG00000130182	ZSCAN10	zinc finger and SCAN domain containing 10	10.9243	0.435397	1.95325	5.02112e-08	7.2992	4.64906	16	3096450	3096481							1
ENSG00000136999	NOV	nephroblastoma overexpressed	74.872	2.94762	3.64839	7.28266e-37	36.1377	4.6668	8	119416744	119417120							1
ENSG00000230897	RPS18P12	ribosomal protein S18 pseudogene 12	3031.2	118.735	4.02785	3.19922e-58	57.495	4.67407	17	14705076	14705534	1						0
ENSG00000267011	AC011498.1	NA	23.8819	0.933604	2.74954	1.48759e-14	13.8275	4.67696	19	4470501	4470613		1					0
ENSG00000214593	AL354710.1	NA	32.2175	1.257	3.01924	1.37688e-19	18.8611	4.67979	9	125263845	125264090		1					0
ENSG00000130656	HBZ	hemoglobin subunit zeta	16.8704	0.657634	2.20016	1.39284e-09	8.8561	4.68107	16	154401	154503							1
ENSG00000249119	MTND6P4	mitochondrially encoded NADH:ubiquinone oxidoreductase core subunit 6 pseudogene 4	1056.38	41.0712	3.9818	3.49157e-60	59.457	4.68485	5	134924123	134924644	1						0
ENSG00000236285	NPM1P8	nucleophosmin 1 pseudogene 8	19.8266	0.76333	2.43621	9.15965e-12	11.0381	4.69898	0	32205902	32206738	1						0
ENSG00000218582	GAPDHP63	glyceraldehyde 3 phosphate dehydrogenase pseudogene 63	313.107	11.9978	4.35001	1.47291e-112	111.832	4.70581	6	79953005	79954011	1						0
ENSG00000239393	AC146507.1	NA	17.4031	0.655866	2.34766	7.5265e-11	10.1234	4.7298	5	177346073	177346426		1					0
ENSG00000267121	AC008105.3	NA	25.5512	0.927297	2.7592	4.26701e-15	14.3699	4.78422	17	45220267	45220454		1					0
ENSG00000220614	AL583834.1	NA	24.1442	0.875333	2.45979	4.32211e-12	11.3643	4.7857	6	43328134	43328476		1					0
ENSG00000242276	RPL5P3	ribosomal protein L5 pseudogene 3	16.7354	0.599364	2.26602	4.56004e-10	9.34103	4.80333	15	71063101	71063989	1						0
ENSG00000278963	AC005921.3	NA	30.5331	1.09126	2.97114	3.51713e-17	16.4538	4.8063	17	50722074	50724224		1					0
ENSG00000224427	AP000281.1	NA	116.997	3.89207	3.97884	3.98724e-46	45.3993	4.90979	21	32841496	32841811		1					0
ENSG00000230603	AC011753.1	NA	43.0816	1.42727	3.4139	3.50237e-26	25.4556	4.91574	2	109665649	109665742		1					0
ENSG00000236887	AL357055.2	NA	216.913	7.1694	4.38219	7.33668e-82	81.1345	4.91912	1	113198825	113199258		1					0
ENSG00000242667	AC087385.2	NA	13.3177	0.439936	2.1752	2.52849e-09	8.59714	4.91991	15	60404463	60404960		1					0
ENSG00000231181	AL954705.1	NA	105.025	3.38756	3.95964	1.14891e-46	45.9397	4.95435	1	9576427	9576985		1					0
ENSG00000227437	RPS8P4	ribosomal protein S8 pseudogene 4	89.5625	2.84647	3.95243	1.79901e-45	44.745	4.97565	10	119638456	119639082	1						0
ENSG00000244229	RPL26P35	ribosomal protein L26 pseudogene 35	429.865	13.4806	4.62564	1.81094e-119	118.742	4.99492	18	76834429	76834888	1						0
ENSG00000232876	AL353596.1	NA	10.9243	0.327933	1.97834	6.29525e-08	7.20099	5.05799	6	135060215	135060550		1					0
ENSG00000226082	AC096915.1	NA	11.1382	0.327933	1.95644	9.92791e-08	7.00314	5.08597	3	62926371	62926882		1					0
ENSG00000198804	MT-CO1	mitochondrially encoded cytochrome c oxidase I	64446.8	1895.73	4.88642	6.67676e-266	265.175	5.08728	0	7443	7445						1	0
ENSG00000210144 /// ENSG00000210140 #or# ENSG00000210144	MT-TY	mitochondrially encoded tRNA cysteine #or# mitochondrially encoded tRNA tyrosine /// mitochondrially encoded tRNA tyrosine	1024.2	29.4762	3.59452	7.68364e-32	31.1144	5.1188	0	5826	5891						1	0
ENSG00000238149	AC104978.1	NA	88.2718	2.514	4.00023	1.85498e-46	45.7317	5.1339	11	28287235	28287625		1					0
ENSG00000213270	RPL6P25	ribosomal protein L6 pseudogene 25	161.508	4.49144	4.45201	1.94284e-74	73.7116	5.16829	12	83151331	83152190	1						0
ENSG00000240874	AC025271.1	NA	14.413	0.381665	2.2206	9.60163e-10	9.01765	5.23892	15	57555951	57556379		1					0
ENSG00000269228	RPS27AP19	ribosomal protein S27a pseudogene 19	376.796	9.84836	4.79952	7.94653e-135	134.1	5.25776	19	7666254	7666476	1						0
ENSG00000213950	RPS10P2	ribosomal protein S10 pseudogene 2	78.8107	2.02663	4.01345	5.82198e-43	42.2349	5.28123	20	14757563	14758056	1						0
ENSG00000237973	MTCO1P12	mitochondrially encoded cytochrome c oxidase I pseudogene 12	23438.5	574.877	5.16241	0	?	5.34948	1	631074	632616	1						0
ENSG00000243844	RPL17P33	ribosomal protein L17 pseudogene 33	41.3897	0.985567	3.3255	1.67498e-23	22.776	5.39217	8	29632091	29632644	1						0
ENSG00000241877	AC095041.1	NA	30.4881	0.715905	3.10157	4.56655e-19	18.3404	5.41234	4	178286695	178287285		1					0
ENSG00000278791	MIR6723	microRNA 6723	24.3396	0.545632	2.73537	1.77307e-15	14.7513	5.47923	1	632325	632413				1			0
ENSG00000242265	PEG10	paternally expressed 10	80.9681	1.80717	4.079	6.21279e-43	42.2067	5.48555	7	94668734	94669180							1
ENSG00000235315	RPL23AP69	ribosomal protein L23a pseudogene 69	449.39	9.97398	5.03351	1.88568e-145	144.725	5.49365	13	25206049	25206506	1						0
ENSG00000232333	RPS27AP2	ribosomal protein S27a pseudogene 2	82.9186	1.80894	4.08978	6.11926e-44	43.2133	5.51848	20	17516843	17517307	1						0
ENSG00000279337	AC127024.7	NA	54.0174	1.14953	3.56245	7.6341e-28	27.1172	5.5543	17	30724982	30725181		1					0
ENSG00000223739	AC007389.2	NA	46.4992	0.985567	3.57862	6.85505e-28	27.164	5.56011	2	65511771	65512076		1					0
ENSG00000215002	RPL23AP59	ribosomal protein L23a pseudogene 59	88.8604	1.86721	4.22039	2.16867e-44	43.6638	5.57259	10	106551040	106551121	1						0
ENSG00000248648	AC113410.1	NA	32.7164	0.657634	3.26568	1.51122e-22	21.8207	5.63659	5	133003119	133003365		1					0
ENSG00000210151	MT-TS1	mitochondrially encoded tRNA serine 1 (UCN)	728.295	13.746	4.98173	1.59566e-138	137.797	5.72744	0	7446	7514						1	0
ENSG00000101353	MROH8	maestro heat like repeat family member 8	494.245	8.3719	5.23631	1.53209e-133	132.815	5.88353	20	37160135	37160176							1
ENSG00000224646	AC007387.1	NA	53.4019	0.873565	3.73908	7.2792e-31	30.1379	5.93383	2	74754670	74754819		1					0
ENSG00000229021	AL450992.1	NA	10.594	0.163967	1.98313	2.54452e-08	7.59439	6.0137	1	152041585	152042774		1					0
ENSG00000210135 /// ENSG00000210135 #or# ENSG00000210140 /// ENSG00000210127 #or# ENSG00000210135	MT-TN	mitochondrially encoded tRNA asparagine #or# mitochondrially encoded tRNA cysteine /// mitochondrially encoded tRNA alanine #or# mitochondrially encoded tRNA asparagine /// mitochondrially encoded tRNA asparagine	2349.25	35.5412	4.48716	3.4159e-52	51.4665	6.04656	0	5657	5729						1	0
ENSG00000210100	MT-TI	mitochondrially encoded tRNA isoleucine	160.874	2.35911	1.68448	4.74122e-06	5.32411	6.09154	0	4263	4331						1	0
ENSG00000256045	MTRNR2L10	MT-RNR2 like 10	204.391	2.95216	4.80706	4.0746e-66	65.3899	6.11341	0	55181391	55181919							1
ENSG00000129951	PLPPR3	phospholipid phosphatase related 3	39.6681	0.545632	3.23954	7.6703e-25	24.1152	6.18391	19	821560	821955							1
ENSG00000239602	AC091959.2	NA	29.2127	0.327933	3.19909	8.58538e-21	20.0662	6.47705	5	146138145	146138381		1					0
ENSG00000241281	AC010683.1	NA	43.6485	0.435397	3.66409	4.94099e-28	27.3062	6.64746	4	147425974	147426351		1					0
ENSG00000134775	FHOD3	formin homology 2 domain containing 3	6116.51	60.8785	5.18832	3.3239e-77	76.4784	6.65063	18	36779463	36780055							1
ENSG00000179477	ALOX12B	arachidonate 12-lipoxygenase, 12R type	97.1177	0.873565	4.28419	2.15151e-45	44.6673	6.79668	17	8076295	8076344							1
ENSG00000240776	AC079944.1	NA	62.9269	0.545632	4.11753	4.47575e-39	38.3491	6.84961	3	113850237	113850731		1					0
ENSG00000270230	MTND6P22	mitochondrially encoded NADH:ubiquinone oxidoreductase core subunit 6 pseudogene 22	239.699	1.91463	4.99262	1.24647e-77	76.9043	6.96801	5	100046450	100046970	1						0
ENSG00000262902	MTCO1P40	mitochondrially encoded cytochrome c oxidase I pseudogene 40	6569.62	33.8544	7.11643	0	?	7.60032	17	53105734	53106358	1						0
ENSG00000230916	MTCO1P53	mitochondrially encoded cytochrome c oxidase I pseudogene 53	68.1038	0.163967	3.9485	7.78808e-38	37.1086	8.69819	0	126471705	126472403	1						0
ENSG00000173110	HSPA6	heat shock protein family A (Hsp70) member 6	3.44755	239.428	-5.30127	1.91698e-67	66.7174	-6.11788	1	161526591	161526910							1
ENSG00000177352	CCDC71	coiled-coil domain containing 71	2.2809	102.987	-2.51711	7.21435e-12	11.1418	-5.49672	3	49162535	49162804							1
ENSG00000054983	GALC	galactosylceramidase	0.382641	11.7756	-1.91499	8.48534e-08	7.07133	-4.94367	14	87987752	87988207							1
ENSG00000225217	HSPA7	heat shock protein family A (Hsp70) member 7	0.517689	11.7128	-2.02171	7.41505e-09	8.12989	-4.49986	1	161606291	161608217							1
ENSG00000113396	SLC27A6	solute carrier family 27 member 6	0.517689	10.841	-1.48715	2.45499e-05	4.60995	-4.38827	5	128965874	128966137							1
ENSG00000230564	CALM1P2	calmodulin 1 pseudogene 2	4.04412	69.4169	-2.96588	3.41011e-24	23.4672	-4.10139	7	55259809	55260256	1						0
ENSG00000135899	SP110	SP110 nuclear body protein	0.997932	16.1767	-2.01887	2.08993e-08	7.67987	-4.01884	2	230212416	230212430							1
ENSG00000232751	AL645568.3	NA	8.79714	138.776	-3.28667	1.58415e-43	42.8002	-3.97958	1	173351689	173352004		1					0
ENSG00000231434	AL365440.1	NA	71.9005	1004.62	-3.21251	1.98617e-34	33.702	-3.8045	1	158523672	158525838		1					0
ENSG00000249784	SCARNA22	small Cajal body-specific RNA 22	6.47501	87.3526	-2.31099	1.21437e-11	10.9156	-3.7539	4	1974636	1974760							1
ENSG00000268798	AC027307.3	NA	1.14792	13.8398	-1.70505	2.03107e-06	5.69227	-3.59173	19	1440839	1441938		1					0
ENSG00000240771	ARHGEF25	Rho guanine nucleotide exchange factor 25	6.86143	75.3948	-2.74273	1.31847e-18	17.8799	-3.45788	12	57619311	57619379							1
ENSG00000131899	LLGL1	LLGL1, scribble cell polarity complex component	19.4176	156.883	-2.73577	1.0692e-30	29.9709	-3.01425	17	18243908	18244875							1
ENSG00000236534	H3F3BP1	H3 histone, family 3B pseudogene 1	33.0993	263.313	-2.71103	7.30822e-41	40.1362	-2.99191	13	71675067	71675469	1						0
ENSG00000232186	AL137013.1	NA	3.66148	28.6521	-1.92562	3.9183e-09	8.4069	-2.96814	0	75326772	75327999		1					0
ENSG00000225255	AP000527.1	NA	1.3993	10.8849	-1.17478	0.000657674	3.18199	-2.95955	22	15778010	15778297		1					0
ENSG00000267023	LRRC37A16P	leucine rich repeat containing 37 member A16, pseudogene	15.5048	116.841	-2.16984	1.50822e-11	10.8215	-2.91376	17	68130250	68130322	1						0
ENSG00000210077 #or# ENSG00000210082 /// ENSG00000210077 #or# ENSG00000211459 /// ENSG00000210077	MT-TV	mitochondrially encoded tRNA valine #or# mitochondrially encoded 16S RNA /// mitochondrially encoded tRNA valine /// mitochondrially encoded tRNA valine #or# mitochondrially encoded 12S RNA	22.6965	169.04	-2.60121	3.70734e-25	24.4309	-2.89683	0	1602	1670						1	0
ENSG00000231503	PTMAP4	prothymosin alpha pseudogene 4	4.4642	30.796	-1.90705	3.31159e-09	8.47996	-2.78627	12	9239986	9240331	1						0
ENSG00000220875	HIST1H3PS1	histone cluster 1 H3 pseudogene 1	7.74304	52.2162	-2.08022	1.84819e-11	10.7333	-2.75353	6	26321876	26322292	1						0
ENSG00000212464	SNORA12	small nucleolar RNA, H/ACA box 12	5.71351	37.3247	-1.96278	5.35182e-11	10.2715	-2.70768	10	100237156	100237302					1		0
ENSG00000176840	MIR7-3HG	MIR7-3 host gene	2.54722	16.4277	-1.61577			-2.68914	19	4772132	4772514				1			0
ENSG00000226361	TERF1P5	telomeric repeat binding factor 1 pseudogene 5	5.81111	36.543	-1.8859	1.41722e-08	7.84856	-2.65271	13	18680494	18681700	1						0
ENSG00000197744	PTMAP2	prothymosin alpha pseudogene 2	35.6463	213.622	-2.28337	1.56839e-22	21.8045	-2.58323	5	118973796	118974122	1						0
ENSG00000221164	SNORA11F	small nucleolar RNA, H/ACA box 11F	4.98567	29.2863	-1.65421	1.07863e-06	5.96713	-2.55437	10	73126080	73126207					1		0
ENSG00000145246	ATP10D	ATPase phospholipid transporting 10D (putative)	2.79859	16.3755	-1.4428	1.28465e-05	4.89122	-2.54877	4	47591042	47591295							1
ENSG00000158050	DUSP2	dual specificity phosphatase 2	3.19996	18.4468	-1.62406	2.02533e-06	5.6935	-2.52725	2	96143729	96144037							1
ENSG00000054523 #or# ENSG00000264501	RN7SL731P	kinesin family member 1B #or# RNA, 7SL, cytoplasmic 731, pseudogene	3.26011	18.5177	-1.55087	5.46045e-06	5.26277	-2.50591	1	10306465	10306757	1						0
ENSG00000271127	AP000526.1	NA	3.27883	18.6226	-1.49563	7.39282e-06	5.13119	-2.5058	22	15796959	15798346		1					0
ENSG00000141756	FKBP10	FK506 binding protein 10	195.087	1086.35	-1.9375	5.3012e-10	9.27563	-2.4773	17	41822223	41822540							1
ENSG00000100604	CHGA	chromogranin A	3.93157	21.6003	-1.63918	9.77158e-07	6.01004	-2.45787	14	92932370	92933255							1
ENSG00000186470	BTN3A2	butyrophilin subfamily 3 member A2	11.0555	60.0803	-1.93433	1.88329e-14	13.7251	-2.44212	6	26372693	26375701							1
ENSG00000205683	DPF3	double PHD fingers 3	3.42883	18.3073	-1.43789	1.76237e-05	4.7539	-2.41663	14	72806010	72806057							1
ENSG00000214832	UPF3AP2	UPF3A pseudogene 2	4.32916	21.9272	-1.53453	5.0759e-06	5.29449	-2.34056	17	20375709	20376840	1						0
ENSG00000210164 /// ENSG00000198938 #or# ENSG00000210164 /// ENSG00000198840 #or# ENSG00000210164	MT-TG	mitochondrially encoded cytochrome c oxidase III #or# mitochondrially encoded tRNA glycine /// mitochondrially encoded NADH:ubiquinone oxidoreductase core subunit 3 #or# mitochondrially encoded tRNA glycine /// mitochondrially encoded tRNA glycine	188.758	918.565	-2.15146	4.72472e-39	38.3256	-2.28285	0	9991	10058						1	0
ENSG00000182742 #or# ENSG00000257178 /// ENSG00000257178	AC103702.1	NA /// homeobox B4 #or# NA	2.3785	11.5642	-1.24272	0.000495798	3.3047	-2.28154	17	48579630	48582259		1					0
ENSG00000255387	AC015689.2	NA	3.7778	18.0296	-1.49808	2.40624e-05	4.61866	-2.25475	11	4210354	4212091		1					0
ENSG00000152056	AP1S3	adaptor related protein complex 1 subunit sigma 3	10.8719	51.1423	-1.77014	6.60494e-10	9.18013	-2.23392	2	223765310	223765350							1
ENSG00000255836	AC131206.1	NA	2.94858	13.7932	-1.27333	0.000328394	3.4836	-2.22586	12	7438780	7439990		1					0
ENSG00000235655	H3F3AP4	H3 histone, family 3A, pseudogene 4	82.7387	382.061	-1.94785	6.39298e-17	16.1943	-2.20717	2	174719908	174720318	1						0
ENSG00000198134	AC007537.1	NA	7.14647	32.6406	-1.53904	3.50212e-06	5.45567	-2.19136	12	12111163	12111489		1					0
ENSG00000113140	SPARC	secreted protein acidic and cysteine rich	22.1937	100.841	-1.97158	1.21761e-18	17.9145	-2.18386	5	151676189	151676201							1
ENSG00000132386	SERPINF1	serpin family F member 1	62.4504	282.712	-2.05118	2.44079e-30	29.6125	-2.17855	17	1777187	1777565							1
ENSG00000275029	HMGB1P24	high mobility group box 1 pseudogene 24	10.5829	47.6433	-1.61534	3.83776e-07	6.41592	-2.17054	17	37144136	37144463	1						0
ENSG00000213707	HMGB1P10	high mobility group box 1 pseudogene 10	33.403	149.874	-1.63674	1.9422e-07	6.71171	-2.1657	22	26560526	26561088	1						0
ENSG00000218890	NUFIP1P	NUFIP1P, FMR1 interacting protein 1 pseudogene	4.59547	20.5607	-1.3896	5.14615e-05	4.28852	-2.1616	6	66093431	66094909	1						0
ENSG00000248794	AC026436.1	NA	38.3096	170.581	-2.01391	9.41867e-30	29.026	-2.15468	5	81242330	81242599		1					0
ENSG00000104267	CA2	carbonic anhydrase 2	479.492	2129.12	-2.03171	5.05321e-35	34.2964	-2.15068	8	85477120	85477155							1
ENSG00000021645	NRXN3	neurexin 3	9.15728	40.0998	-1.59801	7.7202e-09	8.11237	-2.1306	14	79861663	79861959							1
ENSG00000250966	AC023886.2	NA	23.1128	101.05	-1.85551	3.76073e-14	13.4247	-2.12831	4	112564988	112565398		1					0
ENSG00000250461	AC122718.1	NA	7.64921	33.4296	-1.45951	6.81412e-06	5.16659	-2.12774	5	61375112	61375855		1					0
ENSG00000232238	RPS29P8	ribosomal protein S29 pseudogene 8	55.8667	240.167	-1.99423	4.46642e-36	35.35	-2.10398	2	148595158	148595328	1						0
ENSG00000170542	SERPINB9	serpin family B member 9	2.54722	10.6243	-0.974466	0.00542186	2.26585	-2.06037	6	2887266	2890162							1
ENSG00000100403	ZC3H7B	zinc finger CCCH-type containing 7B	35.1888	143.799	-1.90327	8.60282e-21	20.0654	-2.03087	22	41332171	41336843							1
ENSG00000183055	FAM133CP	family with sequence similarity 133 member C, pseudogene	6.01727	24.4619	-1.33005	8.38995e-05	4.07624	-2.02335	10	58715554	58716257	1						0
ENSG00000143919	CAMKMT	calmodulin-lysine N-methyltransferase	13.3777	53.9141	-1.66976	3.52751e-11	10.4525	-2.01084	2	44772111	44772113							1
ENSG00000254112	AP003467.2	NA	7.66794	30.8619	-1.5081	1.78752e-07	6.74775	-2.00892	8	98633547	98633865		1					0
ENSG00000233460	RPL35AP31	ribosomal protein L35a pseudogene 31	6.09615	24.5169	-1.47078	1.62736e-06	5.78852	-2.0078	13	71845981	71846317	1						0
