# Supplementary material for: The role of reciprocal fusions in MLL-r acute leukemia: studying the chromosomal translocation t(4;11)
Source: Oncogene. 2021 Sep 6;40(42):6093–102. doi: 10.1038/s41388-021-02001-2 (PMC8530991; doi:10.1038/s41388-021-02001-2)
Supplement: Supplementary file 4 — MACE-Seq day 12 [file 41388_2021_2001_MOESM4_ESM.xlsx]

## Sheet: Sheet1
ID	gene symbol	gene name	mean exp	mean Mock	log2	pvalue	minus log 10	log2 rolf	chrom	Anfang	Ende	PG	NA	LINC	MIR	SNO	MT	PCG
ENSG00000210107	MT-TQ	mitochondrially encoded tRNA glutamine	620.066	1.47293	1.42665	1.87621e-05	4.72672	8.71759	0	4329	4400						1	0
ENSG00000230916	MTCO1P53	mitochondrially encoded cytochrome c oxidase I pseudogene 53	37.1748	0.163967	3.18411	1.37814e-24	23.8607	7.82478	0	126471705	126472403	1						0
ENSG00000262902	MTCO1P40	mitochondrially encoded cytochrome c oxidase I pseudogene 40	7178.47	33.8544	7.24087	0	?	7.72819	17	53105734	53106358	1						0
ENSG00000210151	MT-TS1	mitochondrially encoded tRNA serine 1 (UCN)	2329.31	13.746	6.5824	5.44511e-245	244.264	7.40475	0	7446	7514						1	0
ENSG00000210100	MT-TI	mitochondrially encoded tRNA isoleucine	299.084	2.35911	2.21143	1.87413e-09	8.7272	6.98616	0	4263	4331						1	0
ENSG00000210144 /// ENSG00000210140 #or# ENSG00000210144	MT-TY	mitochondrially encoded tRNA cysteine #or# mitochondrially encoded tRNA tyrosine /// mitochondrially encoded tRNA tyrosine	3031.29	29.4762	4.87684	2.73419e-57	56.5632	6.68424	0	5826	5891						1	0
ENSG00000134775	FHOD3	formin homology 2 domain containing 3	6210.94	60.8785	5.20728	9.00975e-78	77.0453	6.67274	18	36779463	36780055							1
ENSG00000210135 /// ENSG00000210135 #or# ENSG00000210140 /// ENSG00000210127 #or# ENSG00000210135	MT-TN	mitochondrially encoded tRNA asparagine #or# mitochondrially encoded tRNA cysteine /// mitochondrially encoded tRNA alanine #or# mitochondrially encoded tRNA asparagine /// mitochondrially encoded tRNA asparagine	2648.56	35.5412	4.63177	1.59618e-55	54.7969	6.21957	0	5657	5729						1	0
ENSG00000198695 #or# ENSG00000210194 /// ENSG00000210194	MT-TE	mitochondrially encoded NADH:ubiquinone oxidoreductase core subunit 6 #or# mitochondrially encoded tRNA glutamic acid /// mitochondrially encoded tRNA glutamic acid	5110.93	69.1918	5.15551	8.14696e-88	87.089	6.20684	0	14674	14742						1	0
ENSG00000129951	PLPPR3	phospholipid phosphatase related 3	32.6433	0.545632	3.02938	4.09113e-22	21.3882	5.90271	19	821560	821955							1
ENSG00000237973	MTCO1P12	mitochondrially encoded cytochrome c oxidase I pseudogene 12	31777.1	574.877	5.58818	0	?	5.78859	1	631074	632616	1						0
ENSG00000270230	MTND6P22	mitochondrially encoded NADH:ubiquinone oxidoreductase core subunit 6 pseudogene 22	85.9953	1.91463	3.61839	4.2449e-40	39.3721	5.48912	5	100046450	100046970	1						0
ENSG00000198804	MT-CO1	mitochondrially encoded cytochrome c oxidase I	68837.1	1895.73	4.97805	6.29499e-276	275.201	5.18236	0	7443	7445						1	0
ENSG00000254132	MTND6P3	mitochondrially encoded NADH:ubiquinone oxidoreductase core subunit 6 pseudogene 3	96.8744	3.16532	3.21308	2.57407e-23	22.5894	4.93569	5	94568929	94569470	1						0
ENSG00000179477	ALOX12B	arachidonate 12-lipoxygenase, 12R type	26.4197	0.873565	2.5915	2.18841e-16	15.6599	4.91856	17	8076295	8076344							1
ENSG00000210196	MT-TP	mitochondrially encoded tRNA proline	1037.3	37.5464	2.43701	1.27486e-11	10.8945	4.78802	0	15956	16023						1	0
ENSG00000249119	MTND6P4	mitochondrially encoded NADH:ubiquinone oxidoreductase core subunit 6 pseudogene 4	1122.25	41.0712	4.06015	1.24071e-62	61.9063	4.77212	5	134924123	134924644	1						0
ENSG00000210195	MT-TT	mitochondrially encoded tRNA threonine	219.034	12.4746	3.30647	4.5799e-37	36.3391	4.13409	0	15888	15953						1	0
ENSG00000210140	MT-TC	mitochondrially encoded tRNA cysteine	441.649	28.4359	3.02146	4.92786e-24	23.3073	3.95712	0	5761	5826						1	0
ENSG00000198695	MT-ND6	mitochondrially encoded NADH:ubiquinone oxidoreductase core subunit 6	10810.1	701.381	3.5367	9.53674e-60	59.0206	3.94603	0	14149	14151						1	0
ENSG00000274925	AC008741.2	NA	12.7856	0.933604	1.85251	1.92214e-07	6.71621	3.77557	16	25257952	25261066		1					0
ENSG00000223756	TSSC2	tumor suppressing subtransferable candidate 2 pseudogene	24.7995	2.73623	2.22769	1.9068e-13	12.7197	3.18005	11	3408686	3408810	1						0
ENSG00000198744 /// ENSG00000198744 #or# ENSG00000248527	MTCO3P12	mitochondrially encoded cytochrome c oxidase III pseudogene 12 /// mitochondrially encoded cytochrome c oxidase III pseudogene 12 #or# mitochondrially encoded ATP synthase 6 pseudogene 1	1615.44	223.159	2.70447	2.36807e-68	67.6256	2.85578	1	634376	634922	1						0
ENSG00000210176 #or# ENSG00000210184 /// ENSG00000210176	MT-TH	mitochondrially encoded tRNA histidine #or# mitochondrially encoded tRNA serine 2 (AGU/C) /// mitochondrially encoded tRNA histidine	88.5947	12.3904	1.62132	5.09829e-06	5.29258	2.838	0	12138	12206						1	0
ENSG00000258956	COX4I1P1	cytochrome c oxidase subunit 4I1 pseudogene 1	10.6309	1.80263	1.41602	3.6406e-05	4.43883	2.56009	14	61831861	61832369	1						0
ENSG00000250329	KDELC1P1	KDEL motif containing 1 pseudogene 1	12.2343	2.0786	1.4958	2.07353e-05	4.68329	2.55724	5	128109486	128110994	1						0
ENSG00000240972	MIF	macrophage migration inhibitory factor	464.91	87.5372	2.29967	1.60694e-72	71.794	2.40898	22	23895040	23895227							1
ENSG00000210049 #or# ENSG00000211459 /// ENSG00000210049	MT-TF	mitochondrially encoded tRNA phenylalanine #or# mitochondrially encoded 12S RNA /// mitochondrially encoded tRNA phenylalanine	278.54	54.2012	1.76272	2.2901e-08	7.64015	2.36149	0	577	647						1	0
ENSG00000269028	MTRNR2L12	MT-RNR2 like 12	937.609	184.278	2.07474	1.31722e-19	18.8803	2.3471	3	96617188	96617198							1
ENSG00000198727 #or# ENSG00000210195 /// ENSG00000198727	MT-CYB	mitochondrially encoded cytochrome b /// mitochondrially encoded cytochrome b #or# mitochondrially encoded tRNA threonine	45358.2	9635.66	2.15611	1.86156e-57	56.7301	2.23491	0	14747	14749						1	0
ENSG00000210112 /// ENSG00000198763 #or# ENSG00000210112	MT-TM	mitochondrially encoded tRNA methionine /// mitochondrially encoded NADH:ubiquinone oxidoreductase core subunit 2 #or# mitochondrially encoded tRNA methionine	75.5406	16.1578	1.59237	4.85533e-07	6.31378	2.22502	0	4402	4469						1	0
ENSG00000251470	ASNSP4	asparagine synthetase pseudogene 4	13.9524	3.0059	1.35481	4.14295e-05	4.38269	2.21465	8	46698479	46698688	1						0
ENSG00000267541	MTCO2P2	mitochondrially encoded cytochrome c oxidase II pseudogene 2	654.445	142.781	2.09506	3.65508e-56	55.4371	2.19647	18	47853233	47853457	1						0
ENSG00000141293	SKAP1	src kinase associated phosphoprotein 1	34.7979	7.64869	1.68017	1.18355e-08	7.92681	2.18572	17	48180108	48180248							1
ENSG00000243679	AC018638.5	NA	11.7733	2.626	1.30464	0.000137843	3.86062	2.16458	7	128653969	128654722		1					0
ENSG00000247627 /// ENSG00000198868 #or# ENSG00000247627	MTND4P12	mitochondrially encoded NADH:ubiquinone oxidoreductase core subunit 4L pseudogene 30 #or# mitochondrially encoded NADH:ubiquinone oxidoreductase core subunit 4 pseudogene 12 /// mitochondrially encoded NADH:ubiquinone oxidoreductase core subunit 4 pseudogene 12	215.185	48.1104	2.00797	4.74436e-37	36.3238	2.16116	5	134926660	134928036	1						0
ENSG00000198938	MT-CO3	mitochondrially encoded cytochrome c oxidase III	56877	12793.9	2.05494	1.24068e-41	40.9063	2.15239	0	9207	9209						1	0
ENSG00000162373	BEND5	BEN domain containing 5	21.5421	4.92053	1.49194	4.60954e-06	5.33634	2.13028	1	48761048	48761470							1
ENSG00000255823	MTRNR2L8	MT-RNR2 like 8	682.8	156.788	1.97965	1.80035e-29	28.7446	2.12265	11	10507887	10508151							1
ENSG00000210154 /// ENSG00000198712 #or# ENSG00000210154	MT-TD	mitochondrially encoded tRNA aspartic acid /// mitochondrially encoded cytochrome c oxidase II #or# mitochondrially encoded tRNA aspartic acid	71	16.7337	1.78492	1.13713e-13	12.9442	2.08506	0	7518	7585						1	0
ENSG00000198886 #or# ENSG00000210176 /// ENSG00000198886 /// ENSG00000198886 #or# ENSG00000212907	MT-ND4	mitochondrially encoded NADH:ubiquinone oxidoreductase core subunit 4 #or# mitochondrially encoded NADH:ubiquinone oxidoreductase core subunit 4L /// mitochondrially encoded NADH:ubiquinone oxidoreductase core subunit 4 #or# mitochondrially encoded tRNA histidine /// mitochondrially encoded NADH:ubiquinone oxidoreductase core subunit 4	61672.7	14613	1.97246	6.6913e-35	34.1745	2.07738	0	10760	10762						1	0
ENSG00000048540	LMO3	LIM domain only 3	10.2864	2.46026	1.24741	0.000422895	3.37377	2.06386	12	16600861	16600868							1
ENSG00000198712 /// ENSG00000198712 #or# ENSG00000210156	MT-CO2	mitochondrially encoded cytochrome c oxidase II #or# mitochondrially encoded tRNA lysine /// mitochondrially encoded cytochrome c oxidase II	63477.2	15305.1	1.96618	5.41064e-41	40.2668	2.05223	0	8267	8269						1	0
ENSG00000241723	AC074276.1	NA	15.121	3.66353	1.34117	3.75626e-05	4.42524	2.04525	3	158275809	158276421		1					0
ENSG00000230897	RPS18P12	ribosomal protein S18 pseudogene 12	484.694	118.735	1.70703	1.18828e-11	10.9251	2.02933	17	14705076	14705534	1						0
ENSG00000244734	HBB	hemoglobin subunit beta	16.1089	0	2.52571	4.10096e-13	12.3871	?	11	5227022	5227039							1
ENSG00000258982	AL133523.1	NA	14.2328	0	2.35496	4.30825e-12	11.3657	?	14	100207407	100207652		1					0
ENSG00000223609	HBD	hemoglobin subunit delta	890.93	0	6.96218	3.64746e-181	180.438	?	11	5234434	5234530							1
ENSG00000143375	CGN	cingulin	9.42436	38.0941	-1.5376	6.93162e-08	7.15917	-2.0151	1	151537205	151537502							1
ENSG00000196502	SULT1A1	sulfotransferase family 1A member 1	15.9265	65.5293	-1.87164	9.28736e-15	14.0321	-2.04071	16	28608856	28608859							1
ENSG00000259803	SLC22A31	solute carrier family 22 member 31	19.9387	82.6296	-1.26447	0.000554792	3.25587	-2.05109	16	89199412	89199655							1
ENSG00000141756	FKBP10	FK506 binding protein 10	259.075	1086.35	-1.63135	1.59739e-07	6.79659	-2.06805	17	41822223	41822540							1
ENSG00000140575	IQGAP1	IQ motif containing GTPase activating protein 1	82.141	348.015	-2.00376	6.88596e-45	44.162	-2.08297	15	90499995	90502238							1
ENSG00000261534	AL596244.1	NA	2.91123	12.4933	-1.17605	0.00059221	3.22752	-2.10145	9	121815674	121819452		1					0
ENSG00000210077 #or# ENSG00000210082 /// ENSG00000210077 #or# ENSG00000211459 /// ENSG00000210077	MT-TV	mitochondrially encoded tRNA valine #or# mitochondrially encoded 16S RNA /// mitochondrially encoded tRNA valine /// mitochondrially encoded tRNA valine #or# mitochondrially encoded 12S RNA	38.7898	169.04	-2.0411	1.35707e-18	17.8674	-2.12362	0	1602	1670						1	0
ENSG00000204304	PBX2	PBX homeobox 2	27.7319	121.794	-1.94565	7.9889e-17	16.0975	-2.13483	6	32188280	32188504							1
ENSG00000196204 #or# ENSG00000272968	RBAK-RBAKDN	ring finger protein 216 pseudogene 1 #or# RBAK-RBAKDN readthrough	4.65391	20.6921	-1.60919	1.72762e-06	5.76255	-2.15257	7	5072922	5073221							1
ENSG00000213676 /// ENSG00000168477 #or# ENSG00000213676 /// ENSG00000213676 #or# ENSG00000284829	ATF6B	activating transcription factor 6 beta #or# NA /// activating transcription factor 6 beta /// tenascin XB #or# activating transcription factor 6 beta	17.3999	79.7702	-1.89305	1.49991e-16	15.8239	-2.19677	6	32126042	32126252							1
ENSG00000172965	MIR4435-2HG	MIR4435-2 host gene	2.35229	10.8831	-1.15978	0.000808624	3.09225	-2.20996	2	111469638	111469987				1			0
ENSG00000142089	IFITM3	interferon induced transmembrane protein 3	14.5773	69.1729	-2.04907	1.48893e-16	15.8271	-2.24649	11	319773	319837							1
ENSG00000029534	ANK1	ankyrin 1	2.3278	11.0569	-1.19781	0.000991082	3.00389	-2.24791	8	41788882	41789297							1
ENSG00000255387	AC015689.2	NA	3.79017	18.0296	-1.54536	1.1766e-05	4.92937	-2.25003	11	4210354	4212091		1					0
ENSG00000170835	CEL	carboxyl ester lipase	2.63092	12.659	-1.40729	8.68769e-05	4.0611	-2.26653	9	133071765	133071861							1
ENSG00000135842	FAM129A	family with sequence similarity 129 member A	3.14087	15.2669	-1.5263	2.53595e-05	4.59586	-2.28117	1	184887739	184888181							1
ENSG00000168918	INPP5D	inositol polyphosphate-5-phosphatase D	2.89434	14.1148	-1.51896	2.42418e-05	4.61544	-2.2859	2	233205598	233205652							1
ENSG00000252481	SCARNA13	small Cajal body-specific RNA 13	2.45025	12.2057	-0.76476	0.0337338	1.47194	-2.31655	14	95533355	95533629							1
ENSG00000100403	ZC3H7B	zinc finger CCCH-type containing 7B	28.4073	143.799	-2.19159	1.85627e-27	26.7314	-2.33972	22	41332171	41336843							1
ENSG00000162576	MXRA8	matrix remodeling associated 8	4.39978	22.407	-1.58675	1.06246e-06	5.97369	-2.34845	1	1355083	1355152							1
ENSG00000226361	TERF1P5	telomeric repeat binding factor 1 pseudogene 5	6.89901	36.543	-1.71101	1.33359e-07	6.87498	-2.40513	13	18680494	18681700	1						0
ENSG00000204389	HSPA1A	heat shock protein family A (Hsp70) member 1A	4.85907	26.3987	-1.66861	1.57585e-09	8.80249	-2.44172	6	31817683	31817946							1
ENSG00000278996	FP671120.1	NA	6.19144	34.6352	-1.86765	6.93894e-10	9.15871	-2.48389	21	8227180	8227646		1					0
ENSG00000135046	ANXA1	annexin A1	3.74879	21.0281	-1.79585	1.9577e-08	7.70825	-2.48782	9	73170051	73170393							1
ENSG00000148677	ANKRD1	ankyrin repeat domain 1	1.78406	10.0222	-1.34394	0.000162984	3.78785	-2.48996	10	90912096	90912865							1
ENSG00000054983	GALC	galactosylceramidase	2.07198	11.7756	-1.56125	1.8001e-05	4.7447	-2.50672	14	87987752	87988207							1
ENSG00000221955	SLC12A8	solute carrier family 12 member 8	1.80095	10.2363	-1.3299	0.000212194	3.67327	-2.50687	3	125206668	125206845							1
ENSG00000131899	LLGL1	LLGL1, scribble cell polarity complex component	27.1578	156.883	-2.33906	3.09981e-27	26.5087	-2.53025	17	18243908	18244875							1
ENSG00000006757	PNPLA4	patatin like phospholipase domain containing 4	5.83766	34.1064	-1.98872	6.53852e-11	10.1845	-2.54658	0	7926120	7926132							1
ENSG00000225400	RAB28P5	RAB28, member RAS oncogene family pseudogene 5	2.89434	17.2874	-1.56979	9.67726e-06	5.01425	-2.57842	0	136847384	136848034	1						0
ENSG00000130513	GDF15	growth differentiation factor 15	6.18384	37.0376	-1.86732	6.61465e-09	8.17949	-2.58242	19	18388286	18388484							1
ENSG00000280441	FP236383.1	NA	5.85455	35.2128	-1.9616	1.05633e-10	9.9762	-2.58847	21	8410179	8410645		1					0
ENSG00000182916	TCEAL7	transcription elongation factor A like 7	3.15776	20.1392	-1.8613	1.1611e-07	6.93513	-2.67303	0	103331707	103332088							1
ENSG00000152137	HSPB8	heat shock protein family B (small) member 8	7.52376	48.8637	-2.20338	4.40362e-14	13.3562	-2.69924	12	119193699	119193828							1
ENSG00000185904	LINC00839	long intergenic non-protein coding RNA 839	3.47017	24.0868	-1.89229	4.5857e-09	8.33859	-2.79516	10	42494015	42495336			1				0
ENSG00000240771	ARHGEF25	Rho guanine nucleotide exchange factor 25	10.6968	75.3948	-2.36802	1.09058e-15	14.9623	-2.81729	12	57619311	57619379							1
ENSG00000108405	P2RX1	purinergic receptor P2X 1	1.80095	12.9241	-1.54625	2.22074e-05	4.6535	-2.84324	17	3905263	3905367							1
ENSG00000166592	RRAD	RRAD, Ras related glycolysis inhibitor and calcium channel regulator	1.44717	10.4318	-1.48214	4.6716e-05	4.33053	-2.84969	16	66921832	66921990							1
ENSG00000268798	AC027307.3	NA	1.75957	13.8398	-1.67935	2.95309e-06	5.52972	-2.97553	19	1440839	1441938		1					0
ENSG00000177352	CCDC71	coiled-coil domain containing 71	11.5343	102.987	-1.88796	2.9672e-07	6.52765	-3.15846	3	49162535	49162804							1
ENSG00000132205	EMILIN2	elastin microfibril interfacer 2	2.58193	23.0719	-1.97792	5.92101e-09	8.2276	-3.15961	18	2913067	2913162							1
ENSG00000131080	EDA2R	ectodysplasin A2 receptor	1.44717	13.0818	-1.77314	9.33103e-07	6.03007	-3.17626	0	66599484	66599486							1
ENSG00000121413	ZSCAN18	zinc finger and SCAN domain containing 18	2.59882	25.033	-2.083	2.75685e-10	9.55959	-3.2679	19	58108802	58109303							1
ENSG00000154608	CEP170P1	centrosomal protein 170 pseudogene 1	0.912722	10.2598	-1.54747	2.04087e-05	4.69018	-3.49068	4	118553811	118554100	1						0
ENSG00000178498	DTX3	deltex E3 ubiquitin ligase 3	2.37678	28.3797	-2.24201	2.1943e-11	10.6587	-3.57778	12	57608925	57609196							1
ENSG00000135899	SP110	SP110 nuclear body protein	0.558938	16.1767	-2.22492	7.66159e-10	9.11568	-4.85509	2	230212416	230212430							1
ENSG00000225217	HSPA7	heat shock protein family A (Hsp70) member 7	0.312404	11.7128	-2.11253	2.62272e-09	8.58125	-5.22853	1	161606291	161608217							1
ENSG00000176840	MIR7-3HG	MIR7-3 host gene	0.312404	16.4277	-2.16642			-5.71658	19	4772132	4772514				1			0
ENSG00000273189	AC010619.2	NA	0.558938	53.9949	-3.64687	2.41319e-32	31.6174	-6.59399	19	49487017	49487637		1					0
ENSG00000173110	HSPA6	heat shock protein family A (Hsp70) member 6	1.20064	239.428	-5.81756	1.004e-78	77.9983	-7.63965	1	161526591	161526910							1
