# Supplementary material for: The role of reciprocal fusions in MLL-r acute leukemia: studying the chromosomal translocation t(4;11)
Source: Oncogene. 2021 Sep 6;40(42):6093–102. doi: 10.1038/s41388-021-02001-2 (PMC8530991; doi:10.1038/s41388-021-02001-2)
Supplement: Supplementary file 5 — MACE-Seq day 28 [file 41388_2021_2001_MOESM5_ESM.xlsx]

## Sheet: Sheet1
ID	gene symbol	gene name	mean exp	mean Mock	log2	pvalue	minus log 10	log2 rolf	chrom	Anfang	Ende	PG	NA	LINC	MIR	SNO	MT	PCG
ENSG00000230916	MTCO1P53	mitochondrially encoded cytochrome c oxidase I pseudogene 53	66.6534	0.163967	3.92332	2.291e-38	37.64	8.66713	0	126471705	126472403	1						0
ENSG00000262902	MTCO1P40	mitochondrially encoded cytochrome c oxidase I pseudogene 40	5443.55	33.8544	6.85267	0	?	7.32906	17	53105734	53106358	1						0
ENSG00000270230	MTND6P22	mitochondrially encoded NADH:ubiquinone oxidoreductase core subunit 6 pseudogene 22	223.786	1.91463	4.90611	6.40342e-76	75.1936	6.86891	5	100046450	100046970	1						0
ENSG00000240776	AC079944.1	NA	57.2185	0.545632	4.01583	3.77717e-38	37.4228	6.71241	3	113850237	113850731		1					0
ENSG00000239602	AC091959.2	NA	31.812	0.327933	3.39683	3.06929e-24	23.513	6.60003	5	146138145	146138381		1					0
ENSG00000241281	AC010683.1	NA	35.5403	0.435397	3.46088	1.08151e-25	24.966	6.35098	4	147425974	147426351		1					0
ENSG00000197989 #or# ENSG00000278274	SNORA61	small nucleolar RNA host gene 12 #or# small nucleolar RNA, H/ACA box 61	24.5022	0.381665	2.93457	8.08266e-18	17.0924	6.00446	1	28579764	28579893					1		0
ENSG00000217776	AL138827.1	NA	10.5157	0.163967	2.1007	9.31229e-09	8.03094	6.00299	6	87070156	87070461		1					0
ENSG00000134775	FHOD3	formin homology 2 domain containing 3	3754.57	60.8785	4.59016	7.82013e-61	60.1068	5.94657	18	36779463	36780055							1
ENSG00000248648	AC113410.1	NA	38.3838	0.657634	3.54915	1.15182e-27	26.9386	5.86707	5	133003119	133003365		1					0
ENSG00000240874	AC025271.1	NA	19.544	0.381665	2.69701	3.16718e-14	13.4993	5.67828	15	57555951	57556379		1					0
ENSG00000129951	PLPPR3	phospholipid phosphatase related 3	25.9439	0.545632	2.73702	2.33034e-18	17.6326	5.57132	19	821560	821955							1
ENSG00000210100	MT-TI	mitochondrially encoded tRNA isoleucine	110.423	2.35911	1.39575	0.000149511	3.82533	5.54866	0	4263	4331						1	0
ENSG00000210135 /// ENSG00000210135 #or# ENSG00000210140 /// ENSG00000210127 #or# ENSG00000210135	MT-TN	mitochondrially encoded tRNA asparagine #or# mitochondrially encoded tRNA cysteine /// mitochondrially encoded tRNA alanine #or# mitochondrially encoded tRNA asparagine /// mitochondrially encoded tRNA asparagine	1575.54	35.5412	4.01082	4.58751e-42	41.3384	5.47021	0	5657	5729						1	0
ENSG00000220614	AL583834.1	NA	38.709	0.875333	3.06298	1.30187e-18	17.8854	5.4667	6	43328134	43328476		1					0
ENSG00000210151	MT-TS1	mitochondrially encoded tRNA serine 1 (UCN)	600.915	13.746	4.7184	3.26358e-125	124.486	5.45008	0	7446	7514						1	0
ENSG00000256045	MTRNR2L10	MT-RNR2 like 10	128.975	2.95216	4.20401	4.85465e-51	50.3138	5.44918	0	55181391	55181919							1
ENSG00000278791	MIR6723	microRNA 6723	22.6518	0.545632	2.69728	1.40032e-15	14.8538	5.37556	1	632325	632413				1			0
ENSG00000213270	RPL6P25	ribosomal protein L6 pseudogene 25	181.134	4.49144	4.63228	3.96631e-83	82.4016	5.33374	12	83151331	83152190	1						0
ENSG00000224646	AC007387.1	NA	34.9542	0.873565	3.23798	1.02504e-23	22.9893	5.32241	2	74754670	74754819		1					0
ENSG00000242265	PEG10	paternally expressed 10	71.6041	1.80717	3.95574	1.92791e-41	40.7149	5.30824	7	94668734	94669180							1
ENSG00000241877	AC095041.1	NA	25.7906	0.715905	2.95094	9.06105e-18	17.0428	5.17093	4	178286695	178287285		1					0
ENSG00000232333	RPS27AP2	ribosomal protein S27a pseudogene 2	64.1568	1.80894	3.76025	5.7167e-38	37.2429	5.14839	20	17516843	17517307	1						0
ENSG00000242667	AC087385.2	NA	15.2122	0.439936	2.39934	2.53812e-11	10.5955	5.11179	15	60404463	60404960		1					0
ENSG00000235315	RPL23AP69	ribosomal protein L23a pseudogene 69	337.187	9.97398	4.63731	1.15272e-124	123.938	5.07924	13	25206049	25206506	1						0
ENSG00000223739	AC007389.2	NA	32.7542	0.985567	3.18185	1.14521e-22	21.9411	5.05458	2	65511771	65512076		1					0
ENSG00000237973	MTCO1P12	mitochondrially encoded cytochrome c oxidase I pseudogene 12	18916.3	574.877	4.86265	3.221e-304	303.492	5.04023	1	631074	632616	1						0
ENSG00000238149	AC104978.1	NA	81.862	2.514	3.92518	4.18736e-46	45.3781	5.02514	11	28287235	28287625		1					0
ENSG00000269228	RPS27AP19	ribosomal protein S27a pseudogene 19	320.595	9.84836	4.5795	9.98375e-125	124.001	5.02472	19	7666254	7666476	1						0
ENSG00000243844	RPL17P33	ribosomal protein L17 pseudogene 33	31.4822	0.985567	3.0292	4.27416e-20	19.3691	4.99744	8	29632091	29632644	1						0
ENSG00000231181	AL954705.1	NA	102.757	3.38756	3.96974	3.03298e-48	47.5181	4.92285	1	9576427	9576985		1					0
ENSG00000239393	AC146507.1	NA	19.816	0.655866	2.61266	1.58281e-13	12.8006	4.91712	5	177346073	177346426		1					0
ENSG00000215002	RPL23AP59	ribosomal protein L23a pseudogene 59	54.3569	1.86721	3.58957	1.34783e-32	31.8704	4.86351	10	106551040	106551121	1						0
ENSG00000267652	AC011712.1	NA	14.3534	0.493668	2.29251	2.35051e-10	9.62884	4.86171	18	41789162	41789395		1					0
ENSG00000198804	MT-CO1	mitochondrially encoded cytochrome c oxidase I	54351.1	1895.73	4.64957	5.43741e-241	240.265	4.84148	0	7443	7445						1	0
ENSG00000217824	SNRPEP6	small nuclear ribonucleoprotein polypeptide E pseudogene 6	21.6431	0.769637	2.52426	2.31471e-12	11.6355	4.81358	6	148567378	148567654	1						0
ENSG00000213950	RPS10P2	ribosomal protein S10 pseudogene 2	56.0706	2.02663	3.58112	6.14234e-35	34.2117	4.79009	20	14757563	14758056	1						0
ENSG00000227437	RPS8P4	ribosomal protein S8 pseudogene 4	76.2834	2.84647	3.76073	2.64024e-42	41.5784	4.74413	10	119638456	119639082	1						0
ENSG00000236574	AC092634.6	NA	30.5485	1.1513	2.86191	2.23786e-16	15.6502	4.72976	7	63843314	63843505		1					0
ENSG00000236285	NPM1P8	nucleophosmin 1 pseudogene 8	19.87	0.76333	2.54538	4.24513e-13	12.3721	4.70214	0	32205902	32206738	1						0
ENSG00000258802	AL139317.2	NA	205.39	8.04196	3.52147	1.67442e-30	29.7761	4.67468	14	52798904	52799061		1					0
ENSG00000136999	NOV	nephroblastoma overexpressed	75.2609	2.94762	3.69196	4.48639e-39	38.3481	4.67428	8	119416744	119417120							1
ENSG00000244229	RPL26P35	ribosomal protein L26 pseudogene 35	331.393	13.4806	4.27396	3.75848e-103	102.425	4.61958	18	76834429	76834888	1						0
ENSG00000236887	AL357055.2	NA	174.857	7.1694	4.09488	9.47112e-73	72.0236	4.60818	1	113198825	113199258		1					0
ENSG00000210144 /// ENSG00000210140 #or# ENSG00000210144	MT-TY	mitochondrially encoded tRNA cysteine #or# mitochondrially encoded tRNA tyrosine /// mitochondrially encoded tRNA tyrosine	711.771	29.4762	3.17758	2.94427e-25	24.531	4.59379	0	5826	5891						1	0
ENSG00000213522	RAC1P5	Rac family small GTPase 1 pseudogene 5	14.4672	0.599364	2.31775	1.25593e-10	9.90104	4.59321	4	107203349	107203924	1						0
ENSG00000249119	MTND6P4	mitochondrially encoded NADH:ubiquinone oxidoreductase core subunit 6 pseudogene 4	985.808	41.0712	3.89334	8.56452e-58	57.0673	4.58511	5	134924123	134924644	1						0
ENSG00000242276	RPL5P3	ribosomal protein L5 pseudogene 3	14.2404	0.599364	2.18529	1.2937e-09	8.88817	4.57042	15	71063101	71063989	1						0
ENSG00000203387	AC074019.1	NA	10.3498	0.439936	1.9112	1.82819e-07	6.73798	4.55617	2	228352120	228353215		1					0
ENSG00000218582	GAPDHP63	glyceraldehyde 3 phosphate dehydrogenase pseudogene 63	281.554	11.9978	4.21086	8.74494e-108	107.058	4.55256	6	79953005	79954011	1						0
ENSG00000198695 #or# ENSG00000210194 /// ENSG00000210194	MT-TE	mitochondrially encoded NADH:ubiquinone oxidoreductase core subunit 6 #or# mitochondrially encoded tRNA glutamic acid /// mitochondrially encoded tRNA glutamic acid	1605.62	69.1918	3.69934	4.99326e-46	45.3016	4.53639	0	14674	14742						1	0
ENSG00000243678	NME2	NME/NM23 nucleoside diphosphate kinase 2	60.7955	2.62423	3.39944	3.50925e-30	29.4548	4.534	17	51171487	51171608							1
ENSG00000230603	AC011753.1	NA	32.6386	1.42727	3.09104	3.73431e-22	21.4278	4.51525	2	109665649	109665742		1					0
ENSG00000177688	SUMO4	small ubiquitin-like modifier 4	27.0983	1.20327	2.85707	8.46456e-18	17.0724	4.49317	6	149400680	149401292							1
ENSG00000210195	MT-TT	mitochondrially encoded tRNA threonine	272.435	12.4746	3.59214	6.42253e-44	43.1923	4.44885	0	15888	15953						1	0
ENSG00000230897	RPS18P12	ribosomal protein S18 pseudogene 12	2568.06	118.735	3.81586	1.75169e-52	51.7565	4.43486	17	14705076	14705534	1						0
ENSG00000214318	ATP5MC1P6	ATP synthase membrane subunit c locus 1 pseudogene 6	10.5375	0.493668	1.89162	2.17543e-07	6.66245	4.41585	18	63496989	63497400	1						0
ENSG00000258613	RPL21P7	ribosomal protein L21 pseudogene 7	92.083	4.31486	3.55227	1.18001e-41	40.9281	4.41555	14	65266638	65267008	1						0
ENSG00000239200	RPL22P20	ribosomal protein L22 pseudogene 20	47.6811	2.23626	3.1502	1.59594e-26	25.797	4.41426	14	18692032	18692408	1						0
ENSG00000223676	RPL34P26	ribosomal protein L34 pseudogene 26	75.3603	3.56691	3.5576	1.79516e-37	36.7459	4.40106	13	50361410	50361763	1						0
ENSG00000240972	MIF	macrophage migration inhibitory factor	1847.04	87.5372	4.24978	4.04787e-262	261.393	4.39918	22	23895040	23895227							1
ENSG00000206892	RNU6-42P	RNA, U6 small nuclear 42, pseudogene	14.7147	0.715905	2.25571	2.45547e-10	9.60987	4.36134	3	196784980	196785086	1						0
ENSG00000224427	AP000281.1	NA	78.9	3.89207	3.48406	5.42658e-36	35.2655	4.34141	21	32841496	32841811		1					0
ENSG00000214593	AL354710.1	NA	25.1771	1.257	2.75955	5.41587e-17	16.2663	4.32406	9	125263845	125264090		1					0
ENSG00000256826	ATP5MFP4	ATP synthase membrane subunit f pseudogene 4	72.5711	3.65899	3.3647	3.50741e-30	29.455	4.30988	17	64491523	64491789	1						0
ENSG00000210196	MT-TP	mitochondrially encoded tRNA proline	738.624	37.5464	2.11065	4.49989e-09	8.3468	4.29809	0	15956	16023						1	0
ENSG00000275110	MIR6087	microRNA 6087	197.123	10.2409	3.78449	3.74786e-70	69.4262	4.26668	0	109054542	109054590				1			0
ENSG00000239600	AP000797.1	NA	23.0376	1.20327	2.60832	4.79509e-15	14.3192	4.25896	11	115951105	115951491		1					0
ENSG00000217130	AL139100.1	NA	315.707	16.7373	3.58857	1.11688e-44	43.952	4.23745	6	34744176	34744673		1					0
ENSG00000210191 /// ENSG00000198786 #or# ENSG00000210191 /// ENSG00000210184 #or# ENSG00000210191	MT-TL2	mitochondrially encoded NADH:ubiquinone oxidoreductase core subunit 5 #or# mitochondrially encoded tRNA leucine 2 (CUN) /// mitochondrially encoded tRNA serine 2 (AGU/C) #or# mitochondrially encoded tRNA leucine 2 (CUN) /// mitochondrially encoded tRNA leucine 2 (CUN)	28.8407	1.53297	2.44209	2.15497e-12	11.6666	4.23371	0	12266	12336						1	0
ENSG00000243538	RPS26P28	ribosomal protein S26 pseudogene 28	277.403	14.9273	3.81312	3.19765e-77	76.4952	4.21596	5	16902294	16902641	1						0
ENSG00000225483	RPL22P4	ribosomal protein L22 pseudogene 4	73.8927	3.98239	3.38572	2.21324e-37	36.655	4.21373	1	206160887	206161276	1						0
ENSG00000228121	PHBP3	prohibitin pseudogene 3	30.0077	1.63866	2.83778	1.90042e-17	16.7212	4.19474	1	58999676	59000494	1						0
ENSG00000280012	RPL23AP61	ribosomal protein L23a pseudogene 61	73.97	4.05604	3.44678	3.40064e-38	37.4684	4.1888	10	46063250	46063715	1						0
ENSG00000213641	RPL7AP4	ribosomal protein L7a pseudogene 4	16.8993	0.929065	2.37014	1.23865e-11	10.9071	4.18504	14	55543401	55544169	1						0
ENSG00000152936 #or# ENSG00000241846 /// ENSG00000152936	LMNTD1	lamin tail domain containing 1 /// lamin tail domain containing 1 #or# NA	19.654	1.08849	2.39368	1.47119e-11	10.8323	4.17442	12	25549498	25549546							1
ENSG00000226138	AC004801.1	NA	14.5944	0.821601	2.10066	3.41081e-09	8.46714	4.15083	12	48085062	48085421		1					0
ENSG00000179477	ALOX12B	arachidonate 12-lipoxygenase, 12R type	15.4764	0.873565	1.98537	5.25064e-10	9.27979	4.14701	17	8076295	8076344							1
ENSG00000240311	AC004224.1	NA	509.323	29.0055	3.92199	8.80497e-130	129.055	4.13418	16	3496201	3496768		1					0
ENSG00000282879	AC095038.3	NA	51.6649	2.95216	3.06889	2.05784e-25	24.6866	4.12934	7	56736396	56736590		1					0
ENSG00000227514	AC107890.1	NA	30.4236	1.75067	2.71689	1.93913e-16	15.7124	4.11921	8	113377065	113377227		1					0
ENSG00000283016	AL139353.3	NA	24.6164	1.42096	2.51874	6.1419e-14	13.2117	4.11468	14	31320224	31320634		1					0
ENSG00000213592	PPIAP42	peptidylprolyl isomerase A pseudogene 42	67.8917	3.94227	3.19654	1.15884e-28	27.936	4.10614	11	57718044	57718530	1						0
ENSG00000173163 #or# ENSG00000242735	RPSAP26	copper metabolism domain containing 1 #or# ribosomal protein SA pseudogene 26	128.997	7.71957	3.57735	1.15787e-57	56.9363	4.06267	2	62146413	62147153	1						0
ENSG00000225616	AL138785.1	NA	2360.55	142.481	3.67094	2.04769e-68	67.6887	4.05028	1	28982278	28982608		1					0
ENSG00000240409	MTATP8P1	mitochondrially encoded ATP synthase 8 pseudogene 1	20.0122	1.20957	2.30339	1.70607e-10	9.768	4.04831	1	633535	633741	1						0
ENSG00000240738	AF279873.2	NA	78.8079	4.77195	3.38294	5.79224e-36	35.2372	4.04569	8	33859480	33860223		1					0
ENSG00000268993	RPL22P6	ribosomal protein L22 pseudogene 6	74.3485	4.54163	3.20698	8.25007e-32	31.0835	4.03302	1	121142051	121142438	1						0
ENSG00000237629	UQCRHP2	ubiquinol-cytochrome c reductase hinge protein pseudogene 2	59.8426	3.65899	3.17757	1.08308e-29	28.9653	4.03165	2	25994794	25995081	1						0
ENSG00000225176	ATP5MGP4	ATP synthase membrane subunit g pseudogene 4	62.6462	3.83557	3.26946	3.46244e-30	29.4606	4.02971	4	148703526	148703832	1						0
ENSG00000230614	DYNLL1P7	dynein light chain LC8-type 1 pseudogene 7	11.438	0.711366	1.88391	2.64288e-07	6.57792	4.0071	7	85381118	85381375	1						0
ENSG00000261519	AC010542.4	NA	10.5375	0.657634	1.76617	1.25842e-06	5.90017	4.00211	16	66549280	66551189		1					0
ENSG00000234559	RPL22P7	ribosomal protein L22 pseudogene 7	55.1521	3.45668	3.15471	1.20105e-29	28.9204	3.99596	2	129939848	129940217	1						0
ENSG00000214917	AC011825.1	NA	102.831	6.55919	3.39172	1.19904e-41	40.9212	3.97062	18	32075885	32076272		1					0
ENSG00000198744 /// ENSG00000198744 #or# ENSG00000248527	MTCO3P12	mitochondrially encoded cytochrome c oxidase III pseudogene 12 /// mitochondrially encoded cytochrome c oxidase III pseudogene 12 #or# mitochondrially encoded ATP synthase 6 pseudogene 1	3462.94	223.159	3.75847	1.25026e-131	130.903	3.95585	1	634376	634922	1						0
ENSG00000232388 #or# ENSG00000284776	AL121900.2	small integral membrane protein 26 #or# NA	131.153	8.47483	3.428	6.2295e-53	52.2055	3.95192	20	18567453	18567478		1					0
ENSG00000261557	EEF1A1P38	eukaryotic translation elongation factor 1 alpha 1 pseudogene 38	70.4442	4.55601	3.24011	2.34375e-30	29.6301	3.95064	16	27133483	27134338	1						0
ENSG00000224282	AC010469.1	NA	10.1307	0.657634	1.85767	3.59199e-07	6.44467	3.94531	5	31822561	31823136		1					0
ENSG00000235044	PPIAP3	peptidylprolyl isomerase A pseudogene 3	52.9051	3.44583	2.99934	1.38329e-23	22.8591	3.94048	20	37530039	37530543	1						0
ENSG00000242209	AC006445.1	NA	232.895	15.3882	3.64923	1.0064e-88	87.9972	3.91978	4	13647697	13647779		1					0
ENSG00000235211	TMSB10P2	thymosin beta 10 pseudogene 2	73.0854	4.86957	3.1277	1.47268e-30	29.8319	3.90772	0	18341216	18341346	1						0
ENSG00000214460	TPT1P6	tumor protein, translationally-controlled 1 pseudogene 6	46.614	3.17617	2.98479	4.7838e-25	24.3202	3.8754	6	85427453	85427966	1						0
ENSG00000022556 #or# ENSG00000243494 /// ENSG00000243494	AC011476.1	NA /// NLR family pyrin domain containing 2 #or# NA	111.047	7.62195	3.3745	6.40685e-41	40.1934	3.86487	19	54974355	54974417		1					0
ENSG00000198695	MT-ND6	mitochondrially encoded NADH:ubiquinone oxidoreductase core subunit 6	10196.8	701.381	3.46012	2.81581e-57	56.5504	3.86177	0	14149	14151						1	0
ENSG00000231362	AC069271.1	NA	19.9328	1.37354	2.3193	1.94649e-11	10.7107	3.85918	3	13052967	13053122		1					0
ENSG00000238085	AL590682.1	NA	391.323	27.0964	3.63503	5.40212e-101	100.267	3.85219	1	240998451	240998794		1					0
ENSG00000215088	RPS5P3	ribosomal protein S5 pseudogene 3	13.2416	0.933604	2.03117	2.28982e-08	7.6402	3.82612	21	33481580	33482195	1						0
ENSG00000213791	AC104212.1	NA	22.648	1.63689	2.40646	5.92491e-13	12.2273	3.79035	8	80300869	80301481		1					0
ENSG00000226624	AC005099.1	NA	14.4132	1.04561	2.14789	3.12165e-09	8.50562	3.78497	7	105819492	105820101		1					0
ENSG00000261588	AC093249.4	NA	19.3648	1.42096	2.36293	1.908e-12	11.7194	3.7685	16	30587662	30587920		1					0
ENSG00000170540 #or# ENSG00000260342 /// ENSG00000134419 #or# ENSG00000260342	AC138811.2	ribosomal protein S15a #or# NA /// ADP ribosylation factor like GTPase 6 interacting protein 1 #or# NA	3389.7	249.286	3.54595	2.29243e-97	96.6397	3.76528	16	18801467	18801519		1					0
ENSG00000075131 #or# ENSG00000240821	RPL9P25	TIMELESS interacting protein #or# ribosomal protein L9 pseudogene 25	122.112	8.98464	3.38173	3.49813e-50	49.4562	3.7646	15	66379337	66379915	1						0
ENSG00000228477	AL663070.1	NA	1153.45	85.0775	3.63201	8.28471e-164	163.082	3.76103	1	39962680	39963404		1					0
ENSG00000232228	AC092431.2	NA	323.693	23.9677	3.49598	2.50974e-79	78.6004	3.75546	2	69594741	69595058		1					0
ENSG00000274925	AC008741.2	NA	12.5713	0.933604	1.86135	1.3348e-07	6.87458	3.75118	16	25257952	25261066		1					0
ENSG00000213820	RPL13P2	ribosomal protein L13 pseudogene 2	67.0953	4.98334	3.12481	2.00928e-33	32.697	3.75103	20	46099518	46100176	1						0
ENSG00000176340 #or# ENSG00000256100	AP000721.1	cytochrome c oxidase subunit 8A #or# NA	475.819	35.485	3.48638	1.84688e-95	94.7336	3.74513	11	63988344	63988346		1					0
ENSG00000223741	PSMD4P1	proteasome 26S subunit, non-ATPase 4 pseudogene 1	17.6236	1.31527	2.20034	9.10795e-10	9.04058	3.74408	21	36485983	36486971	1						0
ENSG00000101353	MROH8	maestro heat like repeat family member 8	110.892	8.3719	3.14411	1.35022e-46	45.8696	3.72746	20	37160135	37160176							1
ENSG00000231821	NPM1P48	nucleophosmin 1 pseudogene 48	27.4433	2.07683	2.47967	1.26954e-14	13.8964	3.724	2	4514204	4515056	1						0
ENSG00000230171	RPL22P18	ribosomal protein L22 pseudogene 18	47.1406	3.60349	2.80357	5.85554e-23	22.2324	3.7095	10	80125941	80126317	1						0
ENSG00000214089	RPL9P21	ribosomal protein L9 pseudogene 21	138.82	10.6278	3.31041	1.15719e-46	45.9366	3.70729	10	44414649	44415153	1						0
ENSG00000279337	AC127024.7	NA	15.0115	1.14953	1.95785	5.50914e-09	8.25892	3.70695	17	30724982	30725181		1					0
ENSG00000105583 #or# ENSG00000269590	AC010422.5	WD repeat domain 83 opposite strand #or# NA	15.6676	1.20327	1.96367	7.34349e-08	7.1341	3.70276	19	12664828	12664985		1					0
ENSG00000268074	RPL22P5	ribosomal protein L22 pseudogene 5	44.9977	3.50587	2.8772	8.99566e-24	23.046	3.68201	1	143929994	143930382	1						0
ENSG00000146858	ZC3HAV1L	zinc finger CCCH-type containing, antiviral 1 like	11.8719	0.929065	1.88576	1.77431e-07	6.75097	3.67563	7	139025706	139026543							1
ENSG00000242041	RPL35AP28	ribosomal protein L35a pseudogene 28	452.513	35.621	3.11818	5.24599e-35	34.2802	3.66716	12	49863173	49863503	1						0
ENSG00000231480	SNRPGP13	small nuclear ribonucleoprotein polypeptide G pseudogene 13	16.0108	1.2633	1.95597	8.10592e-08	7.0912	3.66377	21	38502445	38502621	1						0
ENSG00000224820	BTF3P4	basic transcription factor 3 pseudogene 4	106.799	8.47029	3.15192	7.00352e-44	43.1547	3.65634	9	72107818	72108312	1						0
ENSG00000229022	AL365366.1	NA	44.0294	3.50133	2.83438	4.07936e-22	21.3894	3.65249	1	241831935	241832787		1					0
ENSG00000213312	RPL7AP34	ribosomal protein L7a pseudogene 34	137.643	11.0105	3.30062	1.84382e-57	56.7343	3.64398	6	63548708	63549508	1						0
ENSG00000237433	RPSAP11	ribosomal protein SA pseudogene 11	20.53	1.64951	2.2434	1.15573e-10	9.93714	3.63762	3	32190747	32191627	1						0
ENSG00000243777	AP000942.1	NA	138.707	11.1528	3.12078	3.16212e-39	38.5	3.63656	11	102295060	102295806		1					0
ENSG00000219451	RPL23P8	ribosomal protein L23 pseudogene 8	751.267	60.6201	3.53565	2.47899e-160	159.606	3.63146	7	20827326	20827753	1						0
ENSG00000234213	FHP1	fumarate hydratase pseudogene 1	13.4607	1.09126	1.94406	3.99387e-08	7.39861	3.62468	13	42255873	42256575	1						0
ENSG00000230592	RPSAP8	ribosomal protein SA pseudogene 8	216.634	17.6179	3.39469	3.42638e-78	77.4652	3.62015	0	100155885	100156773	1						0
ENSG00000235332	RPSAP76	ribosomal protein SA pseudogene 76	13.2626	1.09126	1.95224	5.45385e-08	7.2633	3.60329	9	125194649	125194913	1						0
ENSG00000041982	TNC	tenascin C	45.8874	3.78638	2.95423	4.80345e-23	22.3184	3.59921	9	115091019	115091154							1
ENSG00000230953	AC099677.1	NA	82.1597	6.89343	3.02394	3.7707e-31	30.4236	3.57514	1	52920422	52920596		1					0
ENSG00000223756	TSSC2	tumor suppressing subtransferable candidate 2 pseudogene	32.0667	2.73623	2.51817	1.38685e-17	16.858	3.55081	11	3408686	3408810	1						0
ENSG00000230199	AL603825.1	NA	33.6941	2.89112	2.54311	1.69286e-15	14.7714	3.5428	1	242975005	242975084		1					0
ENSG00000172746	RPL12P13	ribosomal protein L12 pseudogene 13	12.1078	1.0393	1.8636	2.03301e-07	6.69186	3.54226	1	26980829	26980975	1						0
ENSG00000244527	AC022795.1	NA	72.7358	6.24664	2.96351	1.24922e-27	26.9034	3.54151	18	21119182	21119661		1					0
ENSG00000214914	RPL23AP3	ribosomal protein L23a pseudogene 3	47.5003	4.11254	2.77131	4.08368e-22	21.3889	3.52983	21	36016079	36016546	1						0
ENSG00000250982	GAPDHP35	glyceraldehyde 3 phosphate dehydrogenase pseudogene 35	119.67	10.3958	3.13482	1.07448e-49	48.9688	3.52499	16	28239693	28240668	1						0
ENSG00000215457	RPS8P3	ribosomal protein S8 pseudogene 3	11.2073	0.981029	1.81182	5.41406e-07	6.26648	3.51401	18	51845007	51845628	1						0
ENSG00000261461	UBE2MP1	ubiquitin conjugating enzyme E2 M pseudogene 1	15.6332	1.37354	2.05747	4.75657e-09	8.32271	3.50864	16	35169692	35170241	1						0
ENSG00000227440	ATP5MC1P4	ATP synthase membrane subunit c locus 1 pseudogene 4	34.7617	3.07047	2.53227	3.59253e-14	13.4446	3.50097	3	172828736	172829176	1						0
ENSG00000257569	GSTP1P1	glutathione S-transferase pi 1 pseudogene 1	40.6521	3.60703	2.63263	4.01875e-18	17.3959	3.49445	12	55900300	55900618	1						0
ENSG00000236330	RPL5P9	ribosomal protein L5 pseudogene 9	188.796	16.8871	3.25923	4.41044e-59	58.3555	3.48283	2	110967834	110968719	1						0
ENSG00000218596	AL162578.1	NA	48.3088	4.3247	2.72568	5.76268e-20	19.2394	3.48161	6	156976815	156977072		1					0
ENSG00000273716	AC092670.1	NA	58.6084	5.253	2.85996	5.80985e-27	26.2358	3.47989	4	118460224	118460301		1					0
ENSG00000234981	AC244034.1	NA	37.6621	3.39387	2.71129	2.76632e-19	18.5581	3.47211	1	206528915	206529706		1					0
ENSG00000251470	ASNSP4	asparagine synthetase pseudogene 4	33.1215	3.0059	2.47183	2.84222e-15	14.5463	3.4619	8	46698479	46698688	1						0
ENSG00000200795	RNU4-1	RNA, U4 small nuclear 1	10.2051	0.929065	1.44641	7.72448e-05	4.11213	3.45736	12	120293097	120293237							1
ENSG00000235354	RPS29P16	ribosomal protein S29 pseudogene 16	4140.2	380.403	3.28326	3.05806e-99	98.5146	3.4441	7	103348601	103348771	1						0
ENSG00000233873	RPL7P44	ribosomal protein L7 pseudogene 44	119.594	11.1197	3.11477	1.84088e-46	45.735	3.42695	13	76981175	76981916	1						0
ENSG00000231066	NPM1P9	nucleophosmin 1 pseudogene 9	12.3032	1.1513	1.8452	4.42442e-07	6.35414	3.4177	0	14834476	14835319	1						0
ENSG00000258956	COX4I1P1	cytochrome c oxidase subunit 4I1 pseudogene 1	18.8815	1.80263	2.06438	4.24457e-10	9.37217	3.3888	14	61831861	61832369	1						0
ENSG00000263464	PPIAL4C	peptidylprolyl isomerase A like 4C	50.8972	4.8668	2.63842	2.48222e-20	19.6052	3.38654	1	149584393	149584464							1
ENSG00000223861	AL365436.1	NA	26.9497	2.57857	2.42068	8.20461e-14	13.0859	3.38562	1	151557446	151557940		1					0
ENSG00000229965	AL359704.1	NA	130.215	12.5407	3.08467	6.57656e-45	44.182	3.3762	1	226438564	226439344		1					0
ENSG00000244585	RPL12P33	ribosomal protein L12 pseudogene 33	182.717	17.6497	3.10891	1.42394e-50	49.8465	3.3719	12	120916745	120917236	1						0
ENSG00000240003	RPL7P24	ribosomal protein L7 pseudogene 24	83.3078	8.05835	2.91651	7.89028e-31	30.1029	3.3699	5	80501325	80501400	1						0
ENSG00000213711	PHBP7	prohibitin pseudogene 7	53.025	5.14554	2.59852	2.22341e-19	18.653	3.36528	9	85898903	85899716	1						0
ENSG00000233707	RPL22P11	ribosomal protein L22 pseudogene 11	12.1649	1.20327	1.82432	2.49634e-07	6.6027	3.3377	2	109737139	109737523	1						0
ENSG00000232393	RPL5P6	ribosomal protein L5 pseudogene 6	74.0761	7.38987	2.88355	2.01672e-33	32.6954	3.32539	1	91023919	91024804	1						0
ENSG00000224415	AC007683.1	NA	228.654	23.0449	3.08493	3.64193e-67	66.4387	3.31064	7	103141349	103141939		1					0
ENSG00000175768	TOMM5	translocase of outer mitochondrial membrane 5	196.804	19.9061	2.72825	8.66134e-24	23.0624	3.30548	9	37588642	37588932							1
ENSG00000247627 /// ENSG00000198868 #or# ENSG00000247627	MTND4P12	mitochondrially encoded NADH:ubiquinone oxidoreductase core subunit 4L pseudogene 30 #or# mitochondrially encoded NADH:ubiquinone oxidoreductase core subunit 4 pseudogene 12 /// mitochondrially encoded NADH:ubiquinone oxidoreductase core subunit 4 pseudogene 12	473.59	48.1104	3.10621	3.30905e-93	92.4803	3.29922	5	134926660	134928036	1						0
ENSG00000210176 #or# ENSG00000210184 /// ENSG00000210176	MT-TH	mitochondrially encoded tRNA histidine #or# mitochondrially encoded tRNA serine 2 (AGU/C) /// mitochondrially encoded tRNA histidine	121.908	12.3904	1.94112	4.50499e-08	7.34631	3.2985	0	12138	12206						1	0
ENSG00000220583	RPL35P2	ribosomal protein L35 pseudogene 2	2607.48	268.063	3.18183	2.11598e-144	143.674	3.28201	6	34263311	34263673	1						0
ENSG00000248923	MTND5P11	mitochondrially encoded NADH:ubiquinone oxidoreductase core subunit 5 pseudogene 11	46.8033	4.8668	2.45412	4.22717e-16	15.374	3.26557	5	134924648	134926459	1						0
ENSG00000240622	RPL7P15	ribosomal protein L7 pseudogene 15	124.077	12.9161	2.90729	6.98804e-39	38.1556	3.264	3	124151960	124152516	1						0
ENSG00000235993	AC007559.1	NA	19.2729	2.02663	2.10729	8.35622e-10	9.07799	3.24942	2	229701794	229702148		1					0
ENSG00000228501	RPL15P18	ribosomal protein L15 pseudogene 18	107.28	11.3939	2.93641	4.0204e-45	44.3957	3.23504	13	100150481	100151092	1						0
ENSG00000227311	AL031985.2	NA	104.767	11.1636	2.86304	7.48375e-38	37.1259	3.2303	1	40333078	40333557		1					0
ENSG00000004059	ARF5	ADP ribosylation factor 5	91.4011	9.74343	2.77068	3.53502e-28	27.4516	3.22971	7	127589485	127589831							1
ENSG00000213542	AC007000.1	NA	62.5255	6.68027	2.76001	7.50461e-28	27.1247	3.22647	7	77115399	77116192		1					0
ENSG00000253173	H2AFZP2	H2A histone family member Z pseudogene 2	32.2429	3.45214	2.41342	1.44933e-14	13.8388	3.22342	8	70103798	70104179	1						0
ENSG00000254132	MTND6P3	mitochondrially encoded NADH:ubiquinone oxidoreductase core subunit 6 pseudogene 3	29.4799	3.16532	1.84467	1.79663e-08	7.74554	3.21931	5	94568929	94569470	1						0
ENSG00000236646	LAMTOR5P1	late endosomal/lysosomal adaptor, MAPK and MTOR activator 5 pseudogene 1	21.9119	2.35457	2.09576	2.63913e-10	9.57854	3.21818	1	62038842	62039111	1						0
ENSG00000229399	AL592148.1	NA	37.6407	4.04519	2.34313	4.39279e-14	13.3573	3.21801	1	222641414	222641858		1					0
ENSG00000236976	AC091685.2	NA	93.8108	10.1324	2.85935	1.90387e-36	35.7204	3.21078	7	64141538	64142401		1					0
ENSG00000241651	AC099340.1	NA	27.8677	3.0122	2.3336	1.89961e-13	12.7213	3.2097	4	128069014	128069612		1					0
ENSG00000213956	AC112187.1	NA	20.7035	2.23803	2.07084	1.46574e-09	8.83394	3.20958	5	50633124	50633602		1					0
ENSG00000267541	MTCO2P2	mitochondrially encoded cytochrome c oxidase II pseudogene 2	1319.16	142.781	3.0807	1.00265e-123	122.999	3.20774	18	47853233	47853457	1						0
ENSG00000115541 #or# ENSG00000270757 /// ENSG00000115540 #or# ENSG00000270757	HSPE1-MOB4	heat shock protein family E (Hsp10) member 1 #or# HSPE1-MOB4 readthrough /// MOB family member 4, phocein #or# HSPE1-MOB4 readthrough	357.415	38.9147	2.70678	1.73748e-24	23.7601	3.19921	2	197550647	197550726							1
ENSG00000226701	RPL15P14	ribosomal protein L15 pseudogene 14	104.54	11.566	2.8472	8.90547e-34	33.0503	3.1761	10	72189941	72190576	1						0
ENSG00000231991	ANXA2P2	annexin A2 pseudogene 2	28.0615	3.11436	2.20451	1.12823e-12	11.9476	3.17158	9	33624274	33625293	1						0
ENSG00000213385	AC105052.2	NA	64.467	7.16763	2.59904	2.82176e-21	20.5495	3.16899	7	102755146	102755939		1					0
ENSG00000241923	RPL14P3	ribosomal protein L14 pseudogene 3	49.2441	5.47978	2.58036	1.08432e-19	18.9648	3.16776	4	140366240	140366861	1						0
ENSG00000223460	GAPDHP69	glyceraldehyde 3 phosphate dehydrogenase pseudogene 69	13.7751	1.53574	1.82837	2.13943e-07	6.6697	3.16506	13	29306778	29307785	1						0
ENSG00000226493	RPL26P27	ribosomal protein L26 pseudogene 27	17.6378	1.97744	2.07713	9.42931e-10	9.02552	3.15696	10	68499532	68499968	1						0
ENSG00000228986	AC234781.3	NA	11.1661	1.26154	1.52129	3.50871e-05	4.45485	3.14587	0	155292802	155293432		1					0
ENSG00000228053	AL158823.1	NA	46.9151	5.32388	2.61862	5.41537e-22	21.2664	3.1395	9	110024881	110025358		1					0
ENSG00000235264	RPL5P28	ribosomal protein L5 pseudogene 28	128.561	14.6329	2.89347	1.17049e-47	46.9316	3.13516	10	133144612	133145304	1						0
ENSG00000243417	AC023424.2	NA	34.1269	3.88577	2.36657	3.53178e-14	13.452	3.13464	4	152551277	152552000		1					0
ENSG00000241334	RPL35AP33	ribosomal protein L35a pseudogene 33	16.2528	1.8609	1.88955	1.07344e-07	6.96922	3.12661	16	68477237	68477570	1						0
ENSG00000237406	NDUFA9P1	NADH:ubiquinone oxidoreductase subunit A9 pseudogene 1	12.8605	1.4747	1.822	3.51039e-07	6.45464	3.12445	22	35897270	35898404	1						0
ENSG00000260689	HNRNPA3P11	heterogeneous nuclear ribonucleoprotein A3 pseudogene 11	15.1632	1.74436	1.77395	8.93668e-07	6.04882	3.1198	15	57246960	57247893	1						0
ENSG00000225487	AL390119.1	NA	316.918	36.4877	2.90044	3.7091e-62	61.4307	3.11863	1	164921318	164921629		1					0
ENSG00000214263	RPSAP53	ribosomal protein SA pseudogene 53	26.9991	3.1179	2.27674	5.34199e-13	12.2723	3.11426	13	67266845	67267706	1						0
ENSG00000233278	RPS26P2	ribosomal protein S26 pseudogene 2	29.2704	3.38933	2.26812	1.57397e-12	11.803	3.11037	9	30831878	30832225	1						0
ENSG00000277447	AP005431.1	NA	166.298	19.3105	2.82858	2.81541e-46	45.5505	3.10631	18	3025069	3025387		1					0
ENSG00000219085	NPM1P37	nucleophosmin 1 pseudogene 37	58.379	6.78773	2.62679	5.86858e-24	23.2315	3.10445	6	69705287	69706160	1						0
ENSG00000243830	AC092865.1	NA	123.477	14.5747	2.83793	2.92124e-45	44.5344	3.0827	12	8460618	8461232		1					0
ENSG00000177350	RPL13AP3	ribosomal protein L13a pseudogene 3	135.25	15.9757	2.82168	8.72743e-45	44.0591	3.08168	14	55766245	55767717	1						0
ENSG00000270694	AC211469.2	NA	15.2367	1.80086	1.82842	1.67307e-07	6.77649	3.08079	7	72722885	72723089		1					0
ENSG00000256393	RPL41P5	ribosomal protein L41 pseudogene 5	603.131	71.3706	2.89528	3.08589e-69	68.5106	3.07907	12	93083598	93083675	1						0
ENSG00000224114	AL591846.1	NA	86.2909	10.2353	2.63534	2.14221e-25	24.6691	3.07565	1	206695837	206696269		1					0
ENSG00000210140	MT-TC	mitochondrially encoded tRNA cysteine	238.774	28.4359	2.297	1.63069e-14	13.7876	3.06986	0	5761	5826						1	0
ENSG00000215464	AP000354.1	NA	207.594	24.7779	2.9161	2.44042e-62	61.6125	3.06663	22	24269346	24269675		1					0
ENSG00000236539	HNRNPA1P54	heterogeneous nuclear ribonucleoprotein A1 pseudogene 54	12.7922	1.52943	1.57536	1.3732e-05	4.86227	3.0642	1	179447602	179457315	1						0
ENSG00000230291	AC078817.1	NA	1149.54	137.793	2.75823	1.40418e-37	36.8526	3.06049	12	80102899	80103333		1					0
ENSG00000223396	RPS10P7	ribosomal protein S10 pseudogene 7	13.2944	1.59578	1.78535	5.97926e-07	6.22335	3.05849	1	201520056	201520549	1						0
ENSG00000241571	ATP5F1AP7	ATP synthase F1 subunit alpha pseudogene 7	15.018	1.8044	1.91287	9.42214e-08	7.02585	3.0571	9	62686912	62688190	1						0
ENSG00000166530	HSBP1P2	heat shock factor binding protein 1 pseudogene 2	29.4466	3.56237	2.25014	1.66641e-13	12.7782	3.04719	4	110251871	110252099	1						0
ENSG00000244535	AL049714.1	NA	241.61	29.2368	2.88747	7.51967e-71	70.1238	3.04682	11	32758268	32758614		1					0
ENSG00000259369	AC009997.1	NA	475.049	57.7888	2.94392	1.19362e-116	115.923	3.03921	15	55746639	55746767		1					0
ENSG00000213970	AC006122.1	NA	151.918	18.609	2.8145	4.99828e-52	51.3012	3.02922	12	4324372	4324811		1					0
ENSG00000254012	RPL10P8	ribosomal protein L10 pseudogene 8	386.523	47.3789	2.85778	8.05311e-70	69.094	3.02824	5	171366299	171366611	1						0
ENSG00000213867	AL049830.1	NA	317.363	39.0224	2.84975	8.90745e-67	66.0502	3.02376	14	30821419	30821843		1					0
ENSG00000236148	RPL23AP37	ribosomal protein L23a pseudogene 37	11.5467	1.4255	1.65005	3.61412e-06	5.442	3.01794	2	64347193	64347741	1						0
ENSG00000233080	LINC01399	long intergenic non-protein coding RNA 1399	29.175	3.60803	2.07092	8.48952e-11	10.0711	3.01545	22	35194699	35194942			1				0
ENSG00000236238	AC093106.1	NA	377.357	46.7089	2.85435	3.31525e-64	63.4795	3.01416	7	131665507	131665858		1					0
ENSG00000218980	FTH1P15	ferritin heavy chain 1 pseudogene 15	28.217	3.49956	2.19299	2.29722e-12	11.6388	3.01132	6	57004520	57004799	1						0
ENSG00000231313	CLIC1P1	chloride intracellular channel 1 pseudogene 1	13.242	1.6432	1.61213	8.91586e-06	5.04984	3.01054	12	120914400	120915123	1						0
ENSG00000225338	RPL23AP18	ribosomal protein L23a pseudogene 18	253.199	31.4423	2.8521	7.6587e-75	74.1158	3.00949	1	212309051	212309518	1						0
ENSG00000232429	RPL21P131	ribosomal protein L21 pseudogene 131	11.8397	1.47293	1.67551	2.72815e-06	5.56413	3.00688	19	33589206	33589688	1						0
ENSG00000227361	RPS24P7	ribosomal protein S24 pseudogene 7	102.733	12.8313	2.68649	2.56562e-34	33.5908	3.00116	2	61803143	61803388	1						0
ENSG00000261395	HSPE1P5	heat shock protein family E (Hsp10) member 1 pseudogene 5	129.128	16.1452	2.14082	8.10108e-11	10.0915	2.99963	16	68686399	68686670	1						0
ENSG00000272888 #or# ENSG00000279765 /// ENSG00000279765	AC013394.1	NA /// long intergenic non-protein coding RNA 1578 #or# NA	13.541	1.69517	1.7269	1.09744e-06	5.95962	2.99784	15	92948952	92949230		1					0
ENSG00000249780	AC093809.1	NA	16.1315	2.02487	1.77641	5.32919e-07	6.27334	2.99398	4	12640298	12640637		1					0
ENSG00000244538	AC098583.1	NA	225.881	28.4062	2.85307	8.61277e-70	69.0649	2.99128	4	22594196	22594450		1					0
ENSG00000179131	AC073335.1	NA	115.616	14.5593	2.67872	1.33884e-34	33.8733	2.98934	7	66914581	66914943		1					0
ENSG00000237972	TUBG1P	tubulin gamma 1 pseudogene	12.0837	1.5312	1.50025	3.81379e-05	4.41864	2.98033	7	43918697	43920054	1						0
ENSG00000244722	RPSAP29	ribosomal protein SA pseudogene 29	97.7053	12.3931	2.67483	4.78873e-32	31.3198	2.9789	3	110682286	110683154	1						0
ENSG00000241008	AC044810.1	NA	31.974	4.05604	2.32542	1.89325e-14	13.7228	2.97876	11	7783697	7784407		1					0
ENSG00000240052	AC108114.1	NA	228.159	28.9717	2.83373	2.58167e-65	64.5881	2.97732	5	53413855	53414260		1					0
ENSG00000241081	RPL22P2	ribosomal protein L22 pseudogene 2	126.676	16.207	2.70805	2.63688e-44	43.5789	2.96645	14	76886377	76886750	1						0
ENSG00000076944 #or# ENSG00000268400 /// ENSG00000229833 #or# ENSG00000268400	AC008763.2	syntaxin binding protein 2 #or# NA /// PET100 homolog #or# NA	235.855	30.3412	2.70387	5.57006e-45	44.2541	2.95855	19	7642034	7642118		1					0
ENSG00000237631	AL161454.1	NA	18.5115	2.4083	1.85424	1.08824e-07	6.96327	2.94234	9	95918136	95918704		1					0
ENSG00000264281	AC016596.2	NA	475.522	61.8862	2.81075	1.78554e-87	86.7482	2.94182	5	55944656	55944733		1					0
ENSG00000243455	RPS18P13	ribosomal protein S18 pseudogene 13	10.3666	1.36723	1.50566	3.29039e-05	4.48275	2.92261	19	18048637	18049090	1						0
ENSG00000240459	AC093663.1	NA	93.1252	12.3185	2.62926	6.93543e-33	32.1589	2.91835	4	112116510	112116903		1					0
ENSG00000243886	AC117440.1	NA	16.858	2.24257	1.84663	4.74378e-08	7.32388	2.91021	3	137535572	137536142		1					0
ENSG00000231369	Z97353.1	NA	150.679	20.0675	2.63719	2.97867e-45	44.526	2.90854	22	26886909	26887316		1					0
ENSG00000228071	RPL7P47	ribosomal protein L7 pseudogene 47	191.546	25.5589	2.71016	8.68068e-50	49.0614	2.90579	16	17932720	17933275	1						0
ENSG00000240388	AC008799.1	NA	12.708	1.69693	1.72832	1.32636e-06	5.87734	2.90473	5	91354478	91354934		1					0
ENSG00000105988	NHP2P1	NHP2 ribonucleoprotein pseudogene 1	122.123	16.3566	2.57364	5.16941e-34	33.2866	2.90039	10	92216332	92216793	1						0
ENSG00000067057 #or# ENSG00000278419	AL451164.3	phosphofructokinase, platelet #or# NA	25.7355	3.4476	2.06603	4.70808e-11	10.3272	2.9001	10	3144971	3145166		1					0
ENSG00000234192	RPS26P38	ribosomal protein S26 pseudogene 38	12.2882	1.64951	1.69139	2.47355e-06	5.60668	2.89717	10	87642607	87642954	1						0
ENSG00000105379 #or# ENSG00000269403 /// ENSG00000160318 #or# ENSG00000269403 /// ENSG00000269403	AC008750.8	NA /// claudin domain containing 2 #or# NA /// electron transfer flavoprotein subunit beta #or# NA	22.5439	3.06417	1.97488	1.48011e-09	8.82971	2.87917	19	51350373	51350391		1					0
ENSG00000213370	RANP6	RAN, member RAS oncogene family pseudogene 6	26.4066	3.6098	2.13257	2.63063e-11	10.5799	2.87091	4	173633728	173634371	1						0
ENSG00000226273	AC079305.2	NA	13.98	1.91286	1.72264	7.53503e-07	6.12292	2.86956	2	177177695	177178255		1					0
ENSG00000280346	FP236240.3	NA	18.7509	2.5705	1.85012	4.60947e-08	7.33635	2.86684	21	6507017	6507389		1					0
ENSG00000216867	RPL22P12	ribosomal protein L22 pseudogene 12	16.691	2.29176	1.86063	5.34685e-08	7.2719	2.86454	2	110633947	110634333	1						0
ENSG00000186743	TPI1P3	triosephosphate isomerase 1 pseudogene 3	12.7621	1.7552	1.65484	3.52654e-06	5.45265	2.86215	6	116038756	116039495	1						0
ENSG00000225630	MTND2P28	mitochondrially encoded NADH:ubiquinone oxidoreductase core subunit 2 pseudogene 28	2440.7	336.694	2.51484	1.84537e-26	25.7339	2.85778	1	629640	630683	1						0
ENSG00000236444	UBE2L5	ubiquitin conjugating enzyme E2 L5	20.0857	2.7882	1.82088	1.71184e-07	6.76654	2.84876	13	30428453	30428455							1
ENSG00000237064	EIF3IP1	eukaryotic translation initiation factor 3 subunit I pseudogene 1	12.9413	1.79809	1.64112	4.70936e-06	5.32704	2.84744	7	109959218	109960184	1						0
ENSG00000220744	RPL5P18	ribosomal protein L5 pseudogene 18	45.0459	6.28953	2.35005	1.88357e-17	16.725	2.84037	6	127362513	127363403	1						0
ENSG00000224993	RPL29P12	ribosomal protein L29 pseudogene 12	42.2035	5.91871	2.35535	9.43922e-17	16.0251	2.83401	5	43666766	43667232	1						0
ENSG00000089820 /// ENSG00000089820 #or# ENSG00000102030	ARHGAP4	Rho GTPase activating protein 4 #or# N(alpha)-acetyltransferase 10, NatA catalytic subunit /// Rho GTPase activating protein 4	66.145	9.29466	2.36597	7.9679e-21	20.0987	2.83116	0	153920739	153920808							1
ENSG00000213177	PRDX2P4	peroxiredoxin 2 pseudogene 4	78.2634	10.9997	2.41575	3.67636e-22	21.4346	2.83088	6	100136064	100136663	1						0
ENSG00000254170	AC008802.1	NA	16.3279	2.30084	1.85318	6.04619e-08	7.21852	2.82711	5	78708734	78709143		1					0
ENSG00000214391	TUBAP2	tubulin alpha pseudogene 2	584.908	82.6982	2.45882	1.19877e-23	22.9213	2.82228	11	90282560	90284172	1						0
ENSG00000229503	AC092155.2	NA	106.109	15.0411	2.57212	3.51692e-33	32.4538	2.81857	2	62532583	62533059		1					0
ENSG00000243095	RPL3P10	ribosomal protein L3 pseudogene 10	182.496	25.9522	2.59928	1.69469e-39	38.7709	2.81394	8	39157538	39158701	1						0
ENSG00000255977	AC006927.1	NA	18.7857	2.67973	1.95055	1.26354e-08	7.89841	2.80948	12	7606834	7607331		1					0
ENSG00000105373 #or# ENSG00000221803	SNORD23	NOP53 ribosome biogenesis factor #or# small nucleolar RNA, C/D box 23	13.7717	1.9666	1.67092	1.59343e-06	5.79767	2.80793	19	47755853	47755962					1		0
ENSG00000243167	RPS10P28	ribosomal protein S10 pseudogene 28	11.7061	1.69517	1.60253	7.45515e-06	5.12754	2.78776	19	42670358	42670816	1						0
ENSG00000237264	FTH1P11	ferritin heavy chain 1 pseudogene 11	95.5185	13.89	2.44217	4.04663e-30	29.3929	2.78173	8	81521682	81522232	1						0
ENSG00000213954	ATP5PDP3	ATP synthase peripheral stalk subunit d pseudogene 3	19.5667	2.84647	1.89109	1.03232e-08	7.98618	2.78116	9	14068932	14069417	1						0
ENSG00000213750	AP002982.1	NA	1707.35	249.732	2.69732	2.48904e-107	106.604	2.77331	8	97624203	97625079		1					0
ENSG00000229083	PSMA6P2	proteasome subunit alpha 6 pseudogene 2	89.6358	13.1484	2.37768	6.67264e-23	22.1757	2.76919	0	12826669	12826833	1						0
ENSG00000213409	C1QBPP2	complement C1q binding protein pseudogene 2	93.9869	13.7995	2.37695	1.54437e-20	19.8112	2.76785	11	66761575	66762399	1						0
ENSG00000239323	AL163973.1	NA	114.661	16.8629	2.53197	3.14141e-37	36.5029	2.76546	14	31462795	31463371		1					0
ENSG00000213003	BTF3P12	basic transcription factor 3 pseudogene 12	32.3409	4.76564	2.14424	3.84348e-12	11.4153	2.76262	8	70273369	70273837	1						0
ENSG00000114019 #or# ENSG00000214289 /// ENSG00000214289	RPL39P5	angiomotin like 2 #or# ribosomal protein L39 pseudogene 5 /// ribosomal protein L39 pseudogene 5	23.74	3.5041	2.04967	1.10736e-10	9.95571	2.7602	3	134351939	134352089	1						0
ENSG00000215035	FDPSP5	farnesyl diphosphate synthase pseudogene 5	17.4341	2.57681	1.77784	3.07164e-07	6.51263	2.75826	0	44476027	44476622	1						0
ENSG00000227939	RPL3P2	ribosomal protein L3 pseudogene 2	437.954	64.7438	2.60546	4.60081e-49	48.3372	2.75797	6	31280317	31281519	1						0
ENSG00000230626	AC011005.1	NA	35.1002	5.25477	2.17615	3.90653e-14	13.4082	2.73978	7	129130749	129130793		1					0
ENSG00000260266	PPIAP46	peptidylprolyl isomerase A pseudogene 46	50.7915	7.65676	2.25584	1.25178e-15	14.9025	2.72978	15	74361552	74362041	1						0
ENSG00000227337	RPL23AP43	ribosomal protein L23a pseudogene 43	453.36	68.4227	2.66485	1.24246e-99	98.9057	2.72811	3	32785646	32786116	1						0
ENSG00000244266	AC090058.1	NA	10.8654	1.6432	1.57752	1.09259e-05	4.96154	2.72515	12	50365652	50366086		1					0
ENSG00000279081	AL356585.1	NA	13.0263	1.9729	1.7203	1.08805e-06	5.96335	2.72304	13	18206570	18207466		1					0
ENSG00000236603	RANP1	RAN, member RAS oncogene family pseudogene 1	199.966	30.3064	2.50012	3.09227e-37	36.5097	2.72206	6	30485940	30486590	1						0
ENSG00000239719	AC004890.1	NA	645.754	97.8876	2.6249	4.62583e-97	96.3348	2.72179	7	149191043	149191223		1					0
ENSG00000271072	PHBP20	prohibitin pseudogene 20	18.7195	2.8447	1.74673	3.73581e-07	6.42762	2.71819	15	72450657	72451474	1						0
ENSG00000250444	CCT5P1	chaperonin containing TCP1 subunit 5 pseudogene 1	73.0046	11.1826	2.2264	1.97036e-15	14.7055	2.70674	5	115512077	115513694	1						0
ENSG00000218502	H2AFZP3	H2A histone family member Z pseudogene 3	68.6122	10.5141	2.26212	2.43391e-17	16.6137	2.70614	13	99215372	99215758	1						0
ENSG00000225392	AC016700.1	NA	34.9451	5.37131	2.10416	6.14868e-13	12.2112	2.70175	2	70102551	70102862		1					0
ENSG00000235420	RPL29P30	ribosomal protein L29 pseudogene 30	21.9658	3.39387	1.89853	1.41722e-08	7.84856	2.69426	15	70796657	70797131	1						0
ENSG00000187193 #or# ENSG00000259827	AC026461.1	metallothionein 1X #or# NA	70.8517	10.954	2.32115	2.39226e-21	20.6212	2.69334	16	56687578	56687807		1					0
ENSG00000241723	AC074276.1	NA	23.6795	3.66353	1.90087	1.37788e-09	8.86079	2.69233	3	158275809	158276421		1					0
ENSG00000139180 #or# ENSG00000255639 /// ENSG00000139180 #or# ENSG00000272921 /// as__ENSG00000139180 #or# as__ENSG00000272921 /// as__ENSG00000139180 #or# as__ENSG00000255639 /// ENSG00000139180 #or# ENSG00000255639 #or# ENSG00000272921	AC005833.2	NADH:ubiquinone oxidoreductase subunit A9 #or# NA /// NADH:ubiquinone oxidoreductase subunit A9 #or# NA #or# NA	53.8568	8.37443	2.28505	3.17355e-18	17.4985	2.68506	12	4744517	4744581		1					0
ENSG00000243431	RPL5P30	ribosomal protein L5 pseudogene 30	12.271	1.91463	1.61362	4.66581e-06	5.33107	2.68012	11	118560690	118561580	1						0
ENSG00000226421	SLC25A5P5	solute carrier family 25 member 5 pseudogene 5	51.5506	8.05027	2.19776	3.74462e-16	15.4266	2.67888	7	32471513	32472409	1						0
ENSG00000225766 #or# ENSG00000285467 /// ENSG00000225766	DHRS4L1	dehydrogenase/reductase 4 like 1 /// dehydrogenase/reductase 4 like 1 #or# NA	10.4873	1.64143	1.41742	0.000108184	3.96584	2.67562	14	24050854	24050968							1
ENSG00000026508	CD44	CD44 molecule (Indian blood group)	24.1108	3.77553	2.0592	1.14903e-10	9.93967	2.67493	11	35229334	35229789							1
ENSG00000242697	RPL5P12	ribosomal protein L5 pseudogene 12	389.407	61.0147	2.56116	2.30584e-80	79.6372	2.67405	4	98025390	98026240	1						0
ENSG00000213197	AC012066.1	NA	15.329	2.40199	1.55718	1.66322e-05	4.77905	2.67396	2	152389937	152390630		1					0
ENSG00000206228	HNRNPA1P4	heterogeneous nuclear ribonucleoprotein A1 pseudogene 4	78.5282	12.3069	2.33039	1.96952e-24	23.7056	2.67375	8	82291624	82292379	1						0
ENSG00000251235	SNRPCP2	small nuclear ribonucleoprotein polypeptide C pseudogene 2	11.4874	1.80263	1.41982	0.000100092	3.9996	2.67188	5	76376675	76377149	1						0
ENSG00000266983	AC011444.1	NA	16.0246	2.51853	1.78398	8.07625e-08	7.09279	2.66963	19	6020050	6020363		1					0
ENSG00000230993	RPL12P15	ribosomal protein L12 pseudogene 15	49.7213	7.8298	2.22558	6.80884e-17	16.1669	2.66682	2	121658475	121658973	1						0
ENSG00000216676	AL031229.1	NA	950.09	149.852	2.6128	1.75194e-138	137.756	2.66453	6	27652602	27652825		1					0
ENSG00000256093	AC122688.1	NA	22.208	3.50587	1.84764	2.18754e-08	7.66004	2.66323	12	125056359	125056581		1					0
ENSG00000235605	AL355472.2	NA	786.269	124.617	2.51578	9.66625e-58	57.0147	2.65753	1	234356704	234357141		1					0
ENSG00000231169	EEF1B2P1	eukaryotic translation elongation factor 1 beta 2 pseudogene 1	82.0094	13.0263	2.35895	1.92865e-25	24.7147	2.65436	15	52505191	52505862	1						0
ENSG00000225462	FDPSP1	farnesyl diphosphate synthase pseudogene 1	14.7748	2.3528	1.51795	2.94782e-05	4.5305	2.65069	1	187563061	187564131	1						0
ENSG00000213452	AKR1B1P2	aldo-keto reductase family 1 member B1 pseudogene 2	15.0115	2.40023	1.57681	8.89807e-06	5.0507	2.64483	3	74135959	74136892	1						0
ENSG00000214297	ALDOAP2	aldolase, fructose-bisphosphate A pseudogene 2	12.6586	2.02487	1.62662	2.55903e-06	5.59193	2.64422	10	125666875	125667950	1						0
ENSG00000220739	AL513475.2	NA	14.6403	2.34549	1.5572	1.31249e-05	4.8819	2.64199	6	144708106	144708497		1					0
ENSG00000242858	AC020899.1	NA	10.508	1.69063	1.46241	4.93798e-05	4.30645	2.63585	5	83746388	83746989		1					0
ENSG00000177855	CACYBPP2	calcyclin binding protein pseudogene 2	106.33	17.1487	2.29677	8.27003e-21	20.0825	2.63238	2	183607442	183608119	1						0
ENSG00000283621 /// ENSG00000135446 #or# ENSG00000283621	MIR6759	microRNA 6759 /// cyclin dependent kinase 4 #or# microRNA 6759	21.003	3.38756	1.82786	1.55407e-08	7.80853	2.63227	12	57748618	57748682				1			0
ENSG00000231300	EZH2P1	enhancer of zeste 2 polycomb repressive complex 2 subunit pseudogene 1	19.983	3.22813	1.83096	1.89956e-08	7.72135	2.63	21	35599732	35600022	1						0
ENSG00000213661	AC106806.1	NA	28.0585	4.55425	2.04449	9.1467e-12	11.0387	2.62315	5	121616247	121616807		1					0
ENSG00000236972	FABP5P1	fatty acid binding protein 5 pseudogene 1	32.1978	5.253	1.90639	4.49273e-09	8.34749	2.61575	13	73100575	73100985	1						0
ENSG00000111775 #or# ENSG00000111780 /// ENSG00000111780 #or# ENSG00000257218	AL021546.1	NA #or# glutamyl-tRNA amidotransferase subunit C /// cytochrome c oxidase subunit 6A1 #or# NA	210.246	34.3788	2.44113	1.82258e-44	43.7393	2.61248	12	120459960	120460006		1					0
ENSG00000213383	AC104297.1	NA	60.658	9.9639	2.28489	9.20993e-21	20.0357	2.60591	3	17871729	17872598		1					0
ENSG00000241255	AL136126.1	NA	262.058	43.2351	2.45441	7.38673e-49	48.1315	2.59961	11	33237008	33237409		1					0
ENSG00000259707	AC105339.4	NA	33.1653	5.47247	2.01073	1.2619e-11	10.899	2.59941	15	82691723	82692358		1					0
ENSG00000225787	LSM3P3	LSM3 homolog, U6 small nuclear RNA and mRNA degradation associated pseudogene 3	51.9402	8.58229	2.17024	2.7736e-17	16.557	2.59742	2	85102389	85102694	1						0
ENSG00000213228	RPL12P38	ribosomal protein L12 pseudogene 38	520.685	86.1655	2.48388	1.1746e-58	57.9301	2.59523	17	60433723	60434212	1						0
ENSG00000226457	RPL22P3	ribosomal protein L22 pseudogene 3	23.3267	3.87946	1.8599	1.4798e-09	8.8298	2.58806	1	16369150	16369530	1						0
ENSG00000228938	SNRPD2P1	small nuclear ribonucleoprotein D2 pseudogene 1	404.406	67.3965	2.44636	1.71396e-50	49.766	2.58506	10	89978717	89979070	1						0
ENSG00000258563	PSMA3P	proteasome subunit alpha 3 pseudogene	13.0834	2.18606	1.50488	3.30265e-05	4.48114	2.58133	14	60179382	60180016	1						0
ENSG00000231302	RPL36P2	ribosomal protein L36 pseudogene 2	246.11	41.1588	2.18407	2.38877e-17	16.6218	2.58003	20	50620763	50621077	1						0
ENSG00000264112	AC015813.1	NA	13.4576	2.25341	1.628	3.33628e-06	5.47674	2.57824	17	57989044	57989796		1					0
ENSG00000206147	RPL23AP57	ribosomal protein L23a pseudogene 57	61.3964	10.2991	2.22844	2.33027e-20	19.6326	2.57563	9	6639139	6639604	1						0
ENSG00000235828	RPL36AP26	ribosomal protein L36a pseudogene 26	638.099	107.57	2.46418	2.36438e-79	78.6263	2.5685	7	15701435	15701752	1						0
ENSG00000215093	EEF1A1P29	eukaryotic translation elongation factor 1 alpha 1 pseudogene 29	170.253	28.7013	2.39467	1.79154e-38	37.7468	2.56849	0	86160264	86161359	1						0
ENSG00000279865	AC006511.3	NA	296.968	50.0655	2.48272	3.27709e-68	67.4845	2.56842	12	8080381	8082163		1					0
ENSG00000224058	AC006509.1	NA	46.6585	7.88	2.04891	5.43422e-14	13.2649	2.56587	2	47731402	47732035		1					0
ENSG00000272034	SNORD14A	small nucleolar RNA, C/D box 14A	12.9305	2.18606	1.55473	1.16642e-05	4.93315	2.56437	11	17074654	17074744					1		0
ENSG00000257074	RPL29P33	ribosomal protein L29 pseudogene 33	38.4595	6.50269	2.0441	3.95828e-12	11.4025	2.56423	19	34296277	34296592	1						0
ENSG00000236533	AC009413.1	NA	49.2591	8.36459	2.14255	5.62833e-18	17.2496	2.55802	2	41850203	41850601		1					0
ENSG00000224834	BTF3P9	basic transcription factor 3 pseudogene 9	180.431	30.7123	2.44545	2.18916e-52	51.6597	2.55456	1	227434064	227434346	1						0
ENSG00000237039	AC018738.1	NA	2490.65	424.886	2.46974	3.36957e-83	82.4724	2.55137	2	231256097	231256306		1					0
ENSG00000234819	AL353705.4	NA	28.4833	4.86503	1.87207	2.33729e-10	9.63129	2.5496	9	78219120	78219357		1					0
ENSG00000259340	AC110588.1	NA	17.6313	3.01674	1.74675	1.52394e-07	6.81703	2.54708	15	96551381	96551517		1					0
ENSG00000256356	HSPA8P5	heat shock protein family A (Hsp70) member 8 pseudogene 5	36.0742	6.19014	2.04518	6.58959e-12	11.1811	2.54292	12	4097451	4099519	1						0
ENSG00000279483	AC090498.1	NA	2373.62	407.349	2.21348	9.63584e-20	19.0161	2.54275	7	137513859	137513933		1					0
ENSG00000205579	DYNLL1P1	dynein light chain LC8-type 1 pseudogene 1	49.1413	8.43471	1.91295	1.80605e-10	9.74327	2.54252	14	81246295	81246563	1						0
ENSG00000250384	UBE2CP3	ubiquitin conjugating enzyme E2 C pseudogene 3	17.5536	3.01674	1.78286	1.06203e-07	6.97386	2.5407	4	57072683	57073132	1						0
ENSG00000224488	SAMM50P1	SAMM50 sorting and assembly machinery component pseudogene 1	16.8683	2.90928	1.68896	1.03173e-06	5.98644	2.53559	9	17447145	17448543	1						0
ENSG00000268660	LETM1P2	leucine zipper and EF-hand containing transmembrane protein 1 pseudogene 2	11.4097	1.97567	1.36549	0.000172098	3.76422	2.52984	19	58044592	58046769	1						0
ENSG00000253785	AC008429.2	NA	124.423	21.5503	2.28826	1.05252e-29	28.9778	2.52947	5	172975511	172976374		1					0
ENSG00000236334	PPIAL4G	peptidylprolyl isomerase A like 4G	53.236	9.23715	2.13863	3.06986e-17	16.5129	2.52688	1	148479824	148482757							1
ENSG00000225528	Z82206.1	NA	61.4601	10.6833	2.14204	2.13719e-15	14.6702	2.52429	22	39964570	39964718		1					0
ENSG00000255823	MTRNR2L8	MT-RNR2 like 8	898.757	156.788	2.35844	1.35941e-41	40.8666	2.51912	11	10507887	10508151							1
ENSG00000234639	AC009263.1	NA	18.1924	3.17617	1.75452	1.72292e-07	6.76373	2.51798	7	138023559	138024339		1					0
ENSG00000213126	AC092642.1	NA	27.158	4.75479	1.90364	3.06587e-10	9.51345	2.51392	2	179814251	179814675		1					0
ENSG00000213684	LDHBP2	lactate dehydrogenase B pseudogene 2	290.564	50.9567	2.40336	1.35215e-70	69.869	2.51151	0	76334841	76335845	1						0
ENSG00000231744	AL669818.1	NA	42.8242	7.51272	1.93856	1.56043e-10	9.80676	2.51102	9	124598707	124599157		1					0
ENSG00000242206	RPS26P35	ribosomal protein S26 pseudogene 35	10.269	1.8044	1.443	7.5879e-05	4.11988	2.50871	8	118761856	118762201	1						0
ENSG00000229133	RPS7P4	ribosomal protein S7 pseudogene 4	103.942	18.3537	2.27047	5.31829e-24	23.2742	2.50163	1	68242474	68243055	1						0
ENSG00000172974	AC007318.1	NA	234.535	41.4191	2.37488	1.91468e-61	60.7179	2.50143	2	65205108	65205988		1					0
ENSG00000244052	RPL5P24	ribosomal protein L5 pseudogene 24	837.452	148.444	2.41976	8.35594e-92	91.078	2.49608	8	102923371	102924255	1						0
ENSG00000227176	AC092641.1	NA	12.0094	2.13056	1.44412	4.45199e-05	4.35145	2.49486	2	170077224	170077594		1					0
ENSG00000274427	AC145423.2	NA	10.7528	1.91286	1.35188	0.000138057	3.85994	2.4909	12	123515275	123515513		1					0
ENSG00000243974	VTI1BP1	vesicle transport through interaction with t-SNAREs 1B pseudogene 1	15.6929	2.79274	1.63672	1.50539e-06	5.82235	2.49036	3	100225374	100226073	1						0
ENSG00000185839	AL035411.1	NA	41.0285	7.32529	2.00322	5.84511e-13	12.2332	2.48567	1	58630841	58631530		1					0
ENSG00000234782	TPT1P9	tumor protein, translationally-controlled 1 pseudogene 9	971.685	173.769	2.40054	4.07336e-79	78.39	2.48332	9	118082869	118083382	1						0
ENSG00000240898	AC132942.1	NA	100.124	17.9451	2.24725	6.82627e-28	27.1658	2.48014	17	3665220	3665702		1					0
ENSG00000225531	AL807761.2	NA	10.6853	1.91917	1.4802	3.53008e-05	4.45222	2.47708	9	107116829	107117557		1					0
ENSG00000277952	AC092745.3	NA	16.9963	3.06417	1.5998	4.58363e-06	5.33879	2.47166	12	8340182	8340397		1					0
ENSG00000230508	RPL19P21	ribosomal protein L19 pseudogene 21	50.4039	9.09311	2.07191	1.28963e-14	13.8895	2.47069	0	150993501	150994091	1						0
ENSG00000219863	RPL31P28	ribosomal protein L31 pseudogene 28	25.0955	4.53079	1.82731	4.20022e-09	8.37673	2.46959	6	53354715	53355065	1						0
ENSG00000234176	HSPA8P1	heat shock protein family A (Hsp70) member 8 pseudogene 1	36.823	6.6722	1.91952	8.6782e-11	10.0616	2.46437	0	121203182	121205014	1						0
ENSG00000235165	CDK5P1	cyclin dependent kinase 5 pseudogene 1	22.8472	4.15266	1.72275	8.93399e-08	7.04895	2.45991	8	122769274	122770150	1						0
ENSG00000254935	AP002469.1	NA	12.3213	2.2408	1.32825	0.0001705	3.76828	2.45906	11	122618851	122619274		1					0
ENSG00000231164	RPL7P56	ribosomal protein L7 pseudogene 56	110.166	20.0355	2.23536	1.24295e-28	27.9055	2.45905	0	136791064	136791780	1						0
ENSG00000260192	LINC02240	long intergenic non-protein coding RNA 2240	25.2518	4.59713	1.87029	4.7827e-10	9.32033	2.45758	5	125601216	125602227			1				0
ENSG00000228232	GAPDHP1	glyceraldehyde-3-phosphate dehydrogenase pseudogene 1	123.914	22.573	2.29287	1.4276e-35	34.8454	2.45667	0	39787132	39788136	1						0
ENSG00000206567	AC022007.1	NA	27.6529	5.03807	1.80373	6.25275e-10	9.20393	2.45649	3	10009888	10010402		1					0
ENSG00000229161	TCP1P1	t-complex 1 pseudogene 1	146.536	26.7057	2.28648	9.81503e-39	38.0081	2.45604	7	42802369	42802494	1						0
ENSG00000225662	AC012519.1	NA	11.0909	2.02663	1.51792	2.50582e-05	4.60105	2.45222	3	62779176	62779785		1					0
ENSG00000260326	PHBP21	prohibitin pseudogene 21	15.5052	2.85908	1.68104	1.00975e-06	5.99579	2.43913	16	52934813	52935635	1						0
ENSG00000233839	AL357055.1	NA	452.964	83.6161	2.30201	8.81128e-48	47.055	2.43754	1	113168994	113169403		1					0
ENSG00000227063	RPL41P1	ribosomal protein L41 pseudogene 1	2209.05	408.834	2.14107	1.09347e-19	18.9612	2.43384	20	21755270	21755350	1						0
ENSG00000227854	AL590135.1	NA	65.8194	12.2539	2.16043	1.05733e-22	21.9758	2.42527	1	239052748	239052903		1					0
ENSG00000250329	KDELC1P1	KDEL motif containing 1 pseudogene 1	11.145	2.0786	1.41236	5.18251e-05	4.28546	2.42271	5	128109486	128110994	1						0
ENSG00000235084	CHCHD2P6	coiled-coil-helix-coiled-coil-helix domain containing 2 pseudogene 6	284.882	53.2376	2.29727	1.94102e-54	53.712	2.41985	1	15604597	15605043	1						0
ENSG00000235816	PRELID1P3	PRELI domain containing 1 pseudogene 3	15.509	2.90297	1.5841	3.24839e-06	5.48833	2.41751	10	63427297	63427939	1						0
ENSG00000239917	RPS10P16	ribosomal protein S10 pseudogene 16	38.581	7.2259	1.98646	1.20235e-13	12.92	2.41664	8	117523271	117523705	1						0
ENSG00000228328	AL158201.1	NA	17.5145	3.29271	1.70467	3.8227e-07	6.41763	2.4112	0	68070520	68071767		1					0
ENSG00000258895	AC104390.1	NA	27.2998	5.141	1.72055	1.14731e-07	6.94032	2.40877	15	94033658	94034177		1					0
ENSG00000223540	RPS15AP5	ribosomal protein S15a pseudogene 5	89.4809	16.9002	2.17717	2.04515e-24	23.6893	2.40454	10	121713607	121713994	1						0
ENSG00000214855	APOC1P1	apolipoprotein C1 pseudogene 1	51.5743	9.80624	2.08429	7.11873e-17	16.1476	2.39488	19	44931000	44931058	1						0
ENSG00000213881	NPM1P6	nucleophosmin 1 pseudogene 6	200.478	38.1642	2.26891	7.45297e-44	43.1277	2.39315	8	61202350	61203220	1						0
ENSG00000217648	AL136116.3	NA	13.1707	2.50946	1.46579	4.04333e-05	4.39326	2.39188	6	143342246	143343383		1					0
ENSG00000202337	RNU6-8	RNA, U6 small nuclear 8	43.5515	8.31817	1.34262	0.000188131	3.72554	2.38839	14	32203163	32203269							1
ENSG00000233594	BTF3P5	basic transcription factor 3 pseudogene 5	123.408	23.6398	2.20607	7.33172e-33	32.1348	2.38415	2	55435156	55435622	1						0
ENSG00000254481	PTP4A2P2	protein tyrosine phosphatase type IVA, member 2 pseudogene 2	14.2267	2.72993	1.46013	3.59183e-05	4.44468	2.38166	11	134123828	134124329	1						0
ENSG00000215086	NPM1P24	nucleophosmin 1 pseudogene 24	264.302	50.8434	2.27113	3.0724e-48	47.5125	2.37805	10	72917641	72918534	1						0
ENSG00000233028	AC006970.2	NA	19.5698	3.76469	1.64171	5.08886e-07	6.29338	2.37802	7	56175634	56176412		1					0
ENSG00000239223	RPL34P31	ribosomal protein L34 pseudogene 31	125.631	24.2654	2.20266	1.25816e-29	28.9003	2.37222	17	27274107	27274477	1						0
ENSG00000242960	FTH1P23	ferritin heavy chain 1 pseudogene 23	66.3086	12.8543	2.06865	1.19506e-20	19.9226	2.36695	3	72929044	72929593	1						0
ENSG00000048540	LMO3	LIM domain only 3	12.6598	2.46026	1.44454	3.42012e-05	4.46596	2.36337	12	16600861	16600868							1
ENSG00000256745	AP002784.2	NA	136.17	26.512	2.16333	7.72902e-35	34.1119	2.3607	11	94188449	94188997		1					0
ENSG00000204389	HSPA1A	heat shock protein family A (Hsp70) member 1A	135.185	26.3987	2.20966	8.49321e-33	32.0709	2.35639	6	31817683	31817946							1
ENSG00000198754	OXCT2	3-oxoacid CoA-transferase 2	12.7797	2.50769	1.37074	0.000109009	3.96254	2.34942	1	39769523	39769701							1
ENSG00000167371 #or# ENSG00000280607 /// ENSG00000167371 #or# ENSG00000280893 /// ENSG00000103495 #or# ENSG00000280607	AC009133.5	MYC associated zinc finger protein #or# NA /// proline rich transmembrane protein 2 #or# NA	26.6421	5.253	1.76905	2.67423e-09	8.5728	2.34249	16	29811969	29812227		1					0
ENSG00000235174	RPL39P3	ribosomal protein L39 pseudogene 3	17080.4	3370.02	2.2476	2.88118e-55	54.5404	2.34151	6	73373108	73373263	1						0
ENSG00000249987	RPS4XP20	ribosomal protein S4X pseudogene 20	426.355	84.3025	2.25954	9.63135e-67	66.0163	2.33841	19	34022656	34023427	1						0
ENSG00000241429	EEF1A1P25	eukaryotic translation elongation factor 1 alpha 1 pseudogene 25	296.198	58.9267	2.22161	1.45193e-49	48.8381	2.32957	3	138825063	138826329	1						0
ENSG00000258605	DYNLL1P2	dynein light chain LC8-type 1 pseudogene 2	40.6612	8.09947	1.84484	1.39776e-10	9.85457	2.32775	14	81412970	81413239	1						0
ENSG00000230911	PPIHP1	peptidylprolyl isomerase H pseudogene 1	55.8995	11.1546	1.93312	9.00486e-14	13.0455	2.3252	11	112029858	112030367	1						0
ENSG00000237719	Z95152.1	NA	53.986	10.7774	1.93432	3.91452e-14	13.4073	2.32457	6	36091991	36092646		1					0
ENSG00000215006	CHCHD2P2	coiled-coil-helix-coiled-coil-helix domain containing 2 pseudogene 2	19.9761	3.996	1.6676	1.1206e-07	6.95055	2.32165	5	69333929	69334249	1						0
ENSG00000213935	RPL22P16	ribosomal protein L22 pseudogene 16	132.373	26.5541	1.84519	8.59048e-11	10.066	2.3176	7	4865432	4865804	1						0
ENSG00000244705	AC020658.1	NA	14.9639	3.00867	1.42987	4.99728e-05	4.30127	2.31429	15	40312352	40313289		1					0
ENSG00000225496	AC104651.1	NA	97.1819	19.5481	2.07614	5.24971e-23	22.2799	2.31366	2	111940302	111941036		1					0
ENSG00000232387	SKA2P1	spindle and kinetochore associated complex subunit 2 pseudogene 1	38.0341	7.65953	1.88112	1.0526e-12	11.9777	2.31197	9	122761844	122762233	1						0
ENSG00000283041 #or# ENSG00000284135	MIR3654	NA #or# microRNA 3654	1256.8	253.382	2.23948	1.65781e-73	72.7805	2.31037	7	133034860	133034915				1			0
ENSG00000215210	RBMXP2	RBMX pseudogene 2	14.6158	2.95847	1.51287	1.62259e-05	4.78979	2.30461	9	30689105	30690272	1						0
ENSG00000213673	SLC25A5P3	solute carrier family 25 member 5 pseudogene 3	13.4787	2.73169	1.46687	3.97618e-05	4.40053	2.30281	7	54419444	54420328	1						0
ENSG00000213574	LDHAP5	lactate dehydrogenase A pseudogene 5	28.7656	5.85413	1.79905	5.01126e-10	9.30005	2.29682	10	118932674	118933295	1						0
ENSG00000243679	AC018638.5	NA	12.885	2.626	1.44615	1.73219e-05	4.7614	2.29475	7	128653969	128654722		1					0
ENSG00000213082	PPP1R14BP2	protein phosphatase 1 regulatory inhibitor subunit 14B pseudogene 2	60.8895	12.4098	1.92634	1.98445e-14	13.7024	2.29471	2	207681590	207682033	1						0
ENSG00000267741	UBE2L4	ubiquitin conjugating enzyme E2 L4 (pseudogene)	40.2097	8.20062	1.86455	3.3202e-12	11.4788	2.29374	19	9774497	9774960	1						0
ENSG00000233328	PFN1P1	profilin 1 pseudogene 1	543.411	111.281	1.95338	3.44992e-14	13.4622	2.28784	1	171670517	171670939	1						0
ENSG00000217026	RPL10P1	ribosomal protein L10 pseudogene 1	12.5808	2.58134	1.4779	2.60057e-05	4.58493	2.28503	21	27420380	27421023	1						0
ENSG00000223550	SNRPBP1	small nuclear ribonucleoprotein polypeptides B and B1 pseudogene 1	76.7903	15.7615	2.0485	1.37909e-20	19.8604	2.28452	7	80377554	80377835	1						0
ENSG00000259687	LINC01220	long intergenic non-protein coding RNA 1220	13.3339	2.74077	1.32381	0.000233279	3.63212	2.28245	14	75296120	75296638			1				0
ENSG00000242477	AC091429.1	NA	486.783	100.23	2.16443	4.0712e-44	43.3903	2.27996	5	86884231	86884881		1					0
ENSG00000236189	RPL18AP15	ribosomal protein L18a pseudogene 15	45.1386	9.30273	1.93204	6.78698e-15	14.1683	2.27864	0	111624210	111624726	1						0
ENSG00000240371	RPS4XP13	ribosomal protein S4X pseudogene 13	1236.63	255.565	2.18246	1.41602e-54	53.8489	2.27466	11	57576292	57577080	1						0
ENSG00000255059	PPIAP43	peptidylprolyl isomerase A pseudogene 43	49.7173	10.2747	1.85909	6.69452e-12	11.1743	2.27465	11	100666459	100666962	1						0
ENSG00000113296	THBS4	thrombospondin 4	10.0104	2.08314	1.32897	0.000159097	3.79834	2.26468	5	80083080	80083188							1
ENSG00000226945	AC098935.1	NA	126.652	26.3815	2.01637	6.73376e-19	18.1717	2.26327	1	206907619	206908229		1					0
ENSG00000229696	KARSP1	lysyl-tRNA synthetase pseudogene 1	13.3051	2.79274	1.47699	2.15261e-05	4.66703	2.25223	13	41925598	41927349	1						0
ENSG00000243297	RPL31P61	ribosomal protein L31 pseudogene 61	27.1258	5.69647	1.80055	2.15004e-09	8.66755	2.25153	19	36901742	36902117	1						0
ENSG00000232172	AL359092.2	NA	20.0711	4.22177	1.68331	1.19594e-07	6.92229	2.2492	9	130651799	130652383		1					0
ENSG00000227376	FTH1P16	ferritin heavy chain 1 pseudogene 16	57.1442	12.0589	1.93429	5.8183e-15	14.2352	2.24451	11	77734475	77735026	1						0
ENSG00000240392	RPL9P3	ribosomal protein L9 pseudogene 3	168.004	35.4726	2.10853	5.81372e-31	30.2355	2.24372	14	35262462	35263036	1						0
ENSG00000189171 #or# ENSG00000271853	AL162258.1	S100 calcium binding protein A13 #or# NA	108.754	23.0313	2.02099	8.15844e-22	21.0884	2.2394	1	153627508	153627598		1					0
ENSG00000243445	AC106820.1	NA	299.003	63.4623	2.12846	2.04748e-51	50.6888	2.23619	16	2332313	2332732		1					0
ENSG00000265646	TUFMP1	Tu translation elongation factor, mitochondrial pseudogene 1	59.4202	12.6401	1.91148	3.43535e-14	13.464	2.23295	17	27082690	27084036	1						0
ENSG00000259917	HNRNPLP2	heterogeneous nuclear ribonucleoprotein L pseudogene 2	18.8114	4.00408	1.53818	7.25267e-06	5.1395	2.23207	15	34489002	34490571	1						0
ENSG00000213938	SEPHS1P6	selenophosphate synthetase 1 pseudogene 6	12.5885	2.6825	1.40252	4.33967e-05	4.36254	2.23046	2	199659551	199660729	1						0
ENSG00000272791	AC073389.3	NA	16.9473	3.62064	1.42682	2.5859e-05	4.58739	2.22674	10	73630556	73631490		1					0
ENSG00000179997	AC010894.1	NA	34.0378	7.27232	1.79383	1.8422e-10	9.73466	2.22665	2	174501952	174502312		1					0
ENSG00000249098	AC055733.1	NA	32.5015	6.94716	1.77244	1.82294e-10	9.73923	2.22601	3	130918226	130918703		1					0
ENSG00000225715	AL512504.1	NA	11.4836	2.4585	1.29958	0.000224468	3.64885	2.22372	0	80709928	80710705		1					0
ENSG00000242169	AC093789.1	NA	18.598	3.98239	1.55038	2.74657e-06	5.56121	2.22344	4	188349376	188350024		1					0
ENSG00000241288	AC092902.2	NA	10.9818	2.3528	1.33757	0.000174636	3.75787	2.22266	3	125914557	125914767		1					0
ENSG00000267119	RPL10P15	ribosomal protein L10 pseudogene 15	232.939	49.9101	2.11642	7.69734e-43	42.1137	2.22255	19	9820141	9820455	1						0
ENSG00000238137	ARPC3P2	actin related protein 2/3 complex subunit 3 pseudogene 2	21.448	4.5999	1.65078	1.01856e-07	6.99201	2.22117	1	211442274	211442806	1						0
ENSG00000234289 /// as__ENSG00000234289 /// ENSG00000274559 /// as__ENSG00000274559	H2BFS	H2B histone family member S	13.9839	3.00413	1.39986	4.03214e-05	4.39446	2.21875	21	43565620	43565648							1
ENSG00000241478	HSPA8P9	heat shock protein family A (Hsp70) member 8 pseudogene 9	42.6069	9.17434	1.80892	1.22283e-10	9.91263	2.21541	3	137880295	137882237	1						0
ENSG00000240950	AC021074.1	NA	1986.16	429.419	2.14934	5.44313e-75	74.2642	2.20953	3	142827096	142827728		1					0
ENSG00000213148	AC073465.1	NA	83.7616	18.2238	1.84868	3.39821e-13	12.4688	2.20047	2	173431349	173431812		1					0
ENSG00000173614 #or# ENSG00000241326	AL603962.1	nicotinamide nucleotide adenylyltransferase 1 #or# NA	18.3518	4.00231	1.46453	1.41997e-05	4.84772	2.19702	1	9984283	9984568		1					0
ENSG00000272055	RNU6-6P	RNA, U6 small nuclear 6, pseudogene	27.2941	5.97168	1.52023	1.84154e-06	5.73482	2.19238	10	13217269	13217375	1						0
ENSG00000253421	ZNHIT1P1	zinc finger HIT-type containing 1 pseudogene 1	25.9719	5.69016	1.66482	7.55617e-08	7.1217	2.19041	8	142858354	142858797	1						0
ENSG00000230721	AL049597.1	NA	43.4576	9.56432	1.77946	9.41197e-12	11.0263	2.18387	1	86784913	86785467		1					0
ENSG00000239374	AC090013.1	NA	65.8646	14.5673	1.90994	2.08322e-14	13.6813	2.17676	12	116755395	116755874		1					0
ENSG00000255200	PGAM1P8	phosphoglycerate mutase 1 pseudogene 8	50.2007	11.1197	1.83254	3.27401e-12	11.4849	2.17458	11	65175035	65175487	1						0
ENSG00000233055	AL353621.1	NA	26.1699	5.7994	1.64781	2.65635e-07	6.57572	2.17393	9	101501643	101501885		1					0
ENSG00000233057	EEF1A1P14	eukaryotic translation elongation factor 1 alpha 1 pseudogene 14	24.3574	5.41243	1.65309	1.60107e-07	6.79559	2.17001	1	194188967	194190342	1						0
ENSG00000237285	HNRNPA1P2	heterogeneous nuclear ribonucleoprotein A1 pseudogene 2	25.5865	5.6884	1.67426	2.07216e-08	7.68358	2.16929	6	32325219	32326178	1						0
ENSG00000249264	EEF1A1P9	eukaryotic translation elongation factor 1 alpha 1 pseudogene 9	269.978	60.1	2.05006	1.18191e-36	35.9274	2.16741	4	105484698	105486080	1						0
ENSG00000229251	HNRNPA1P8	heterogeneous nuclear ribonucleoprotein A1 pseudogene 8	32.9449	7.33891	1.668	1.44076e-08	7.84141	2.16642	7	84983556	84984506	1						0
ENSG00000238076	MRPL48P1	mitochondrial ribosomal protein L48 pseudogene 1	28.242	6.29507	1.64492	4.13048e-08	7.384	2.16555	6	10459906	10460541	1						0
ENSG00000231120	BTF3P10	basic transcription factor 3 pseudogene 10	10.0671	2.2471	1.27219	0.000467369	3.33034	2.16351	6	149977922	149978416	1						0
ENSG00000235817	AL158214.1	NA	27.1163	6.06476	1.58323	1.73625e-07	6.76039	2.16064	1	230612009	230612412		1					0
ENSG00000230779	AL161636.2	NA	311.514	69.7403	2.09015	2.15555e-55	54.6664	2.15923	1	153225080	153226006		1					0
ENSG00000232883	AL451081.2	NA	17.1287	3.83834	1.54975	3.04118e-06	5.51696	2.15786	1	220316667	220317599		1					0
ENSG00000242364	AC108725.1	NA	43.9126	9.85467	1.83702	4.92619e-13	12.3075	2.15575	3	73648399	73648807		1					0
ENSG00000226970	AL450063.1	NA	59.7673	13.4143	1.82965	9.86923e-13	12.0057	2.15559	1	84244334	84244577		1					0
ENSG00000260240	APOOP5	apolipoprotein O pseudogene 5	18.5666	4.16804	1.60763	5.84493e-07	6.23322	2.15527	16	59754461	59755026	1						0
ENSG00000218748	DBIP1	diazepam binding inhibitor, acyl-CoA binding protein pseudogene 1	32.8611	7.38887	1.70278	1.58444e-08	7.80012	2.15296	6	79436908	79437167	1						0
ENSG00000234118	RPL13AP6	ribosomal protein L13a pseudogene 6	87.7906	19.754	1.91071	4.41414e-17	16.3552	2.15192	10	110936622	110937233	1						0
ENSG00000266891	AP000902.1	NA	85.0249	19.2684	1.97426	1.58708e-22	21.7994	2.14165	18	9734882	9734969		1					0
ENSG00000238072	AC009244.1	NA	38.074	8.65594	1.74402	1.1917e-10	9.92383	2.13704	7	129410113	129410370		1					0
ENSG00000205583	STAG3L1	stromal antigen 3-like 1 (pseudogene)	13.687	3.12874	1.42922	3.19724e-05	4.49523	2.12915	7	75389722	75389882	1						0
ENSG00000213729	AC098828.1	NA	188.901	43.2591	1.99639	3.79951e-32	31.4203	2.12656	2	20155618	20156057		1					0
ENSG00000213875	AC005019.1	NA	13.4177	3.07678	1.43788	3.54494e-05	4.45039	2.12465	7	13872424	13872513		1					0
ENSG00000250526	CCT6P2	chaperonin containing TCP1 subunit 6 pseudogene 2	46.4781	10.6627	1.76382	4.57496e-11	10.3396	2.12398	5	14639426	14641018	1						0
ENSG00000224858	RPL29P11	ribosomal protein L29 pseudogene 11	649.028	149.045	2.06	6.22933e-65	64.2056	2.12253	3	37016523	37017014	1						0
ENSG00000232187	FTH1P7	ferritin heavy chain 1 pseudogene 7	136.885	31.4388	1.96626	9.1445e-30	29.0388	2.12235	13	22696023	22696574	1						0
ENSG00000235644	RPL10P5	ribosomal protein L10 pseudogene 5	13.5771	3.12244	1.43021	1.97149e-05	4.70521	2.12043	2	108712262	108712900	1						0
ENSG00000233544	EIF3KP2	eukaryotic translation initiation factor 3 subunit K pseudogene 2	60.4956	13.9364	1.82111	1.22352e-14	13.9124	2.11797	3	24555834	24556459	1						0
ENSG00000240418	AC020917.1	NA	88.3667	20.3642	1.91376	6.56226e-19	18.1829	2.11747	19	16412684	16413576		1					0
ENSG00000250273	PSMC1P5	proteasome 26S subunit, ATPase 1 pseudogene 5	30.6331	7.06194	1.70778	2.40729e-09	8.61847	2.11696	5	107195156	107195332	1						0
ENSG00000240135	PSMD12P	proteasome 26S subunit, non-ATPase, 12 pseudogene	24.701	5.70278	1.53031	4.12906e-06	5.38415	2.11484	3	72876737	72878102	1						0
ENSG00000249855	EEF1A1P19	eukaryotic translation elongation factor 1 alpha 1 pseudogene 19	125.721	29.0585	1.97945	8.1875e-29	28.0868	2.1132	5	43495073	43496454	1						0
ENSG00000250672	AC010343.2	NA	13.507	3.12244	1.40005	3.87602e-05	4.41161	2.11297	5	33090126	33090349		1					0
ENSG00000242017	ALG1L15P	asparagine-linked glycosylation 1-like 15, pseudogene	12.2749	2.84824	1.35643	0.000103228	3.9862	2.10757	3	156044155	156044948	1						0
ENSG00000224553	AC008065.1	NA	17.017	3.95211	1.54343	5.048e-06	5.29688	2.10628	2	171374931	171375278		1					0
ENSG00000213695	RPS7P14	ribosomal protein S7 pseudogene 14	26.8853	6.25295	1.54889	3.02574e-06	5.51917	2.10421	0	74409518	74410100	1						0
ENSG00000263563	UBBP4	ubiquitin B pseudogene 4	979.809	228.001	2.04324	1.11959e-62	61.9509	2.10346	17	22204321	22205009	1						0
ENSG00000224094	RPS24P8	ribosomal protein S24 pseudogene 8	1003.1	233.436	2.04869	6.29617e-75	74.2009	2.10336	3	45159774	45160175	1						0
ENSG00000234825	XRCC6P2	X-ray repair cross complementing 6 pseudogene 2	121.933	28.4009	1.94717	1.48917e-27	26.8271	2.10208	0	150231075	150232896	1						0
ENSG00000267185	PTP4A2P1	protein tyrosine phosphatase type IVA, member 2 pseudogene 1	16.6359	3.87846	1.37064	8.07192e-05	4.09302	2.10074	17	42533532	42534009	1						0
ENSG00000237828	PA2G4P1	proliferation-associated 2G4 pseudogene 1	77.6448	18.109	1.8196	7.67131e-14	13.1151	2.10018	0	120868611	120869807	1						0
ENSG00000232083	RPL31P7	ribosomal protein L31 pseudogene 7	121.112	28.3106	1.95052	7.29473e-25	24.137	2.09693	17	80602549	80602926	1						0
ENSG00000269028	MTRNR2L12	MT-RNR2 like 12	787.33	184.278	1.85179	5.99388e-16	15.2223	2.09509	3	96617188	96617198							1
ENSG00000174977	AC026271.1	NA	61.4519	14.3862	1.8751	2.79673e-17	16.5533	2.09477	17	18650195	18651542		1					0
ENSG00000161912	ADCY10P1	adenylate cyclase 10, soluble pseudogene 1	15.4673	3.62418	1.36992	0.000108957	3.96274	2.0935	6	41140598	41140832	1						0
ENSG00000226745	AL512599.1	NA	266.547	62.5744	1.98782	5.28524e-36	35.2769	2.09075	1	40132764	40133448		1					0
ENSG00000201654	RNU6-7	RNA, U6 small nuclear 7	27.9433	6.5675	1.16683	0.00114954	2.93948	2.08908	14	32202045	32202151							1
ENSG00000231799	PA2G4P6	proliferation-associated 2G4 pseudogene 6	87.2566	20.538	1.87577	2.08499e-16	15.6809	2.08697	9	89449558	89450754	1						0
ENSG00000214199	EEF1A1P12	eukaryotic translation elongation factor 1 alpha 1 pseudogene 12	304.306	71.6655	1.96474	4.98413e-32	31.3024	2.08617	2	106697331	106698676	1						0
ENSG00000254449	SF3A3P2	splicing factor 3a, subunit 3 pseudogene 2	37.6595	8.87364	1.75853	2.17255e-11	10.663	2.08542	11	123597946	123599452	1						0
ENSG00000233476	EEF1A1P6	eukaryotic translation elongation factor 1 alpha 1 pseudogene 6	1598.82	377.185	2.00598	4.82801e-47	46.3162	2.08367	7	22510616	22511999	1						0
ENSG00000241556	AC018475.1	NA	51.3664	12.1744	1.83357	5.28229e-13	12.2772	2.07697	12	95467397	95467861		1					0
ENSG00000213979	RPL7AP14	ribosomal protein L7a pseudogene 14	55.8476	13.2405	1.82095	1.9506e-14	13.7098	2.07654	20	37444733	37445534	1						0
ENSG00000130208 #or# ENSG00000280087 /// ENSG00000280087	AC011481.3	NA /// apolipoprotein C1 #or# NA	96.166	22.8638	1.86755	1.25157e-20	19.9025	2.07246	19	44909375	44914968		1					0
ENSG00000217241	CBX3P9	chromobox 3 pseudogene 9	61.7642	14.725	1.83323	1.22658e-15	14.9113	2.0685	6	116453014	116453565	1						0
ENSG00000219559	AL512430.3	NA	11.6881	2.78996	1.35283	7.91729e-05	4.10142	2.06672	6	110562175	110562615		1					0
ENSG00000226284	ARPC3P1	actin related protein 2/3 complex subunit 3 pseudogene 1	22.1685	5.30042	1.54543	3.88335e-07	6.41079	2.06433	20	49134480	49135012	1						0
ENSG00000256843	AC023157.2	NA	13.0581	3.12244	1.18674	0.0010396	2.98313	2.0642	12	31748100	31748240		1					0
ENSG00000284670	AC092128.1	NA	110.373	26.4542	1.9262	7.06916e-25	24.1506	2.06082	16	73941412	73941781		1					0
ENSG00000243504	RPS23P1	ribosomal protein S23 pseudogene 1	15.5052	3.7218	1.42525	1.79741e-05	4.74535	2.05868	8	97865054	97865485	1						0
ENSG00000212907 /// ENSG00000210174 #or# ENSG00000212907	MT-ND4L	mitochondrially encoded NADH:ubiquinone oxidoreductase core subunit 4L /// mitochondrially encoded tRNA arginine #or# mitochondrially encoded NADH:ubiquinone oxidoreductase core subunit 4L	887.882	213.325	1.9623	1.08482e-40	39.9646	2.05731	0	10764	10766						1	0
ENSG00000213051	RPL5P5	ribosomal protein L5 pseudogene 5	193.813	46.607	1.95897	1.92101e-33	32.7165	2.05605	1	185226808	185227700	1						0
ENSG00000249353	NPM1P27	nucleophosmin 1 pseudogene 27	466.942	112.672	2.00627	2.92742e-64	63.5335	2.05111	5	93682838	93683667	1						0
ENSG00000279035	AC022211.4	NA	19.2415	4.65717	1.5504	3.34383e-07	6.47576	2.0467	17	75130883	75133043		1					0
ENSG00000255734	HNRNPABP1	heterogeneous nuclear ribonucleoprotein A/B pseudogene 1	11.4939	2.78643	1.19118	0.000890311	3.05046	2.04438	12	10111738	10112471	1						0
ENSG00000225591	BX248409.1	NA	95.0637	23.0467	1.90317	4.52364e-23	22.3445	2.04433	1	173741674	173741928		1					0
ENSG00000215349	MRPL3P1	mitochondrial ribosomal protein L3 pseudogene 1	20.3366	4.93137	1.51502	4.29816e-06	5.36672	2.04402	13	19304593	19305625	1						0
ENSG00000258373	SLC25A3P2	solute carrier family 25 member 3 pseudogene 2	57.1124	13.8507	1.77296	4.8501e-14	13.3142	2.04385	12	111992996	111993875	1						0
ENSG00000213851	AC098590.1	NA	501.955	121.751	1.98713	2.40873e-53	52.6182	2.04362	4	43410041	43410937		1					0
ENSG00000179967	PPP1R14BP3	protein phosphatase 1 regulatory inhibitor subunit 14B pseudogene 3	300.804	72.9906	1.77064	1.06581e-12	11.9723	2.04304	4	139114930	139115374	1						0
ENSG00000213453	FTH1P3	ferritin heavy chain 1 pseudogene 3	64.0952	15.5842	1.75934	4.77707e-14	13.3208	2.04013	2	27392784	27393367	1						0
ENSG00000178522	AMBN	ameloblastin	42.731	10.4021	1.73304	4.51913e-12	11.3449	2.03841	4	70606731	70606879							1
ENSG00000257043	AP006296.1	NA	50.8537	12.383	1.70012	2.45127e-09	8.61061	2.03799	11	18665050	18665548		1					0
ENSG00000234969 /// ENSG00000225470 #or# ENSG00000234969 /// ENSG00000225470 #or# ENSG00000274430 /// ENSG00000225470 #or# ENSG00000276784 /// as__ENSG00000225470 #or# as__ENSG00000276784	AL627389.1	NA /// JPX transcript, XIST activator (non-protein coding) #or# NA	18.1718	4.42963	1.39937	1.67584e-05	4.77577	2.03644	0	74070433	74070832		1					0
ENSG00000213280	AC090114.1	NA	397.205	96.923	1.94152	1.22763e-41	40.9109	2.03497	7	128570241	128570688		1					0
ENSG00000210112 /// ENSG00000198763 #or# ENSG00000210112	MT-TM	mitochondrially encoded tRNA methionine /// mitochondrially encoded NADH:ubiquinone oxidoreductase core subunit 2 #or# mitochondrially encoded tRNA methionine	66.1699	16.1578	1.456	3.99308e-06	5.39869	2.03394	0	4402	4469						1	0
ENSG00000099974	DDTL	D-dopachrome tautomerase like	242.287	59.4136	1.95643	3.16745e-44	43.4993	2.02785	22	23971407	23972532							1
ENSG00000248489	LINC02062	long intergenic non-protein coding RNA 2062	13.1401	3.22359	1.29422	5.7606e-05	4.23953	2.02724	5	98994807	98995013			1				0
ENSG00000226564	FTH1P20	ferritin heavy chain 1 pseudogene 20	320.566	78.7047	1.9441	4.94578e-50	49.3058	2.0261	2	180872867	180873414	1						0
ENSG00000214998	CCNB2P1	cyclin B2 pseudogene 1	42.0944	10.3403	1.7031	1.10936e-11	10.9549	2.02536	7	7909300	7910449	1						0
ENSG00000207524	RNU6-33P	RNA, U6 small nuclear 33, pseudogene	21.1348	5.19573	1.32093	5.34323e-05	4.2722	2.02422	4	88684848	88684954	1						0
ENSG00000254406	AP001994.1	NA	41.1771	10.1261	1.70378	4.63246e-11	10.3342	2.02376	11	119821304	119822129		1					0
ENSG00000228253 /// ENSG00000210156 #or# ENSG00000228253	MT-ATP8	mitochondrially encoded ATP synthase membrane subunit 8 /// mitochondrially encoded tRNA lysine #or# mitochondrially encoded ATP synthase membrane subunit 8	342.953	84.6181	1.2047	0.00081089	3.09104	2.01897	0	8570	8572						1	0
ENSG00000265735	RN7SL5P	RNA, 7SL, cytoplasmic 5, pseudogene	23.0878	5.69924	1.38948	4.3043e-05	4.3661	2.01829	9	9442060	9442380	1						0
ENSG00000270906	MTND4P35	mitochondrially encoded NADH:ubiquinone oxidoreductase core subunit 4 pseudogene 35	28.9563	7.16132	1.56635	1.40296e-08	7.85296	2.01558	5	100048988	100050362	1						0
ENSG00000214203	RPS4XP1	ribosomal protein S4X pseudogene 1	94.3035	23.3308	1.85388	5.80119e-19	18.2365	2.01508	12	100009052	100009838	1						0
ENSG00000235472	EIF4A1P7	eukaryotic translation initiation factor 4A1 pseudogene 7	125.509	31.0559	1.87396	8.99284e-24	23.0461	2.01486	13	28598833	28600052	1						0
ENSG00000257480	MRPL2P1	mitochondrial ribosomal protein L2 pseudogene 1	21.6813	5.36677	1.51811	1.445e-06	5.84013	2.01432	12	89752913	89753831	1						0
ENSG00000216657	GLRX3P2	glutaredoxin 3 pseudogene 2	207.164	51.4677	1.87288	5.50076e-28	27.2596	2.00904	6	3978062	3979099	1						0
ENSG00000210127	MT-TA	mitochondrially encoded tRNA alanine	807.502	0	5.18682	5.44021e-50	49.2644	?	0	5587	5655						1	0
ENSG00000244734	HBB	hemoglobin subunit beta	12.8111	0	2.24045	1.22171e-10	9.91303	?	11	5227022	5227039							1
ENSG00000258982	AL133523.1	NA	25.1449	0	3.0387	1.98697e-20	19.7018	?	14	100207407	100207652		1					0
ENSG00000223609	HBD	hemoglobin subunit delta	557.155	0	6.3143	5.39689e-149	148.268	?	11	5234434	5234530							1
ENSG00000210164 /// ENSG00000198938 #or# ENSG00000210164 /// ENSG00000198840 #or# ENSG00000210164	MT-TG	mitochondrially encoded cytochrome c oxidase III #or# mitochondrially encoded tRNA glycine /// mitochondrially encoded NADH:ubiquinone oxidoreductase core subunit 3 #or# mitochondrially encoded tRNA glycine /// mitochondrially encoded tRNA glycine	219.871	918.565	-1.95952	1.09235e-34	33.9616	-2.06272	0	9991	10058						1	0
ENSG00000120068	HOXB8	homeobox B8	25.2346	106.17	-1.33788	0.000157654	3.8023	-2.0729	17	48613188	48613201							1
ENSG00000113140	SPARC	secreted protein acidic and cysteine rich	23.9105	100.841	-1.94593	1.27064e-21	20.896	-2.07637	5	151676189	151676201							1
ENSG00000142089	IFITM3	interferon induced transmembrane protein 3	16.254	69.1729	-1.89724	7.16638e-16	15.1447	-2.08941	11	319773	319837							1
ENSG00000170271	FAXDC2	fatty acid hydroxylase domain containing 2	3.38662	14.4866	-1.38741	4.88981e-05	4.31071	-2.0968	5	154838563	154838939							1
ENSG00000259803	SLC22A31	solute carrier family 22 member 31	19.1643	82.6296	-1.27655	0.000485373	3.31392	-2.10823	16	89199412	89199655							1
ENSG00000006757	PNPLA4	patatin like phospholipase domain containing 4	7.83875	34.1064	-1.712	3.63572e-09	8.43941	-2.12135	0	7926120	7926132							1
ENSG00000164307	ERAP1	endoplasmic reticulum aminopeptidase 1	7.77516	34.4308	-1.69123	6.04206e-09	8.21882	-2.14676	5	96803927	96803939							1
ENSG00000177943	MAMDC4	MAM domain containing 4	5.39896	24.2598	-1.60806	4.26432e-07	6.37015	-2.16782	9	136860562	136860797							1
ENSG00000214832	UPF3AP2	UPF3A pseudogene 2	4.81984	21.9272	-1.55564	1.84882e-06	5.7331	-2.18566	17	20375709	20376840	1						0
ENSG00000099958	DERL3	derlin 3	149.724	691.878	-1.4788	2.93715e-05	4.53207	-2.20821	22	23836767	23837154							1
ENSG00000131080	EDA2R	ectodysplasin A2 receptor	2.80751	13.0818	-1.50379	3.07875e-05	4.51163	-2.2202	0	66599484	66599486							1
ENSG00000029534	ANK1	ankyrin 1	2.35171	11.0569	-1.29563	0.000364338	3.4385	-2.23317	8	41788882	41789297							1
ENSG00000029534	ANK1	ankyrin 1	2.35171	11.0569	-1.29563	0.000364338	3.4385	-2.23317	8	41788882	41789297							1
ENSG00000196502	SULT1A1	sulfotransferase family 1A member 1	13.6303	65.5293	-2.02647	1.42666e-17	16.8457	-2.26532	16	28608856	28608859							1
ENSG00000100403	ZC3H7B	zinc finger CCCH-type containing 7B	29.7219	143.799	-2.13111	2.02587e-28	27.6934	-2.27446	22	41332171	41336843							1
ENSG00000184351	KRTAP19-1	keratin associated protein 19-1	6.14776	29.9984	-1.78859	4.91966e-10	9.30807	-2.28675	21	30479699	30480044							1
ENSG00000148677	ANKRD1	ankyrin repeat domain 1	2.04453	10.0222	-1.32846	0.000179927	3.7449	-2.29335	10	90912096	90912865							1
ENSG00000232238	RPS29P8	ribosomal protein S29 pseudogene 8	48.7247	240.167	-2.16836	8.88574e-49	48.0513	-2.30131	2	148595158	148595328	1						0
ENSG00000187955	COL14A1	collagen type XIV alpha 1 chain	7.93453	39.6651	-1.92599	5.32099e-12	11.274	-2.32166	8	120370835	120371081							1
ENSG00000213291	AC010099.1	NA	26.3314	132.305	-2.13223	1.39334e-32	31.8559	-2.32901	7	125300504	125300878		1					0
ENSG00000129946	SHC2	SHC adaptor protein 2	10.3038	54.3969	-1.98698	1.09345e-13	12.9612	-2.40034	19	435779	435961							1
ENSG00000255836	AC131206.1	NA	2.5953	13.7932	-1.45817	3.27778e-05	4.48442	-2.40998	12	7438780	7439990		1					0
ENSG00000141756	FKBP10	FK506 binding protein 10	202.961	1086.35	-1.8971	1.08362e-09	8.96512	-2.42021	17	41822223	41822540							1
ENSG00000196204 #or# ENSG00000272968	RBAK-RBAKDN	ring finger protein 216 pseudogene 1 #or# RBAK-RBAKDN readthrough	3.84547	20.6921	-1.77145	1.17516e-07	6.9299	-2.42785	7	5072922	5073221							1
ENSG00000132386	SERPINF1	serpin family F member 1	50.4294	282.712	-2.32299	1.95592e-41	40.7086	-2.48699	17	1777187	1777565							1
ENSG00000255387	AC015689.2	NA	3.12886	18.0296	-1.68797	1.55378e-06	5.80861	-2.52666	11	4210354	4212091		1					0
ENSG00000166592	RRAD	RRAD, Ras related glycolysis inhibitor and calcium channel regulator	1.72318	10.4318	-1.42727	9.69749e-05	4.01334	-2.59785	16	66921832	66921990							1
ENSG00000176840	MIR7-3HG	MIR7-3 host gene	2.60947	16.4277	-1.6417			-2.6543	19	4772132	4772514				1			0
ENSG00000130203 #or# ENSG00000280087 /// ENSG00000130203	APOE	apolipoprotein E #or# NA /// apolipoprotein E	20.1171	128.449	-2.4475	2.50207e-34	33.6017	-2.67471	19	44906360	44906624							1
ENSG00000135899	SP110	SP110 nuclear body protein	2.44364	16.1767	-1.76356	1.31981e-06	5.87949	-2.72682	2	230212416	230212430							1
ENSG00000121413	ZSCAN18	zinc finger and SCAN domain containing 18	3.73936	25.033	-1.95429	1.30889e-09	8.8831	-2.74297	19	58108802	58109303							1
ENSG00000131899	LLGL1	LLGL1, scribble cell polarity complex component	23.362	156.883	-2.54088	1.67533e-32	31.7759	-2.74746	17	18243908	18244875							1
ENSG00000240771	ARHGEF25	Rho guanine nucleotide exchange factor 25	10.4215	75.3948	-2.46869	2.25853e-17	16.6462	-2.8549	12	57619311	57619379							1
ENSG00000108405	P2RX1	purinergic receptor P2X 1	1.78291	12.9241	-1.59331	1.27321e-05	4.8951	-2.85776	17	3905263	3905367							1
ENSG00000231434	AL365440.1	NA	134.108	1004.62	-2.51207	1.15459e-22	21.9376	-2.90518	1	158523672	158525838		1					0
ENSG00000248794	AC026436.1	NA	21.6414	170.581	-2.69135	4.34159e-51	50.3624	-2.97859	5	81242330	81242599		1					0
ENSG00000130513	GDF15	growth differentiation factor 15	4.60074	37.0376	-2.13262	3.22975e-11	10.4908	-3.00905	19	18388286	18388484							1
ENSG00000095370	SH2D3C	SH2 domain containing 3C	2.92698	25.1818	-2.12535	7.20724e-11	10.1422	-3.1049	9	127754842	127755030							1
ENSG00000267023	LRRC37A16P	leucine rich repeat containing 37 member A16, pseudogene	13.4568	116.841	-2.33482	1.69284e-13	12.7714	-3.11814	17	68130250	68130322	1						0
ENSG00000182916	TCEAL7	transcription elongation factor A like 7	2.19619	20.1392	-2.07617	3.17598e-09	8.49812	-3.19693	0	103331707	103332088							1
ENSG00000233460	RPL35AP31	ribosomal protein L35a pseudogene 31	2.62365	24.5169	-2.11293	5.72968e-12	11.2419	-3.22413	13	71845981	71846317	1						0
ENSG00000210077 #or# ENSG00000210082 /// ENSG00000210077 #or# ENSG00000211459 /// ENSG00000210077	MT-TV	mitochondrially encoded tRNA valine #or# mitochondrially encoded 16S RNA /// mitochondrially encoded tRNA valine /// mitochondrially encoded tRNA valine #or# mitochondrially encoded 12S RNA	17.3241	169.04	-2.93546	2.15213e-33	32.6671	-3.28651	0	1602	1670						1	0
ENSG00000152137	HSPB8	heat shock protein family B (small) member 8	4.95733	48.8637	-2.53447	5.29918e-18	17.2758	-3.30113	12	119193699	119193828							1
ENSG00000230564	CALM1P2	calmodulin 1 pseudogene 2	6.60661	69.4169	-2.78755	1.2229e-25	24.9126	-3.3933	7	55259809	55260256	1						0
ENSG00000168918	INPP5D	inositol polyphosphate-5-phosphatase D	1.32792	14.1148	-1.93669	7.52839e-08	7.1233	-3.40997	2	233205598	233205652							1
ENSG00000135842	FAM129A	family with sequence similarity 129 member A	1.29573	15.2669	-1.89196	1.79429e-07	6.74611	-3.55857	1	184887739	184888181							1
ENSG00000178498	DTX3	deltex E3 ubiquitin ligase 3	2.36203	28.3797	-2.33701	1.93039e-12	11.7144	-3.58676	12	57608925	57609196							1
ENSG00000054983	GALC	galactosylceramidase	0.914641	11.7756	-1.92294	1.24515e-07	6.90478	-3.68645	14	87987752	87988207							1
ENSG00000225217	HSPA7	heat shock protein family A (Hsp70) member 7	0.335524	11.7128	-2.17926	1.19893e-09	8.92121	-5.12553	1	161606291	161608217							1
ENSG00000273189	AC010619.2	NA	1.34209	53.9949	-3.59066	3.53023e-33	32.4522	-5.33026	19	49487017	49487637		1					0
ENSG00000232751	AL645568.3	NA	3.2625	138.776	-4.0627	1.6237e-62	61.7895	-5.41063	1	173351689	173352004		1					0
ENSG00000177352	CCDC71	coiled-coil domain containing 71	2.13646	102.987	-2.60974	1.34165e-12	11.8724	-5.5911	3	49162535	49162804							1
ENSG00000173110	HSPA6	heat shock protein family A (Hsp70) member 6	0.487187	239.428	-6.12722	1.35566e-86	85.8679	-8.9409	1	161526591	161526910							1
