# Supplementary material for: The role of reciprocal fusions in MLL-r acute leukemia: studying the chromosomal translocation t(4;11)
Source: Oncogene. 2021 Sep 6;40(42):6093–102. doi: 10.1038/s41388-021-02001-2 (PMC8530991; doi:10.1038/s41388-021-02001-2)
Supplement: Supplementary file 6 — ATAC-Seq day 0 [file 41388_2021_2001_MOESM6_ESM.xlsx]

## Sheet: Sheet1
ID	gene symbol	gene	mean exp	mean mock	log2	pvalue	log2 rolf	chrom	anfang	ende	PG	NA	LINC	MIR	MT	ProCodG
ENSG00000164761	TNFRSF11B	TNF receptor superfamily member 11b	13.4619	0.882452	3.81045	0.00212906	3.93122	8	118923557	118952200						1
ENSG00000280850	AL121956.4		10.9539	0.752959	3.49228	0.00525881	3.86273	6	166275462	166277077		1				0
ENSG00000250910	AC097467.3		10.8653	0.882452	3.4898	0.0050744	3.62207	4	155173716	155381694		1				0
ENSG00000254515	AP001124.1		9.1706	0.752959	3.20157	0.0118651	3.60637	11	121238304	121238688		1				0
ENSG00000124935	SCGB1D2	secretoglobin family 1D member 2	20.8548	1.7649	3.59028	0.000944366	3.56272	11	62242210	62244808						1
ENSG00000180964	TCEAL8	transcription elongation factor A like 8	10.1769	0.882452	3.39682	0.00672981	3.52764	0	103252995	103255203						1
ENSG00000271500	AC005183.1		8.06543	0.752959	3.07303	0.0153589	3.42111	12	1695830	1698044		1				0
ENSG00000223791	UBE2E1-AS1	UBE2E1 antisense RNA 1	7.95066	0.752959	3.07024	0.0157201	3.40043	3	23804024	23806905						1
ENSG00000229719	MIR194-2HG	MIR194-2 host gene	9.0196	0.882452	3.19374	0.0112586	3.35347	11	64889560	64893449				1		0
ENSG00000151790	TDO2	tryptophan 2,3-dioxygenase	8.63907	0.882452	3.18649	0.0116273	3.29129	4	155854738	155920406						1
ENSG00000237263	MAPK6PS3	mitogen-activated protein kinase 6 pseudogene 3	7.36698	0.752959	2.94669	0.0220171	3.29043	13	42068932	42071093	1					0
ENSG00000254298	AC008641.1		7.26835	0.752959	2.94346	0.0223371	3.27098	5	151158106	151158462		1				0
ENSG00000166415	WDR72	WD repeat domain 72	8.09161	0.882452	3.07388	0.016283	3.19684	15	53513741	53762878						1
ENSG00000272144	AC025171.4		6.82956	0.752959	2.81699	0.0351327	3.18115	5	43061395	43062441		1				0
ENSG00000232560	LINC01549	long intergenic non-protein coding RNA 1549	8.00303	0.882452	3.0707	0.0169967	3.18096	21	17438890	17449185			1			0
ENSG00000042304	C2orf83	chromosome 2 open reading frame 83	6.69472	0.752959	2.80932	0.0299772	3.15238	2	227610090	227648606						1
ENSG00000220986	SNORA50D	small nucleolar RNA, H/ACA box 50D /// small nucleolar RNA, H/ACA box 50D #or# small nucleolar RNA, H/ACA box 50D	9.3013	1.06773	3.28967	0.0115771	3.12289	5	69160806	69160939						0
ENSG00000169327	OR5AU1	olfactory receptor family 5 subfamily AU member 1	7.54416	0.882452	2.95066	0.0205016	3.09577	14	21148370	21159060						1
ENSG00000260093	AC034111.1		7.42939	0.882452	2.94845	0.0211829	3.07365	8	10050485	10054254		1				0
ENSG00000135220	UGT2A3	UDP glucuronosyltransferase family 2 member A3	6.27207	0.752959	2.66692	0.0414675	3.0583	4	68928463	68951791						1
ENSG00000262136	AC092115.3		6.18348	0.752959	2.6656	0.0445973	3.03778	16	69727013	69742563		1				0
ENSG00000258609	LINC-ROR	long intergenic non-protein coding RNA, regulator of reprogramming	6.18348	0.752959	2.66502	0.0437951	3.03778	18	57054558	57072119			1			0
ENSG00000281028	AC104662.2	phosphatidylinositol 4-kinase type 2 beta #or# NA /// NA #or# SEPSECS antisense RNA 1 (head to head)	6.1573	0.752959	2.66314	0.0432037	3.03165	4	25160663	25277306						1
ENSG00000145757	SPATA9	spermatogenesis associated 9	6.1573	0.752959	2.66116	0.0402505	3.03165	5	95652181	95698711						1
ENSG00000241745	RN7SL788P	RNA, 7SL, cytoplasmic 788, pseudogene	12.2985	1.50592	2.78733	0.0116169	3.02976	1	52150104	52150419	1					0
ENSG00000276564	AC130650.2		12.2522	1.50592	2.78328	0.0109854	3.02432	16	14150833	14153235		1				0
ENSG00000218713	AL512378.1		6.04253	0.752959	2.65748	0.0464234	3.00451	6	53206598	53208697		1				0
ENSG00000248511	AC112695.1		6.00631	0.752959	2.6555	0.0466544	2.99583	4	92297251	92304178		1				0
ENSG00000248898	AC022126.1		5.98012	0.752959	2.65572	0.0414763	2.98953	5	52675193	52788026		1				0
ENSG00000215262	KCNU1	potassium calcium-activated channel subfamily U member 1	18.8422	2.38837	2.83374	0.0016914	2.97987	8	36784324	36936128						1
ENSG00000250156	LINC02060	long intergenic non-protein coding RNA 2060	8.15402	1.06773	3.07743	0.0182912	2.93297	5	88408982	88439090			1			0
ENSG00000143257	NR1I3	nuclear receptor subfamily 1 group I member 3	11.439	1.63541	2.69669	0.0143255	2.80623	1	161229666	161238302						1
ENSG00000272249	AP003117.2		7.45557	1.06773	2.94907	0.0209477	2.80378	8	97132835	97133379		1				0
ENSG00000248307	LINC00616	long intergenic non-protein coding RNA 616	6.13111	0.882452	2.66231	0.0444923	2.79656	4	138027422	138130709			1			0
ENSG00000223599	AL513523.1		6.12108	0.882452	2.6617	0.0435358	2.79419	1	153852106	153853414		1				0
ENSG00000234042	AL591438.2		6.09489	0.882452	2.66007	0.0426469	2.78801	9	63703065	63703755		1				0
ENSG00000227455	AL450345.1		6.09489	0.882452	2.65989	0.0419825	2.78801	6	164827750	164831630		1				0
ENSG00000284240	AC099062.1		6.09489	0.882452	2.66014	0.0429174	2.78801	1	87212669	87264741		1				0
ENSG00000259834	AL365361.1		6.03249	0.882452	2.65753	0.0423059	2.77316	1	110653560	110657040		1				0
ENSG00000229717	AC110615.1		6.00631	0.882452	2.65566	0.0458232	2.76689	4	75830751	75832705		1				0
ENSG00000163464	CXCR1	C-X-C motif chemokine receptor 1	5.9439	0.882452	2.65315	0.044215	2.75182	2	218162845	218166995						1
ENSG00000275180	AC048341.2		5.9439	0.882452	2.65407	0.0425436	2.75182	12	62603909	62604399		1				0
ENSG00000235746	CTBP2P2	C-terminal binding protein 2 pseudogene 2	5.85531	0.882452	2.64643	0.0474842	2.73016	10	94646364	94647996	1					0
ENSG00000201098	RNY1	RNA, Ro-associated Y1	10.6358	1.63541	2.6065	0.0175227	2.7012	7	148987136	148987248						1
ENSG00000269951	AC090181.2		14.6615	2.25888	2.48676	0.00682983	2.69836	15	77067654	77068325		1				0
ENSG00000272157	AC107373.2		6.85575	1.06773	2.81773	0.0333678	2.68277	8	24956621	24957110		1				0
ENSG00000233067	PTCHD1-AS	PTCHD1 antisense RNA (head to head)	6.81952	1.06773	2.81354	0.0298764	2.67513	0	22259797	23293146						1
ENSG00000152954	NRSN1	neurensin 1	6.79334	1.06773	2.81239	0.0296479	2.66958	6	24126122	24154900						1
ENSG00000145283	SLC10A6	solute carrier family 10 member 6	6.7833	1.06773	2.8126	0.0303791	2.66745	4	86823468	86849263						1
ENSG00000230318	XRCC6P3	X-ray repair cross complementing 6 pseudogene 3	6.74708	1.06773	2.81229	0.0358534	2.65972	1	220313945	220315565	1					0
ENSG00000224509	AC010884.1		6.74098	1.06773	2.81048	0.0293642	2.65842	2	104936241	105038496		1				0
ENSG00000227237	AL672291.1		6.73094	1.06773	2.8105	0.0314413	2.65627	1	248859164	248864796		1				0
ENSG00000163898	LIPH	lipase H	11.3081	1.82069	2.6899	0.0153523	2.6348	3	185506262	185552613						1
ENSG00000168405	CMAHP	cytidine monophospho-N-acetylneuraminic acid hydroxylase, pseudogene	14.8226	2.38837	2.48404	0.00590455	2.63369	6	25061626	25452263	1					0
ENSG00000255572	AC018653.1		11.1994	1.82069	2.68842	0.0148706	2.62087	12	7166674	7189069		1				0
ENSG00000271699	SNX29P2	sorting nexin 29 pseudogene 2 /// NA #or# sorting nexin 29 pseudogene 2	6.5638	1.06773	2.80616	0.0289041	2.61999	16	29350746	29370272	1					0
ENSG00000248445	SEMA6A-AS1	SEMA6A antisense RNA 1	11.4228	1.95018	2.69101	0.0141813	2.55024	5	116447547	116508276						1
ENSG00000224613	AC095032.1		8.81625	1.50592	2.31399	0.0387973	2.54952	1	103418079	103525483		1				0
ENSG00000251632	LINC02172	long intergenic non-protein coding RNA 2172	10.6519	1.82069	2.60357	0.0189184	2.54856	4	137545731	137603430			1			0
ENSG00000239381	AC125613.1		6.2197	1.06773	2.66587	0.0427982	2.5423	3	181534177	181700611		1				0
ENSG00000282961	PRNCR1	prostate cancer associated non-coding RNA 1	9.51469	1.63541	2.41756	0.0291627	2.5405	8	127079874	127092600						1
ENSG00000259370	AC103740.1		10.5895	1.82069	2.60233	0.0188114	2.54008	15	62827675	62884034		1				0
ENSG00000278763	FAM27B	family with sequence similarity 27 member B	6.18348	1.06773	2.66198	0.0401751	2.53388	9	67725690	67725902						1
ENSG00000229294	AL139294.1		10.5009	1.82069	2.59386	0.023161	2.52797	1	65279456	65306521		1				0
ENSG00000278998	AC099552.4		9.3637	1.63541	2.4153	0.0300283	2.51743	7	155222903	155223851		1				0
ENSG00000038945	MSR1	macrophage scavenger receptor 1	9.32748	1.63541	2.41467	0.030231	2.51183	8	16107878	16567490						1
ENSG00000257345	LINC02413	long intergenic non-protein coding RNA 2413	9.31134	1.63541	2.41427	0.0317133	2.50933	12	92999218	93019820			1			0
ENSG00000109158	GABRA4	gamma-aminobutyric acid type A receptor alpha4 subunit	6.04253	1.06773	2.65782	0.0401473	2.50061	4	46918900	46994407						1
ENSG00000168679	SLC16A4	solute carrier family 16 member 4	9.94738	1.7649	2.51064	0.0230202	2.49473	1	110362848	110391082						1
ENSG00000152822	GRM1	glutamate metabotropic receptor 1	9.20267	1.63541	2.41195	0.0306716	2.4924	6	146027646	146437598						1
ENSG00000162782	TDRD5	tudor domain containing 5	6.00631	1.06773	2.65678	0.040957	2.49194	1	179591613	179691272						1
ENSG00000232474	NCKAP5-IT1	NCKAP5 intronic transcript 1	5.9439	1.06773	2.65451	0.0417902	2.47687	2	133431666	133433897						1
ENSG00000125780	TGM3	transglutaminase 3	5.91772	1.06773	2.6525	0.0433007	2.4705	20	2296001	2341078						1
ENSG00000155511	GRIA1	glutamate ionotropic receptor AMPA type subunit 1	8.81625	1.63541	2.31048	0.0382143	2.43051	5	153489615	153813869						1
ENSG00000278002	AL627171.1		21.9761	4.07956	2.33065	0.00104706	2.42945	14	49863072	49864379		1				0
ENSG00000070193	FGF10	fibroblast growth factor 10	13.5142	2.57364	2.34811	0.011599	2.3926	5	44303544	44389706						1
ENSG00000249780	AC093809.1		10.0783	1.95018	2.5058	0.0271518	2.36957	4	12640298	12640637		1				0
ENSG00000002745	WNT16	Wnt family member 16	13.2323	2.57364	2.34158	0.01067	2.36218	7	121325367	121341104						1
ENSG00000124222	STX16-NPEPL1	STX16-NPEPL1 readthrough (NMD candidate) /// syntaxin 16 #or# STX16-NPEPL1 readthrough (NMD candidate)	17.085	3.3266	2.25586	0.00444597	2.36061	20	58651253	58679526						1
ENSG00000261873	SMIM36	small integral membrane protein 36	8.99342	1.7649	2.31167	0.0382423	2.34928	17	55448433	55511444						1
ENSG00000248980	AC019163.1		9.20267	1.82069	2.40859	0.0309266	2.33757	4	176308268	176320458		1				0
ENSG00000235407	CYMP-AS1	CYMP antisense RNA 1	9.56706	1.95018	2.4139	0.0303263	2.29447	1	110487680	110490258						1
ENSG00000197779	ZNF81	zinc finger protein 81	9.51469	1.95018	2.41291	0.0297012	2.28655	0	47836902	48002561						1
ENSG00000240175	MAGI1-AS1	MAGI1 antisense RNA 1	10.3179	2.13545	2.51254	0.0227985	2.27253	3	65893816	65925297						1
ENSG00000251456	AC113398.2		9.33752	1.95018	2.40518	0.0331772	2.25943	5	124734618	124735175		1				0
ENSG00000261393	AC007493.2		9.33752	1.95018	2.40727	0.0315482	2.25943	16	50368580	50371480		1				0
ENSG00000283258	AC007491.1		10.8029	2.25888	2.02682	0.0282898	2.25774	16	54628963	54657662		1				0
ENSG00000261341	AC010325.1		8.56663	1.82069	2.30337	0.0390522	2.23425	19	50776141	50793142		1				0
ENSG00000261325	LINC02192	long intergenic non-protein coding RNA 2192	46.585	10.0596	2.27269	2.27541e-06	2.21129	16	47849314	47887130			1			0
ENSG00000144285	SCN1A	sodium voltage-gated channel alpha subunit 1	17.4091	3.7648	1.99292	0.00631285	2.20919	2	165984641	166149214						1
ENSG00000247381	PLUT	PDX1 associated lncRNA, upregulator of transcription	11.4752	2.51786	2.11118	0.0219037	2.18825	13	27819376	27917298						1
ENSG00000229153	EPHA1-AS1	EPHA1 antisense RNA 1	11.3866	2.51786	2.10995	0.0220638	2.17707	7	143407813	143523449						1
ENSG00000250402	AC109471.1		11.4128	2.57364	2.11079	0.0232308	2.14877	5	125376828	125377439		1				0
ENSG00000110169	HPX	hemopexin	14.583	3.3266	2.06659	0.0116553	2.13216	11	6431049	6442617						1
ENSG00000276176	MIR6090	microRNA 6090	25.068	5.72104	2.22916	0.00069536	2.1315	11	128522390	128522449				1		0
ENSG00000169427	KCNK9	potassium two pore domain channel subfamily K member 9	24.6813	5.65919	2.01201	0.00118347	2.12475	8	139600838	139703056						1
ENSG00000235984	GPC5-AS1	GPC5 antisense RNA 1	11.6524	2.70314	2.11341	0.0236818	2.10792	13	92701389	92721614						1
ENSG00000095627	TDRD1	tudor domain containing 1	17.4715	4.07956	1.98912	0.00603879	2.09851	10	114179270	114232304						1
ENSG00000165621	OXGR1	oxoglutarate receptor 1	8.71151	2.13545	2.29759	0.0408115	2.02838	13	96985719	96994730						1
ENSG00000272230	MIR3666	microRNA 3666	17.4191	4.2709	2.29892	0.00369793	2.02806	7	114653345	114653455				1		0
ENSG00000134198	TSPAN2	tetraspanin 2	17.1474	4.20906	1.93725	0.00832494	2.02642	1	115048011	115089500						1
ENSG00000197584	KCNMB2	potassium calcium-activated channel subfamily M regulatory beta subunit 2	16.9441	4.20906	1.93427	0.0085849	2.00921	3	178272932	178844429						1
ENSG00000123124	WWP1	WW domain containing E3 ubiquitin protein ligase 1	10.7506	2.70314	2.02072	0.0306802	1.99171	8	86342738	86478420						1
ENSG00000146143	PRIM2	DNA primase subunit 2	17.2258	4.33855	1.98333	0.00591247	1.98928	6	57314805	57646849						1
ENSG00000233217	MROH3P	maestro heat like repeat family member 3, pseudogene	11.1994	2.83263	2.09851	0.0252823	1.98321	1	200917460	200966668	1					0
ENSG00000234175	AL355355.2		11.0947	2.83263	2.09383	0.0264618	1.96965	10	13139196	13139533		1				0
ENSG00000269707	AC018730.2		21.7206	5.59155	2.02182	0.00203935	1.95775	2	104853285	104926052		1				0
ENSG00000101336	HCK	HCK proto-oncogene, Src family tyrosine kinase	9.98971	2.57364	1.92867	0.039266	1.95663	20	32052188	32101856						1
ENSG00000228629	AC092295.1		12.1736	3.14133	1.78576	0.0317187	1.95431	19	36528318	36535235		1				0
ENSG00000232177	MTND4P24	mitochondrially encoded NADH:ubiquinone oxidoreductase core subunit 4 pseudogene 24	37.3763	9.67718	2.08352	5.37841e-05	1.94946	0	126472885	126473281	1					0
ENSG00000159374	M1AP	meiosis 1 associated protein	12.8097	3.3266	1.85922	0.0237368	1.94511	2	74557883	74648338						1
ENSG00000260035	AC051619.8		32.6423	8.49183	1.87437	0.000301571	1.94259	15	45200325	45200632		1				0
ENSG00000256124	LINC01152	long intergenic non-protein coding RNA 1152	18.7012	4.90624	1.83156	0.00644067	1.93044	17	72030291	72041297			1			0
ENSG00000146383	TAAR6	trace amine associated receptor 6	15.2653	4.02378	1.81152	0.0158259	1.92363	6	132570322	132571359						1
ENSG00000220804	LINC01881	long intergenic non-protein coding RNA 1881 /// long intergenic non-protein coding RNA 1881 #or# septin 14 pseudogene 2	10.9277	2.88841	2.02178	0.0288049	1.91965	2	242088633	242160153	1		1			0
ENSG00000234474	MIR3663HG	MIR3663 host gene	14.0194	3.77086	1.99039	0.0166487	1.89445	10	117158656	117169059				1		0
ENSG00000185053	SGCZ	sarcoglycan zeta	14.4623	3.89429	1.70148	0.0277584	1.89287	8	14089864	15238339						1
ENSG00000248734	AC008906.1		14.6655	3.95614	2.05775	0.011075	1.89026	5	96784777	96785999		1				0
ENSG00000007001	UPP2	uridine phosphorylase 2	11.4128	3.14133	1.70074	0.0409383	1.8612	2	157876702	158136154						1
ENSG00000253554	AC022639.1		11.6161	3.20318	2.10017	0.0257412	1.85856	8	63687179	64368558		1				0
ENSG00000246790	AP000977.1		15.521	4.28277	1.81052	0.014538	1.85761	11	121447331	121453013		1				0
ENSG00000240204	SMKR1	small lysine rich protein 1	13.013	3.64137	1.85759	0.0229592	1.8374	7	129502479	129512932						1
ENSG00000265533	AC114689.3		17.3667	4.96202	1.72606	0.0121352	1.80733	18	67516546	67899619		1				0
ENSG00000125869	LAMP5	lysosomal associated membrane protein family member 5	15.4848	4.46804	1.80753	0.0148215	1.79314	20	9514358	9530524						1
ENSG00000278905	AC106818.1		124.733	36.338	1.82339	3.42139e-11	1.7793	5	93600357	93603598		1				0
ENSG00000153714	LURAP1L	leucine rich adaptor protein 1 like	21.0161	6.15923	1.75588	0.00498121	1.77067	9	12775021	12822131						1
ENSG00000228570	NUTM2E	NUT family member 2E	12.226	3.58559	1.7779	0.0307261	1.76967	10	79841358	79850878						1
ENSG00000278985	AC092718.7		17.3305	5.09151	1.72254	0.0101375	1.76715	16	80982319	80984094		1				0
ENSG00000262902	MTCO1P40	mitochondrially encoded cytochrome c oxidase I pseudogene 40	349.59	102.916	1.75129	3.37165e-18	1.76419	17	53105734	53106358	1					0
ENSG00000197576	HOXA4	homeobox A4	16.5114	4.90624	1.61416	0.0171672	1.75077	7	27128507	27130799						1
ENSG00000122986	HVCN1	hydrogen voltage gated channel 1	11.439	3.40032	1.69574	0.0399988	1.75022	12	110627841	110704950						1
ENSG00000173208	ABCD2	ATP binding cassette subfamily D member 2	11.8354	3.52981	1.77232	0.030076	1.74545	12	39550033	39619751						1
ENSG00000187862	TTC24	tetratricopeptide repeat domain 24	11.9764	3.58559	1.77456	0.0294154	1.73991	1	156579727	156586770						1
ENSG00000257327	AC012555.1		14.0556	4.20906	1.67865	0.0229304	1.73958	12	103841451	103844664		1				0
ENSG00000278972	AC015920.1		10.0521	3.0179	1.92152	0.0403567	1.73588	17	69433084	69435533		1				0
ENSG00000121966	CXCR4	C-X-C motif chemokine receptor 4	19.4259	5.90025	1.65947	0.00801867	1.71913	2	136114349	136118165						1
ENSG00000279822	AC016397.2		18.1961	5.53577	1.77312	0.00985407	1.71677	10	48443836	48445820		1				0
ENSG00000244513	AC109587.1		13.3833	4.07956	1.61327	0.0346016	1.71395	3	69013941	69056622		1				0
ENSG00000165757	JCAD	junctional cadherin 5 associated	11.3242	3.4561	1.69391	0.0380932	1.71219	10	30012800	30115494						1
ENSG00000236668	AC006450.3		16.0061	4.90624	1.60847	0.0172112	1.70593	9	124006277	124009396		1				0
ENSG00000270230	MTND6P22	mitochondrially encoded NADH:ubiquinone oxidoreductase core subunit 6 pseudogene 22	44.6488	13.6949	1.66215	0.000277912	1.70498	5	100046450	100046970	1					0
ENSG00000238825	RNU1-13P	RNA, U1 small nuclear 13, pseudogene	19.3172	5.97396	1.65733	0.00809865	1.69313	1	148388490	148388651	1					0
ENSG00000182896	TMEM95	transmembrane protein 95	12.8359	4.02378	1.53905	0.0406699	1.67356	17	7355123	7357219						1
ENSG00000214919	AC104472.1		11.4228	3.58559	1.69331	0.0391492	1.67164	3	155742142	155743726		1				0
ENSG00000261446	LINC00559	long intergenic non-protein coding RNA 559	21.1367	6.67114	1.6058	0.00742672	1.66375	13	90060247	90119719			1			0
ENSG00000158019	BABAM2	BRISC and BRCA1 A complex member 2	13.482	4.28277	1.60785	0.0298001	1.65441	2	27889941	28338901						1
ENSG00000196482	ESRRG	estrogen related receptor gamma	31.8613	10.1891	1.69994	0.00086201	1.64478	1	216503246	217137755						1
ENSG00000198963	RORB	RAR related orphan receptor B	22.8094	7.29461	1.53005	0.00700694	1.64473	9	74497365	74693177						1
ENSG00000273338	AC103591.3		22.0124	7.04169	1.64977	0.0049508	1.64432	1	78004346	78004554		1				0
ENSG00000128463	EMC4	ER membrane protein complex subunit 4	16.0846	5.14729	1.60835	0.0179666	1.6438	15	34224999	34230156						1
ENSG00000189367	KIAA0408	KIAA0408 #or# NA /// KIAA0408	19.6192	6.28266	1.47744	0.0154378	1.64282	6	127440343	127459391						1
ENSG00000135697	BCO1	beta-carotene oxygenase 1	16.8455	5.40628	1.6649	0.014772	1.63965	16	81238448	81291142						1
ENSG00000260651	AF213884.3		19.9895	6.41822	1.70243	0.00629885	1.63899	4	102500841	102501319		1				0
ENSG00000182117	NOP10	NOP10 ribonucleoprotein	16.0785	5.221	1.60657	0.017885	1.62273	15	34341713	34343177						1
ENSG00000149972	CNTN5	contactin 5	12.7372	4.15328	1.53795	0.0479731	1.61673	11	99020953	100358885						1
ENSG00000137252	HCRTR2	hypocretin receptor 2	21.6421	7.10353	1.79277	0.00385944	1.60723	6	55106460	55282620						1
ENSG00000258588	TRIM6-TRIM34	tripartite motif containing 6 #or# TRIM6-TRIM34 readthrough /// TRIM6-TRIM34 readthrough #or# tripartite motif containing 34	11.449	3.77086	1.69071	0.0415828	1.60226	11	5596725	5644398						1
ENSG00000150637	CD226	CD226 molecule	12.7111	4.20906	1.53456	0.0400217	1.59452	18	69831158	69961803						1
ENSG00000174640	SLCO2A1	solute carrier organic anion transporter family member 2A1	23.3006	7.72093	1.56656	0.0051934	1.59352	3	133932696	134052184						1
ENSG00000176410	DNAJC30	DnaJ heat shock protein family (Hsp40) member C30	18.0189	5.97396	1.55466	0.0135876	1.59275	7	73680969	73683453						1
ENSG00000265342	AC011933.3		11.3604	3.77086	1.69188	0.0376704	1.59105	17	75394123	75394963		1				0
ENSG00000157181	ODR4	odr-4 GPCR localization factor homolog	26.4123	8.80659	1.60171	0.00271837	1.58455	1	186375838	186421378						1
ENSG00000254186	AC113414.1		22.8779	7.66515	1.52725	0.00665015	1.57757	5	162424042	163437326		1				0
ENSG00000078967	UBE2D4	ubiquitin conjugating enzyme E2 D4 (putative)	24.1339	8.10941	1.60498	0.00391989	1.57339	7	43926438	43956136						1
ENSG00000273002	AL355388.2		12.5177	4.20906	1.53138	0.0445407	1.57241	1	155978799	155982986		1				0
ENSG00000257319	AC008127.1		11.1994	3.77086	1.68529	0.0428766	1.57045	12	45050901	45103107		1				0
ENSG00000228661	AC090587.1		15.4948	5.221	1.54672	0.0256859	1.56939	11	3854318	3855509		1				0
ENSG00000000938	FGR	FGR proto-oncogene, Src family tyrosine kinase	12.8721	4.33855	1.53629	0.0442213	1.56896	1	27612064	27635277						1
ENSG00000272341	AL137003.2		18.0813	6.10345	1.55392	0.0143313	1.5668	6	16764346	16766883		1				0
ENSG00000151849	CENPJ	centromere protein J	17.3305	5.85053	1.71389	0.0111989	1.56667	13	24882284	24922889						1
ENSG00000224729	PCOLCE-AS1	PCOLCE antisense RNA 1	13.3209	4.52382	1.60417	0.0305773	1.55808	7	100589402	100604206						1
ENSG00000144619	CNTN4	contactin 4	16.6159	5.65919	1.44802	0.0271154	1.5539	3	2098813	3057956						1
ENSG00000232936	AL157400.2		11.0584	3.77086	1.68272	0.0428857	1.55218	10	89645282	89650667		1				0
ENSG00000275175	AC106028.5		13.2323	4.52382	1.60349	0.030021	1.54845	15	92819598	92819992		1				0
ENSG00000134042	MRO	maestro	15.8127	5.40628	1.59963	0.0203303	1.54838	18	50795120	50825402						1
ENSG00000169564	PCBP1	poly(rC) binding protein 1	18.8784	6.46793	1.4221	0.0190356	1.54536	2	70087454	70089203						1
ENSG00000085871	MGST2	microsomal glutathione S-transferase 2	13.5505	4.65332	1.6055	0.0304702	1.54201	4	139665768	139740745						1
ENSG00000147419	CCDC25	coiled-coil domain containing 25	14.4361	4.96202	1.42699	0.0431539	1.54069	8	27733311	27772653						1
ENSG00000197894	ADH5	alcohol dehydrogenase 5 (class III), chi polypeptide	18.2847	6.28873	1.55475	0.0139908	1.5398	4	99070978	99088801						1
ENSG00000199347	RNU5E-1	RNA, U5E small nuclear 1	18.6288	6.41822	1.60235	0.0108431	1.53729	1	11908152	11908271						1
ENSG00000184206	GOLGA6L4	golgin A6 family-like 4	21.308	7.35039	1.40082	0.0135572	1.5355	15	84235773	84245368						1
ENSG00000233718	MYCNOS	MYCN opposite strand	31.0623	10.7507	1.41914	0.00430178	1.53073	2	15921037	15942249						1
ENSG00000160803	UBQLN4	ubiquilin 4	21.2295	7.35645	1.56273	0.00977624	1.52899	1	156035301	156053794						1
ENSG00000079150	FKBP7	FK506 binding protein 7	14.1341	4.90624	1.41839	0.0400902	1.5265	2	178463664	178478600						1
ENSG00000282996	AC022021.1		16.5797	5.77682	1.65933	0.0138495	1.52107	10	28303300	28307658		1				0
ENSG00000065613	SLK	STE20 like kinase	40.6876	14.1949	1.51627	0.000375567	1.51921	10	103967201	104029233						1
ENSG00000254003	AC003991.2		12.7573	4.46804	1.5304	0.0454783	1.51361	7	88216660	88219226		1				0
ENSG00000071575	TRIB2	tribbles pseudokinase 2	26.1206	9.17107	1.43544	0.00476545	1.51002	2	12716889	12742734						1
ENSG00000113073	SLC4A9	solute carrier family 4 member 9	27.747	9.74482	1.50647	0.00347401	1.50962	5	140360202	140375143						1
ENSG00000008196	TFAP2B	transcription factor AP-2 beta	13.2223	4.65332	1.59844	0.0337134	1.50664	6	50818723	50847613						1
ENSG00000152990	ADGRA3	adhesion G protein-coupled receptor A3	28.534	10.0535	1.42407	0.0048657	1.50498	4	22345071	22516054						1
ENSG00000169247	SH3TC2	SH3 domain and tetratricopeptide repeats 2	25.6778	9.05951	1.4012	0.00661911	1.50302	5	148923639	149063163						1
ENSG00000043355	ZIC2	Zic family member 2	57.7364	20.6689	1.49546	7.00135e-05	1.48202	13	99981772	99986773						1
ENSG00000118418	HMGN3	high mobility group nucleosomal binding domain 3	12.7735	4.59754	1.52922	0.0420669	1.47422	6	79201245	79234738						1
ENSG00000233044	AL049820.1		22.1271	7.97992	1.48049	0.00965256	1.47137	6	157107727	157119706		1				0
ENSG00000230359	TPI1P2	triosephosphate isomerase 1 pseudogene 2	17.2781	6.23295	1.49715	0.0176261	1.47096	7	129055223	129057239	1					0
ENSG00000237390	AL139130.1		16.157	5.84447	1.38795	0.0304022	1.46702	1	156388226	156395609		1				0
ENSG00000171368	TPPP	tubulin polymerization promoting protein	14.9373	5.40628	1.48217	0.0316713	1.46621	5	659862	693395						1
ENSG00000232132	NDFIP2-AS1	NDFIP2 antisense RNA 1	16.449	5.97396	1.39077	0.0309859	1.46124	13	79477364	79481231						1
ENSG00000278791	MIR6723	microRNA 6723	407.535	148.037	1.45471	7.7807e-14	1.46097	1	632325	632413				1		0
ENSG00000159648	TEPP	testis, prostate and placenta expressed	15.3539	5.59155	1.54221	0.0227418	1.45728	16	57976435	57988116						1
ENSG00000174938	SEZ6L2	seizure related 6 homolog like 2	38.0284	13.892	1.35517	0.00101685	1.45282	16	29871159	29899547						1
ENSG00000044574	HSPA5	heat shock protein family A (Hsp70) member 5	155.152	56.8951	1.41124	8.96184e-10	1.4473	9	125234853	125241330						1
ENSG00000077063	CTTNBP2	cortactin binding protein 2	19.4682	7.17118	1.46351	0.0137677	1.44084	7	117710651	117874139						1
ENSG00000124374	PAIP2B	poly(A) binding protein interacting protein 2B	26.6259	9.87432	1.43451	0.00477528	1.43108	2	71182739	71227083						1
ENSG00000140015	KCNH5	potassium voltage-gated channel subfamily H member 5	14.5568	5.40628	1.47738	0.0310395	1.42899	14	62699454	63102037						1
ENSG00000207870	MIR222HG	microRNA 221 #or# MIR222 host gene /// MIR222 host gene	19.4359	7.22696	1.46222	0.0152996	1.42726	0	45746157	45746266				1		0
ENSG00000131620	ANO1	anoctamin 1	17.9244	6.67114	1.31983	0.0330655	1.42592	11	70078302	70189528						1
ENSG00000035115	SH3YL1	SH3 and SYLF domain containing 1	13.9731	5.221	1.41314	0.0393752	1.42025	2	217730	266398						1
ENSG00000162889	MAPKAPK2	mitogen-activated protein kinase-activated protein kinase 2	14.8125	5.53577	1.47896	0.0308517	1.41996	1	206684944	206734283						1
ENSG00000231304	SGO1-AS1	SGO1 antisense RNA 1	68.3297	25.5553	1.41932	1.08423e-05	1.41889	3	20174244	21145967						1
ENSG00000169554	ZEB2	zinc finger E-box binding homeobox 2	225.893	84.4884	1.42227	1.85945e-14	1.41882	2	144364364	144524583						1
ENSG00000157510	AFAP1L1	actin filament associated protein 1 like 1	21.1832	7.92414	1.39618	0.0159648	1.41859	5	149271871	149341802						1
ENSG00000163346	PBXIP1	PBX homeobox interacting protein 1	21.2454	7.97992	1.43482	0.0103434	1.4127	1	154944076	154956123						1
ENSG00000164323	CFAP97	cilia and flagella associated protein 97	32.435	12.189	1.38727	0.00253268	1.41197	4	185159665	185209504						1
ENSG00000280330	CU634019.7		18.029	6.7827	1.36315	0.0231527	1.41038	21	7129103	7130287		1				0
ENSG00000166888	STAT6	signal transducer and activator of transcription 6	37.1068	14.0276	1.38974	0.0014502	1.40342	12	57095408	57132139						1
ENSG00000240409	MTATP8P1	mitochondrially encoded ATP synthase 8 pseudogene 1	227.544	86.1735	1.39324	6.51948e-09	1.40083	1	633535	633741	1					0
ENSG00000145781	COMMD10	COMM domain containing 10	18.8684	7.16511	1.25274	0.0305425	1.39691	5	116084991	116412762						1
ENSG00000264464	AC091170.1		23.3106	8.86237	1.41183	0.00891661	1.39522	18	49499390	49501860		1				0
ENSG00000179912	R3HDM2	R3H domain containing 2	13.8483	5.27678	1.41126	0.0410315	1.39198	12	57253762	57431005						1
ENSG00000247627	MTND4P12	mitochondrially encoded NADH:ubiquinone oxidoreductase core subunit 4L pseudogene 30 #or# mitochondrially encoded NADH:ubiquinone oxidoreductase core subunit 4 pseudogene 12 /// mitochondrially encoded NADH:ubiquinone oxidoreductase core subunit 4 pseudogene 12	1020.53	391.887	1.38142	4.47165e-14	1.38081	5	134926660	134928036	1					0
ENSG00000279771	AP000997.3		15.0418	5.78869	1.32105	0.044308	1.37767	11	115659168	115661417		1				0
ENSG00000275936	AC004263.1		30.3859	11.7626	1.29543	0.00483384	1.36919	12	120224744	120225421		1				0
ENSG00000184056	VPS33B	VPS33B, late endosome and lysosome associated #or# NA /// VPS33B, late endosome and lysosome associated	35.1502	13.6391	1.31047	0.00216181	1.36578	15	90998416	91022603						1
ENSG00000112406	HECA	hdc homolog, cell cycle regulator	19.6353	7.67122	1.46004	0.0150825	1.35592	6	139135112	139180802						1
ENSG00000254290	AC124067.4		70.1394	27.4199	1.39809	7.80456e-06	1.355	8	37597480	37599858		1				0
ENSG00000129965	IGF2	insulin like growth factor 2 #or# insulin like growth factor 2 /// insulin like growth factor 2 /// INS-IGF2 readthrough #or# insulin like growth factor 2 #or# insulin like growth factor 2 /// INS-IGF2 readthrough #or# insulin like growth factor 2 /// insulin like growth factor 2 #or# NA #or# insulin like growth factor 2	20.2552	7.92414	1.34467	0.018172	1.35397	11	2132538	2161209						1
ENSG00000150625	GPM6A	glycoprotein M6A	26.2454	10.3064	1.19792	0.0121513	1.34852	4	175632934	176002664						1
ENSG00000088832	FKBP1A	FK506 binding protein 1A	21.7669	8.55367	1.43425	0.010925	1.34752	20	1368978	1393172						1
ENSG00000229344	MTCO2P12	mitochondrially encoded cytochrome c oxidase II pseudogene 12	4305.73	1699.95	1.34103	7.24979e-13	1.34077	1	632757	633438	1					0
ENSG00000130962	PRRG1	proline rich and Gla domain 1	24.3534	9.61533	1.31956	0.0107653	1.34071	0	37349275	37457295						1
ENSG00000138449	SLC40A1	solute carrier family 40 member 1	38.4976	15.2069	1.35256	0.00133317	1.34004	2	189560579	189583758						1
ENSG00000234663	LINC01934	long intergenic non-protein coding RNA 1934	23.826	9.43006	1.281	0.0133607	1.3372	2	181086076	181409321			1			0
ENSG00000068400	GRIPAP1	GRIP1 associated protein 1	16.1933	6.41215	1.19823	0.0498563	1.33651	0	48973720	49002264						1
ENSG00000254545	AL354919.2		25.4845	10.1154	1.39134	0.00738951	1.33307	1	31789130	31791322		1				0
ENSG00000120051	CFAP58	cilia and flagella associated protein 58	25.74	10.2388	1.30587	0.00986677	1.32997	10	104353764	104455090						1
ENSG00000249119	MTND6P4	mitochondrially encoded NADH:ubiquinone oxidoreductase core subunit 6 pseudogene 4	754.266	302.122	1.32404	1.30013e-11	1.31994	5	134924123	134924644	1					0
ENSG00000065809	FAM107B	family with sequence similarity 107 member B	21.7568	8.73288	1.28798	0.0173243	1.31694	10	14518557	14774897						1
ENSG00000107262	BAG1	BCL2 associated athanogene 1	49.5663	19.9278	1.27657	0.000383032	1.31457	9	33247820	33264720						1
ENSG00000136824	SMC2	structural maintenance of chromosomes 2	31.0944	12.5156	1.22899	0.0062445	1.31292	9	104094260	104141417						1
ENSG00000270906	MTND4P35	mitochondrially encoded NADH:ubiquinone oxidoreductase core subunit 4L pseudogene 5 #or# mitochondrially encoded NADH:ubiquinone oxidoreductase core subunit 4 pseudogene 35 /// mitochondrially encoded NADH:ubiquinone oxidoreductase core subunit 4 pseudogene 35	109.496	44.2621	1.33015	3.0543e-07	1.30674	5	100048988	100050362	1					0
ENSG00000246067	RAB30-AS1	RAB30 antisense RNA 1 (head to head)	25.0357	10.1272	1.23522	0.0131079	1.30575	11	83072066	83106719						1
ENSG00000283676	MIR5087	microRNA 5087	18.7274	7.60937	1.24574	0.0294973	1.2993	1	148334479	148334554				1		0
ENSG00000118492	ADGB	androglobin	24.2648	9.87432	1.31665	0.0103291	1.29711	6	146598965	146815462						1
ENSG00000068394	GPKOW	G-patch domain and KOW motifs	17.6587	7.22696	1.3079	0.0301929	1.28892	0	49113389	49123801						1
ENSG00000117475	BLZF1	basic leucine zipper nuclear factor 1	20.8389	8.54761	1.2405	0.0210011	1.28569	1	169367970	169396540						1
ENSG00000151612	ZNF827	zinc finger protein 827	20.0519	8.23891	1.34074	0.0175454	1.28321	4	145757627	145938635						1
ENSG00000131724	IL13RA1	interleukin 13 receptor subunit alpha 1	27.7368	11.436	1.29435	0.00754607	1.27821	0	118727572	118794539						1
ENSG00000248527	MTATP6P1	mitochondrially encoded ATP synthase 6 pseudogene 1 /// mitochondrially encoded ATP synthase 8 pseudogene 1 #or# mitochondrially encoded ATP synthase 6 pseudogene 1	7257.22	3004.5	1.27219	6.61586e-13	1.27229	1	633696	634376	1					0
ENSG00000271474	AC106881.1		59.3727	24.5812	1.26029	0.000133446	1.27225	4	95549129	95552457		1				0
ENSG00000166292	TMEM100	transmembrane protein 100	41.376	17.151	1.21928	0.00153151	1.2705	17	55719627	55732121						1
ENSG00000279968	GVQW2	GVQW motif containing 2	32.4389	13.4599	1.28461	0.00351432	1.26906	6	138725211	138773652						1
ENSG00000095574	IKZF5	IKAROS family zinc finger 5	16.6582	6.91219	1.25066	0.0377376	1.26902	10	122990806	123008817						1
ENSG00000132485	ZRANB2	zinc finger RANBP2-type containing 2	36.6739	15.2187	1.2196	0.00286682	1.2689	1	71063291	71081297						1
ENSG00000176731	C8orf59	chromosome 8 open reading frame 59	29.2325	12.1332	1.23086	0.00904508	1.26861	8	85214076	85220421						1
ENSG00000111731	C2CD5	C2 calcium dependent domain containing 5	45.8122	19.0454	1.23688	0.000821479	1.26629	12	22448583	22544546						1
ENSG00000206432	TMEM200C	transmembrane protein 200C	21.2615	8.86237	1.28227	0.0184259	1.26248	18	5882072	5895955						1
ENSG00000136783	NIPSNAP3A	nipsnap homolog 3A	22.5277	9.43006	1.1975	0.0227129	1.25636	9	104747688	104760122						1
ENSG00000229604	MTATP8P2	mitochondrially encoded ATP synthase 8 pseudogene 2	229.937	96.3129	1.26194	1.53026e-07	1.25544	2	87824942	87825143	1					0
ENSG00000171453	POLR1C	RNA polymerase I and III subunit C	35.4843	14.8982	1.33172	0.00159575	1.25204	6	43509702	43562419						1
ENSG00000257596	AC078778.1		19.5768	8.23284	1.14895	0.0375585	1.24969	12	54262615	54279063		1				0
ENSG00000138669	PRKG2	protein kinase cGMP-dependent 2	20.1505	8.49183	1.19467	0.0315177	1.24667	4	81087370	81215117						1
ENSG00000102882	MAPK3	mitogen-activated protein kinase 3	33.3627	14.0834	1.2492	0.00391777	1.24424	16	30114105	30123506						1
ENSG00000245248	USP2-AS1	USP2 antisense RNA 1 (head to head)	22.9142	9.68298	1.11697	0.0278982	1.24272	11	119381778	119526664						1
ENSG00000153485	TMEM251	transmembrane protein 251	17.6225	7.48595	1.30415	0.0321062	1.23516	14	93184951	93187089						1
ENSG00000111666	CHPT1	choline phosphotransferase 1	35.5105	15.1511	1.24534	0.00341918	1.22882	12	101696947	101744140						1
ENSG00000114378	HYAL1	hyaluronoglucosaminidase 1	19.1079	8.16519	1.24559	0.0290554	1.22661	3	50299889	50312381						1
ENSG00000081985	IL12RB2	interleukin 12 receptor subunit beta 2	36.1567	15.5095	1.09927	0.00718981	1.22111	1	67307364	67396900						1
ENSG00000005471	ABCB4	ATP binding cassette subfamily B member 4	19.4682	8.36233	1.14619	0.0370851	1.21914	7	87401697	87480435						1
ENSG00000116741	RGS2	regulator of G protein signaling 2	33.0125	14.2068	1.13832	0.00710959	1.21643	1	192809039	192812283						1
ENSG00000021826	CPS1	carbamoyl-phosphate synthase 1	18.9308	8.16519	1.24393	0.0301946	1.21317	2	210477682	210679107						1
ENSG00000100196	KDELR3	KDEL endoplasmic reticulum protein retention receptor 3	20.2391	8.73288	1.19315	0.0281397	1.21261	22	38468062	38483447						1
ENSG00000197119	SLC25A29	solute carrier family 25 member 29 /// solute carrier family 25 member 29 #or# NA	56.0677	24.1927	1.17788	0.000384318	1.2126	14	100291111	100306547						1
ENSG00000172465	TCEAL1	transcription elongation factor A like 1	44.4836	19.2307	1.21161	0.0011168	1.20986	0	103628704	103630953						1
ENSG00000125347	IRF1	interferon regulatory factor 1	42.2938	18.2864	1.12902	0.00245418	1.20968	5	132481609	132490798						1
ENSG00000138136	LBX1	ladybird homeobox 1	24.0977	10.4241	1.19281	0.0180826	1.20897	10	101226195	101229794						1
ENSG00000081059	TCF7	transcription factor 7	53.7729	23.3102	1.17621	0.000517703	1.20592	5	134114711	134151865						1
ENSG00000127955	GNAI1	G protein subunit alpha i1	49.1233	21.3043	1.1567	0.00106562	1.20527	7	80133955	80219402						1
ENSG00000256967	AC018653.3		21.0261	9.12136	1.2382	0.0227332	1.20486	12	7129079	7131198		1				0
ENSG00000187024	PTRH1	peptidyl-tRNA hydrolase 1 homolog	36.6215	15.898	1.14208	0.00406067	1.20385	9	127690348	127724873						1
ENSG00000082515	MRPL22	mitochondrial ribosomal protein L22	22.5598	9.80061	1.23164	0.0184768	1.20281	5	154941070	154969411						1
ENSG00000227199	ST7-AS1	ST7 antisense RNA 1	34.5563	15.0216	1.2175	0.00370495	1.20191	7	116952446	116954334						1
ENSG00000272692	AC010997.4		17.3405	7.54173	1.30108	0.0317062	1.20118	10	75409157	75411842		1				0
ENSG00000249487	LINC01586	long intergenic non-protein coding RNA 1586	57.225	24.902	1.25838	0.000142822	1.20038	15	88585566	88605110			1			0
ENSG00000237243	AC022173.1		18.8945	8.23891	1.24158	0.0326678	1.19744	7	137953348	137957966		1				0
ENSG00000105991	HOXA1	homeobox A1	26.9338	11.7447	1.12645	0.0164656	1.19741	7	27092993	27095996						1
ENSG00000102738	MRPS31	mitochondrial ribosomal protein S31	27.8094	12.1271	1.06664	0.0194013	1.19734	13	40729135	40771173						1
ENSG00000136870	ZNF189	zinc finger protein 189	17.4453	7.60937	1.13963	0.0488614	1.19699	9	101398873	101410660						1
ENSG00000150551	LYPD1	LY6/PLAUR domain containing 1	16.8616	7.35645	1.24849	0.0401866	1.19666	2	132644853	132671579						1
ENSG00000152284	TCF7L1	transcription factor 7 like 1	18.8422	8.23891	1.24154	0.0308721	1.19344	2	85133410	85310388						1
ENSG00000225630	MTND2P28	mitochondrially encoded NADH:ubiquinone oxidoreductase core subunit 2 pseudogene 28	10257.4	4489.95	1.19192	2.42666e-11	1.1919	1	629640	630683	1					0
ENSG00000137760	ALKBH8	alkB homolog 8, tRNA methyltransferase	31.819	13.9478	1.08307	0.0121068	1.18985	11	107502726	107565746						1
ENSG00000145721	LIX1	limb and CNS expressed 1	25.8489	11.3802	1.15751	0.0170759	1.18357	5	97091867	97142872						1
ENSG00000230021	AL669831.3		1162.22	512.039	1.17967	7.17695e-11	1.18256	1	586071	827796		1				0
ENSG00000268926	AL354861.3		20.531	9.06558	1.19273	0.0307669	1.17933	9	95772323	95774734		1				0
ENSG00000250822	LINC02111	long intergenic non-protein coding RNA 2111	30.9696	13.6949	1.13433	0.0104268	1.17721	5	17378906	17387310			1			0
ENSG00000188580	NKAIN2	sodium/potassium transporting ATPase interacting 2	80.0767	35.6466	1.14612	4.08185e-05	1.16762	6	123804141	124825657						1
ENSG00000253848	AC010834.2		22.576	10.0535	1.11165	0.0299662	1.16709	8	93741193	93744534		1				0
ENSG00000106799	TGFBR1	transforming growth factor beta receptor 1	20.0097	8.91815	1.1487	0.0384568	1.16589	9	99104038	99154192						1
ENSG00000186654	PRR5	proline rich 5	19.2327	8.60945	1.24176	0.0342847	1.15957	22	44668547	44737681						1
ENSG00000235410	AL157896.1		34.9469	15.6511	1.21557	0.00425237	1.15889	10	14074284	14087605		1				0
ENSG00000169031	COL4A3	collagen type IV alpha 3 chain	21.6157	9.68904	1.18383	0.0267029	1.15765	2	227164565	227314792						1
ENSG00000249693	THEGL	theg spermatid protein like	25.3859	11.3802	1.15345	0.0185471	1.1575	4	56530609	56603507						1
ENSG00000249306	LINC01411	long intergenic non-protein coding RNA 1411	64.1693	28.7844	1.21893	0.000105561	1.1566	5	174336295	174532457			1			0
ENSG00000132423	COQ3	coenzyme Q3, methyltransferase	24.7699	11.1273	1.22683	0.0138023	1.15448	6	99369400	99394204						1
ENSG00000105393	AC010463.1	BRISC and BRCA1 A complex member 1 #or# NA	21.1147	9.48584	1.10657	0.0366238	1.1544	19	17267350	17281249						1
ENSG00000198744	MTCO3P12	mitochondrially encoded cytochrome c oxidase III pseudogene 12 /// mitochondrially encoded cytochrome c oxidase III pseudogene 12 #or# mitochondrially encoded ATP synthase 6 pseudogene 1	3851.26	1731.2	1.15398	9.8273e-11	1.15356	1	634376	634922	1					0
ENSG00000063587	ZNF275	zinc finger protein 275	21.4911	9.67111	1.14814	0.0293071	1.15198	0	153334155	153360110						1
ENSG00000182168	UNC5C	unc-5 netrin receptor C	30.3012	13.6391	1.10184	0.0121308	1.15163	4	95162504	95549206						1
ENSG00000121879	PIK3CA	phosphatidylinositol-4,5-bisphosphate 3-kinase catalytic subunit alpha	23.1858	10.442	1.14813	0.0253348	1.15084	3	179148114	179240093						1
ENSG00000248441	LINC01197	long intergenic non-protein coding RNA 1197	17.878	8.05363	1.18436	0.0468494	1.15047	15	95209099	95327129			1			0
ENSG00000179195	ZNF664	zinc finger protein 664 /// zinc finger protein 664 #or# NA	27.0686	12.2448	1.12514	0.0184058	1.14446	12	123971845	124015439						1
ENSG00000163376	KBTBD8	kelch repeat and BTB domain containing 8	19.1562	8.6771	1.13994	0.0423207	1.14252	3	66998307	67011210						1
ENSG00000225972	MTND1P23	mitochondrially encoded NADH:ubiquinone oxidoreductase core subunit 1 pseudogene 23	4020.39	1823.59	1.14048	1.32011e-10	1.14055	1	629062	629433	1					0
ENSG00000222724	RNU2-63P	RNA, U2 small nuclear 63, pseudogene	20.3277	9.23292	1.19038	0.0302256	1.13859	2	88016354	88016547	1					0
ENSG00000225864	AL645939.1		20.4845	9.30663	1.22902	0.0263542	1.1382	6	29722981	29723971		1				0
ENSG00000177994	C2orf73	chromosome 2 open reading frame 73	22.5336	10.2449	1.22767	0.0186634	1.13718	2	54330034	54383742						1
ENSG00000237973	MTCO1P12	mitochondrially encoded cytochrome c oxidase I pseudogene 12	13495.5	6136.24	1.13698	5.62917e-11	1.13705	1	631074	632616	1					0
ENSG00000272870	AC097534.2		42.3723	19.3044	1.12508	0.00237367	1.13419	4	173363780	173370446		1				0
ENSG00000225264	ZNRF2P2	zinc and ring finger 2 pseudogene 2	22.7531	10.3683	1.1103	0.0277548	1.13389	7	29598795	29685255	1					0
ENSG00000227908	AC016596.1		25.078	11.436	1.11825	0.0216546	1.13284	5	55995167	56003649		1				0
ENSG00000153140	CETN3	centrin 3	22.4553	10.2449	1.19053	0.0221378	1.13215	5	90392261	90409786						1
ENSG00000202408	RNU1-122P	RNA, U1 small nuclear 122, pseudogene #or# microRNA 5087 /// RNA, U1 small nuclear 122, pseudogene	30.8125	14.0834	1.12979	0.0095177	1.12952	1	148334612	148334767	1					0
ENSG00000101935	AMMECR1	Alport syndrome, mental retardation, midface hypoplasia and elliptocytosis chromosomal region gene 1	29.6652	13.5715	1.1586	0.0091576	1.12819	0	110194186	110440233						1
ENSG00000279390	AF127577.6		33.4714	15.3364	1.16107	0.00567108	1.12597	21	15050189	15052379		1				0
ENSG00000261889	AC108134.2		42.2514	19.3602	1.12447	0.0024849	1.12591	16	3156736	3157483		1				0
ENSG00000129810	SGO1	shugoshin 1	20.6879	9.48584	1.10248	0.039125	1.12494	3	20160593	20186292						1
ENSG00000280987	SNHG4	small nucleolar RNA host gene 4 /// matrin 3 #or# small nucleolar RNA host gene 4 /// small nucleolar RNA, H/ACA box 74A #or# matrin 3 #or# small nucleolar RNA host gene 4	22.8155	10.4978	1.10966	0.0266992	1.11993	5	139273752	139331671						1
ENSG00000205927	OLIG2	oligodendrocyte transcription factor 2	32.7206	15.0893	1.05584	0.0134932	1.11668	21	33025845	33029196						1
ENSG00000145451	GLRA3	glycine receptor alpha 3	31.5273	14.5773	1.05109	0.0151532	1.11287	4	174636914	174829314						1
ENSG00000197780	TAF13	TATA-box binding protein associated factor 13	26.5111	12.2627	1.08768	0.020755	1.11232	1	109062486	109076002						1
ENSG00000081154	PCNP	PEST proteolytic signal containing nuclear protein	37.1993	17.2247	1.06931	0.00649235	1.1108	3	101574095	101594437						1
ENSG00000158887	MPZ	myelin protein zero	20.8913	9.68904	1.10189	0.040948	1.10847	1	161304735	161309972						1
ENSG00000156500	FAM122C	family with sequence similarity 122C	34.3008	15.9101	1.18687	0.0048949	1.1083	0	134796395	134854835						1
ENSG00000137962	ARHGAP29	Rho GTPase activating protein 29	35.104	16.3365	1.21409	0.00388017	1.10354	1	94148988	94275068						1
ENSG00000175213	ZNF408	zinc finger protein 408	24.14	11.2507	1.07775	0.0283039	1.1014	11	46700818	46705912						1
ENSG00000269028	MTRNR2L12	MT-RNR2 like 12	635.869	296.492	1.09981	1.25804e-08	1.10074	3	96617188	96618236						1
ENSG00000196284	SUPT3H	SPT3 homolog, SAGA and STAGA complex component	23.5664	10.9918	1.04105	0.0357519	1.10031	6	44809317	45377953						1
ENSG00000130045	NXNL2	nucleoredoxin like 2	22.3667	10.442	1.06832	0.0340328	1.09895	9	88535101	88584274						1
ENSG00000108576	SLC6A4	solute carrier family 6 member 4	17.0909	7.97992	1.13384	0.0490142	1.09878	17	30194319	30236002						1
ENSG00000139718	SETD1B	SET domain containing 1B	27.294	12.7627	1.15363	0.0122469	1.09665	12	121804180	121832584						1
ENSG00000089123	TASP1	taspase 1	25.078	11.7508	1.11591	0.022725	1.09367	20	13389392	13638940						1
ENSG00000114349	GNAT1	G protein subunit alpha transducin 1	24.1077	11.3245	1.07609	0.0265131	1.09005	3	50191612	50196516						1
ENSG00000081237	PTPRC	protein tyrosine phosphatase, receptor type C	21.6259	10.183	1.02509	0.0424208	1.0866	1	198638457	198757476						1
ENSG00000129559	NEDD8	neural precursor cell expressed, developmentally down-regulated 8 #or# NEDD8-MDP1 readthrough /// neural precursor cell expressed, developmentally down-regulated 8	25.4684	12.0037	1.04889	0.025014	1.08523	14	24216852	24232454						1
ENSG00000144331	ZNF385B	zinc finger protein 385B	30.0053	14.151	1.01489	0.0197652	1.08431	2	179441982	179861505						1
ENSG00000109606	DHX15	DEAH-box helicase 15	36.9497	17.4279	1.06707	0.00869994	1.08416	4	24517441	24584550						1
ENSG00000274895	AC011700.1		42.6379	20.1192	1.14264	0.00212935	1.08356	1	213983793	213986419		1				0
ENSG00000248958	ZSWIM5P3	zinc finger SWIM-type containing 5 pseudogene 3	36.5794	17.2984	1.04406	0.00976754	1.08039	4	129135926	129139740	1					0
ENSG00000247775	SNCA-AS1	SNCA antisense RNA 1	40.4581	19.1749	1.0561	0.00521418	1.07721	4	89836408	89841978						1
ENSG00000173890	GPR160	G protein-coupled receptor 160 #or# NA /// G protein-coupled receptor 160	38.8316	18.4161	1.20682	0.00260779	1.07626	3	170037929	170085403						1
ENSG00000123427	EEF1AKMT3	EEF1A lysine methyltransferase 3	24.2124	11.5097	1.07599	0.0259849	1.07289	12	57771492	57782541						1
ENSG00000237775	DDR1-DT	DDR1 divergent transcript	27.8718	13.2746	1.05903	0.019625	1.07013	6	30866982	30875918						1
ENSG00000182957	SPATA13	spermatogenesis associated 13 #or# NA /// spermatogenesis associated 13 #or# NA #or# NA /// spermatogenesis associated 13	24.8062	11.8184	1.01166	0.0320456	1.06966	13	23979805	24307074						1
ENSG00000270175	AC023509.4		50.8643	24.2664	1.04818	0.00204095	1.06769	12	53500162	53500936		1				0
ENSG00000079101	CLUL1	clusterin like 1 /// clusterin like 1 #or# NA	32.1692	15.3482	1.02429	0.0152649	1.06761	18	596988	650334						1
ENSG00000101365	IDH3B	isocitrate dehydrogenase 3 (NAD(+)) beta	45.4578	21.7167	1.10472	0.00216419	1.06572	20	2658395	2664219						1
ENSG00000080166	DCT	dopachrome tautomerase	21.96	10.4978	1.0649	0.0362413	1.06479	13	94436808	94479682						1
ENSG00000255823	MTRNR2L8	MT-RNR2 like 8	478.202	228.79	1.06058	8.24673e-09	1.0636	11	10507887	10509189						1
ENSG00000125337	KIF25	kinesin family member 25	28.8943	13.8244	1.03507	0.0193805	1.06357	6	167996241	168045089						1
ENSG00000100867	DHRS2	dehydrogenase/reductase 2	29.5404	14.1392	1.06612	0.0143397	1.06299	14	23630115	23645639						1
ENSG00000202515	VTRNA1-3	vault RNA 1-3	23.373	11.195	1.03608	0.0349164	1.062	5	140726158	140726246						1
ENSG00000157869	RAB28	RAB28, member RAS oncogene family	27.435	13.1451	1.05698	0.0193371	1.06149	4	13361354	13484365						1
ENSG00000164107	HAND2	heart and neural crest derivatives expressed 2	31.4646	15.0774	1.07288	0.0130178	1.06135	4	173524969	173530229						1
ENSG00000136546	SCN7A	sodium voltage-gated channel alpha subunit 7	36.4184	17.4658	1.04165	0.00816782	1.06014	2	166403573	166494326						1
ENSG00000145495	MARCH6	membrane associated ring-CH-type finger 6	36.2875	17.416	1.10995	0.00614204	1.05905	5	10353703	10440388						1
ENSG00000158258	CLSTN2	calsyntenin 2	29.7699	14.3244	1.0668	0.0154801	1.05538	3	139935185	140577397						1
ENSG00000154162	CDH12	cadherin 12	64.2217	30.9138	1.08785	0.000373373	1.05481	5	21750673	22853622						1
ENSG00000188266	HYKK	hydroxylysine kinase	39.0651	18.8104	1.07041	0.00656232	1.05435	15	78507564	78537372						1
ENSG00000054598	FOXC1	forkhead box C1	64.5357	31.1049	1.0242	0.000565153	1.05296	6	1609972	1613897						1
ENSG00000166394	CYB5R2	cytochrome b5 reductase 2	30.3859	14.6511	1.01506	0.0203262	1.0524	11	7665100	7677222						1
ENSG00000283073	SMUG1-AS1	SMUG1 antisense RNA 1	33.0507	15.9778	1.07641	0.0095077	1.04862	12	54142591	54147485						1
ENSG00000165983	PTER	phosphotriesterase related	37.0745	17.928	1.06529	0.00656063	1.04822	10	16436943	16513745						1
ENSG00000120837	NFYB	nuclear transcription factor Y subunit beta	29.1961	14.1392	1.06308	0.0168561	1.04608	12	104117077	104138289						1
ENSG00000259736	CRTC3-AS1	CRTC3 antisense RNA 1	21.8031	10.5596	1.14366	0.0291302	1.04597	15	90620007	90717141						1
ENSG00000112246	SIM1	SIM bHLH transcription factor 1	31.3239	15.2248	1.04396	0.0145747	1.04084	6	100385015	100464929						1
ENSG00000253882	AC099548.2		133.548	64.943	1.05211	5.83711e-07	1.04011	7	143761790	143836933		1				0
ENSG00000273611	ZNHIT3	zinc finger HIT-type containing 3	21.4488	10.442	1.02203	0.0461137	1.0385	17	36486629	36499310						1
ENSG00000267541	MTCO2P2	mitochondrially encoded cytochrome c oxidase II pseudogene 2	115.519	56.4511	1.05016	4.17919e-05	1.03305	18	47853233	47853457	1					0
ENSG00000284606	AC105233.5		20.1928	9.87432	1.05314	0.0459019	1.03209	8	8059572	8199973		1				0
ENSG00000134318	ROCK2	Rho associated coiled-coil containing protein kinase 2	43.9202	21.4956	1.04405	0.00517776	1.03084	2	11179761	11348330						1
ENSG00000169251	NMD3	NMD3 ribosome export adaptor	48.1128	23.5871	1.02127	0.00260654	1.02842	3	161104696	161253532						1
ENSG00000254132	MTND6P3	mitochondrially encoded NADH:ubiquinone oxidoreductase core subunit 6 pseudogene 3	95.2172	46.8179	1.05042	8.7775e-05	1.02416	5	94568929	94569470	1					0
ENSG00000012232	EXTL3	exostosin like glycosyltransferase 3	39.9789	19.6749	1.05076	0.00572657	1.02288	8	28600469	28755599						1
ENSG00000145375	SPATA5	spermatogenesis associated 5	23.4093	11.5655	1.03417	0.0339895	1.01725	4	122923074	123319450						1
ENSG00000075142	SRI	sorcin	21.3501	10.6273	1.02026	0.0437219	1.00647	7	88205118	88226993						1
ENSG00000111711	GOLT1B	golgi transport 1B	25.8751	12.8922	1.04615	0.0268052	1.00506	12	21501781	21518408						1
ENSG00000139133	ALG10	ALG10, alpha-1,2-glucosyltransferase	21.3763	10.6831	1.01993	0.046803	1.00069	12	34022281	34029694						1
ENSG00000135298	ADGRB3	adhesion G protein-coupled receptor B3	33.5962	16.8423	1.00241	0.0137905	0.99621	6	68635367	69389511						1
ENSG00000137710	RDX	radixin	26.6379	13.4041	1.01439	0.0365212	0.990804	11	109864295	110296722						1
ENSG00000250220	AC053527.1		24.6613	12.448	1.00664	0.0332971	0.986337	4	73259209	73317953		1				0
ENSG00000070610	GBA2	glucosylceramidase beta 2	38.743	19.681	1.06111	0.00753988	0.977134	9	35736866	35749228						1
ENSG00000284862	CCDC39	coiled-coil domain containing 39 #or# coiled-coil domain containing 39 /// coiled-coil domain containing 39	25.3538	12.8922	1.00903	0.0329328	0.975702	3	180602858	180679500						1
ENSG00000171522	PTGER4	prostaglandin E receptor 4	54.1331	27.5314	1.03497	0.00137229	0.975433	5	40679498	40693735						1
ENSG00000276644	DACH1	dachshund family transcription factor 1	58.1951	30.0493	1.00093	0.00130606	0.953567	13	71437966	71867192						1
ENSG00000277610	RNVU1-4	RNA, variant U1 small nuclear 4	21.7769	11.2568	1.01805	0.0484058	0.952002	1	120942600	120942763						1
ENSG00000046604	DSG2	desmoglein 2	42.9198	22.1989	1.01425	0.00633006	0.951157	18	31498043	31549008						1
ENSG00000185950	IRS2	insulin receptor substrate 2	21.6521	11.3126	1.01801	0.0452077	0.936579	13	109752698	109786568						1
ENSG00000239462	AC091212.1		4.07199	0	3.03898	0.0322539	?	3	98902424	99018562		1				0
ENSG00000112486	CCR6	C-C motif chemokine receptor 6 /// C-C motif chemokine receptor 6 #or# NA	3.32117	0	2.77053	0.0431629	?	6	167111807	167139696						1
ENSG00000279970	AC023024.2		3.99344	0	3.03166	0.0286385	?	15	101299656	101301648		1				0
ENSG00000232124	AP001057.1		4.04581	0	3.03564	0.0266695	?	21	44200616	44207399		1				0
ENSG00000232125	DYTN	dystrotelin	5.3803	0	3.44989	0.00871855	?	2	206651621	206718396						1
ENSG00000127249	ATP13A4	ATPase 13A4	6.06871	0	3.62031	0.00512094	?	3	193402077	193593111						1
ENSG00000228089	PNKDP1	PNKD pseudogene 1	4.74426	0	3.25911	0.0152633	?	0	131803312	131803741	1					0
ENSG00000227860	MTND5P18	mitochondrially encoded NADH:ubiquinone oxidoreductase core subunit 5 pseudogene 18	4.50468	0	3.24646	0.0160054	?	1	237949736	237951536	1					0
ENSG00000237070	AC005550.2		3.43595	0	2.77784	0.0488368	?	7	15667947	15681980		1				0
ENSG00000227307	AC010998.1		3.38358	0	2.77338	0.0484101	?	10	120925547	120980700		1				0
ENSG00000255471	AP001528.2		4.10821	0	3.04001	0.0276759	?	11	86892214	86925037		1				0
ENSG00000248118	LINC01019	long intergenic non-protein coding RNA 1019	3.95722	0	3.03168	0.0250302	?	5	3417152	3536094			1			0
ENSG00000226272	ARHGAP26-AS1	ARHGAP26 antisense RNA 1	3.47217	0	2.77895	0.0467128	?	5	142859604	142868922						1
ENSG00000153294	ADGRF2	adhesion G protein-coupled receptor F2 /// adhesion G protein-coupled receptor F4 #or# adhesion G protein-coupled receptor F2	5.28167	0	3.4467	0.00872067	?	6	47685864	47722021						1
ENSG00000204832	ST8SIA6-AS1	ST8SIA6 antisense RNA 1	5.34408	0	3.4488	0.00865665	?	10	17386936	17413503						1
ENSG00000180999	C1orf105	chromosome 1 open reading frame 105	4.64563	0	3.25472	0.0150272	?	1	172420688	172468831						1
ENSG00000281548	LINC00895	long intergenic non-protein coding RNA 895	4.04581	0	3.03564	0.026729	?	22	19565203	19566839			1			0
ENSG00000152595	MEPE	matrix extracellular phosphoglycoprotein	3.9834	0	3.03135	0.0286615	?	4	87821411	87846817						1
ENSG00000250144	AC104619.3		5.55748	0	3.46589	0.0122323	?	4	135045464	135046850		1				0
ENSG00000257434	AC073525.1		3.38358	0	2.77333	0.0480823	?	12	75020969	75044793		1				0
ENSG00000273919	AL450423.1		3.43595	0	2.77804	0.0492698	?	13	53345211	53410880		1				0
ENSG00000233395	LINC00841	long intergenic non-protein coding RNA 841	4.13439	0	3.04304	0.0288426	?	10	43939003	43944466			1			0
ENSG00000253434	LINC02237	long intergenic non-protein coding RNA 2237	4.85903	0	3.26569	0.0153717	?	8	111376639	111756826			1			0
ENSG00000144460	NYAP2	neuronal tyrosine-phosphorylated phosphoinositide-3-kinase adaptor 2	4.13439	0	3.03762	0.0232325	?	2	225399710	225654018						1
ENSG00000271286	U73023.1		4.68185	0	3.25475	0.0212006	?	0	21939461	21940160		1				0
ENSG00000241720	AL158847.1	NA /// glutathione S-transferase mu 5 #or# NA	3.3574	0	2.77144	0.046344	?	1	109725820	109775252						1
ENSG00000284791	AC078864.2	NA /// olfactory receptor family 7 subfamily E member 47 pseudogene #or# NA	3.25877	0	2.76443	0.0497414	?	12	52079696	52108239	1					0
ENSG00000280780	JAKMIP2-AS1	JAKMIP2 antisense RNA 1	4.59326	0	3.247	0.0198614	?	5	147559994	147662009						1
ENSG00000137441	FGFBP2	fibroblast growth factor binding protein 2 /// prominin 1 #or# fibroblast growth factor binding protein 2	5.40648	0	3.45117	0.00921438	?	4	15960243	15969309						1
ENSG00000273321	AC023983.2		5.37026	0	3.44958	0.0105725	?	18	24402153	24402714		1				0
ENSG00000137948	BRDT	bromodomain testis associated	8.05539	0	4.03476	0.00143471	?	1	91949371	92014426						1
ENSG00000178187	ZNF454	zinc finger protein 454	4.1968	0	3.04462	0.0261997	?	5	178941191	178966433						1
ENSG00000230612	AC004039.1		8.06543	0	4.03477	0.00162764	?	5	132688681	132723725		1				0
ENSG00000232447	MTND5P3	mitochondrially encoded NADH:ubiquinone oxidoreductase core subunit 5 pseudogene 3	3.2064	0	2.76214	0.0479998	?	13	84521725	84523915	1					0
ENSG00000270020	AC009108.3		3.84245	0	3.02753	0.024858	?	16	86520383	86523897		1				0
ENSG00000226705	SDCBPP1	syndecan binding protein pseudogene 1	3.62316	0	2.7896	0.0462907	?	10	6293100	6294684	1					0
ENSG00000244062	AC080128.1		4.79662	0	3.26392	0.016984	?	3	133760300	133762363		1				0
ENSG00000270522	AL162713.1		4.01962	0	3.03423	0.0248082	?	13	43787591	43787852		1				0
ENSG00000175189	INHBC	inhibin subunit beta C	5.40648	0	3.45109	0.00904166	?	12	57434760	57450828						1
ENSG00000230324	LINC01734	long intergenic non-protein coding RNA 1734	3.93104	0	3.02444	0.033065	?	20	39213777	39224748			1			0
ENSG00000166670	MMP10	matrix metallopeptidase 10	3.43595	0	2.77762	0.0484006	?	11	102770503	102780628						1
ENSG00000257657	AC079950.1		3.47217	0	2.77991	0.0479956	?	12	45481871	45610620		1				0
ENSG00000275882	IKBKGP1	inhibitor of nuclear factor kappa B kinase subunit gamma pseudogene 1	4.61945	0	3.25276	0.0157285	?	0	154639978	154648275	1					0
ENSG00000238755	LINC02006	long intergenic non-protein coding RNA 2006	3.62316	0	2.78605	0.0445799	?	3	153384934	153980186			1			0
ENSG00000118017	A4GNT	alpha-1,4-N-acetylglucosaminyltransferase	4.07199	0	3.03835	0.029832	?	3	138123718	138132387						1
ENSG00000282977	PCBP2-OT1	poly(rC) binding protein 2 #or# NA #or# NA #or# PCBP2 overlapping transcript 1 /// PCBP2 overlapping transcript 1 /// NA #or# PCBP2 overlapping transcript 1	4.53086	0	3.23583	0.0255048	?	12	53464468	53465057						1
ENSG00000268223	ARL14EPL	ADP ribosylation factor like GTPase 14 effector protein like	3.28495	0	2.76828	0.0456313	?	5	116032324	116060118						1
ENSG00000279164	AL118508.3		4.07199	0	3.04032	0.0389115	?	20	23148086	23149939		1				0
ENSG00000283039	KLF18	Kruppel like factor 18	3.28495	0	2.76757	0.0471438	?	1	44137821	44141631						1
ENSG00000267586	LINC00907	long intergenic non-protein coding RNA 907	5.91772	0	3.61517	0.00560764	?	18	42159283	42691422			1			0
ENSG00000258636	AL121821.1		5.55748	0	3.45933	0.0094693	?	14	41587861	41604856		1				0
ENSG00000178772	CPN2	carboxypeptidase N subunit 2	4.77044	0	3.26071	0.0154319	?	3	194339765	194351328						1
ENSG00000240457	RN7SL472P	RNA, 7SL, cytoplasmic 472, pseudogene	4.59326	0	3.25173	0.0154227	?	14	102077180	102077472	1					0
ENSG00000231749	ABCA9-AS1	ABCA9 antisense RNA 1	3.34736	0	2.77131	0.0454283	?	17	68944531	69042784						1
ENSG00000275743	TRBV14	T cell receptor beta variable 14	4.71807	0	3.25797	0.0185363	?	7	142587868	142588359						1
ENSG00000233996	AC013439.1		4.13439	0	3.04527	0.0320305	?	2	189486480	189487992		1				0
ENSG00000249710	AP001961.1		4.08203	0	3.04265	0.0480242	?	4	100190033	100215505		1				0
ENSG00000156575	PRG3	proteoglycan 3, pro eosinophil major basic protein 2	4.85903	0	3.27016	0.0180297	?	11	57376769	57381150						1
ENSG00000224992	AL445645.1		3.23259	0	2.76382	0.0479307	?	9	132768965	132770212		1				0
ENSG00000244733	AL132656.2		4.10821	0	3.0398	0.0273386	?	10	79660891	79677996		1				0
ENSG00000175197	AC022506.1	DNA damage inducible transcript 3 #or# NA	4.80666	0	3.26181	0.0148831	?	12	57516588	57521737						1
ENSG00000184716	AC018512.1	serine incorporator 4 #or# NA	4.07199	0	3.0375	0.0270932	?	15	43794162	43800221						1
ENSG00000205274	TRBV20OR9-2	T cell receptor beta variable 20/OR9-2 (non-functional)	3.89481	0	3.02652	0.0274288	?	9	33617762	33618506						1
ENSG00000224421	ATP5MFP1	ATP synthase membrane subunit f pseudogene 1	5.25549	0	3.44014	0.0120364	?	21	36388878	36389112	1					0
ENSG00000235423	AC068768.1	cyclin dependent kinase 2 associated protein 1 #or# NA /// NA	3.9834	0	3.03308	0.0245213	?	12	123252030	123261483						1
ENSG00000248109	MARCOL	MARCO like	3.38358	0	2.77354	0.0496787	?	5	148221650	148243580						1
ENSG00000279672	AP006621.5		3.9834	0	3.03193	0.0271474	?	11	779617	780755		1				0
ENSG00000279301	OR2T11	olfactory receptor family 2 subfamily T member 11 (gene/pseudogene)	4.1968	0	3.05097	0.0311006	?	1	248623557	248635091	1					0
ENSG00000285155	AC092153.1	NA /// integrin subunit beta 6 #or# NA	3.44598	0	2.77861	0.0497259	?	2	160141981	160271888						1
ENSG00000227152	OR2T7	olfactory receptor family 2 subfamily T member 7	3.32117	0	2.76955	0.0467522	?	1	248436359	248444316						1
ENSG00000253975	AC018861.1		4.01962	0	3.0334	0.0315958	?	8	62482198	62483811		1				0
ENSG00000120215	MLANA	melan-A	5.49507	0	3.4549	0.00896805	?	9	5890802	5910606						1
ENSG00000235711	ANKRD34C	ankyrin repeat domain 34C	3.3574	0	2.77161	0.0431333	?	15	79293285	79298235						1
ENSG00000231104	AC022395.1		7.4032	0	3.9095	0.00228109	?	10	118017487	118045810		1				0
ENSG00000230952	AC099344.1		3.94718	0	3.02752	0.0313811	?	2	11357515	11365636		1				0
ENSG00000177234	LINC01561	long intergenic non-protein coding RNA 1561	6.60613	0	3.76724	0.00384606	?	10	120597949	120600124			1			0
ENSG00000284681	AC007240.1		9.47847	0	4.25963	0.000832607	?	2	10122739	10199288		1				0
ENSG00000171217	CLDN20	claudin 20	4.70803	0	3.25757	0.0182272	?	6	155264013	155276548						1
ENSG00000270095	AC068790.6	NA /// coiled-coil domain containing 92 #or# NA	3.40976	0	2.77587	0.0497621	?	12	123971457	123971714						1
ENSG00000257894	AC027288.3		5.34408	0	3.44825	0.00958724	?	12	79341205	79503396		1				0
ENSG00000173391	OLR1	oxidized low density lipoprotein receptor 1	3.49835	0	2.7809	0.0466651	?	12	10158301	10172138						1
ENSG00000215009	ACSM4	acyl-CoA synthetase medium chain family member 4	3.40976	0	2.77481	0.046368	?	12	7304284	7328724						1
ENSG00000181965	NEUROG1	neurogenin 1	6.93429	0	3.77844	0.00341091	?	5	135534282	135535949						1
ENSG00000182050	AC010196.1	NA /// MGAT4 family member C #or# NA	3.2064	0	2.76212	0.0480269	?	12	85955666	86838904						1
ENSG00000250497	AC007126.1		4.04581	0	3.03556	0.0260127	?	4	13777377	13782157		1				0
ENSG00000239881	RPS27P25	ribosomal protein S27 pseudogene 25	3.37354	0	2.77312	0.0487154	?	12	120369440	120371688	1					0
ENSG00000161944	ASGR2	asialoglycoprotein receptor 2	3.95722	0	3.03125	0.0256303	?	17	7101322	7115700						1
ENSG00000235951	AC009965.2		5.55748	0	3.45757	0.00893032	?	2	204065706	204067363		1				0
ENSG00000256705	AL137779.1		3.90485	0	3.02267	0.0319205	?	14	101833435	101839531		1				0
ENSG00000186092	OR4F5	olfactory receptor family 4 subfamily F member 5	3.2064	0	2.76211	0.0480358	?	1	65419	71585						1
ENSG00000268234	FKBP4P6	FK506 binding protein 4 pseudogene 6	3.56075	0	2.78978	0.0499183	?	9	42384805	42386136	1					0
ENSG00000228135	LINC01494	long intergenic non-protein coding RNA 1494	5.39644	0	3.45169	0.0115544	?	2	218900811	218930636			1			0
ENSG00000211943	IGHV3-15	immunoglobulin heavy variable 3-15	7.66897	0	3.92405	0.0027937	?	14	106153624	106154163						1
ENSG00000211949	IGHV3-23	immunoglobulin heavy variable 3-23	3.9834	0	3.02882	0.0373922	?	14	106268606	106269140						1
ENSG00000280205	AC009716.2		3.43595	0	2.7753	0.0440806	?	18	76385642	76389406		1				0
ENSG00000263551	AP005328.1		4.00958	0	3.03286	0.0323505	?	18	976589	1174823		1				0
ENSG00000176134	AL445665.1		3.2064	0	2.76071	0.04961	?	9	64637845	64652556		1				0
ENSG00000162639	HENMT1	HEN methyltransferase 1	3.9834	0	3.0321	0.0267164	?	1	108648290	108661526						1
ENSG00000171872	KLF17	Kruppel like factor 17	4.07199	0	3.03736	0.0266893	?	1	44118850	44135140						1
ENSG00000225988	LAMP5-AS1	LAMP5 antisense RNA 1	4.07199	0	3.03732	0.0265732	?	20	9505180	9514998						1
ENSG00000275589	RF01905		3.93104	0	3.02733	0.0287621	?	12	53963629	53963697		1				0
ENSG00000283458	AC011139.1		4.83284	0	3.2682	0.0184837	?	18	39314240	39328008		1				0
ENSG00000116783	TNNI3K	TNNI3 interacting kinase	3.95722	0	3.02987	0.0277743	?	1	74235401	74544428						1
ENSG00000265279	CLUHP6	clustered mitochondria homolog pseudogene 6	4.04581	0	3.03555	0.0258557	?	18	32196026	32196966	1					0
ENSG00000234383	CTBP2P8	C-terminal binding protein 2 pseudogene 8	3.32117	0	2.77027	0.0441045	?	1	68161761	68163090	1					0
ENSG00000235382	MTND4P31	mitochondrially encoded NADH:ubiquinone oxidoreductase core subunit 4 pseudogene 31	5.85531	0	3.60776	0.00702945	?	0	70124972	70129071	1					0
ENSG00000254542	NAV2-AS3	NAV2 antisense RNA 3	4.2592	0	3.06925	0.0412649	?	11	19978699	19981337						1
ENSG00000283072	AL158175.1		3.34736	0	2.77098	0.0497792	?	20	22685391	22746107		1				0
ENSG00000171234	UGT2B7	UDP glucuronosyltransferase family 2 member B7	5.28167	0	3.44618	0.00902801	?	4	69051363	69112987						1
ENSG00000237267	LINC01519	long intergenic non-protein coding RNA 1519	4.10821	0	3.03898	0.0260784	?	10	85193421	85197958			1			0
ENSG00000279891	AC022498.2		3.99344	0	3.03226	0.0268908	?	3	188178543	188180812		1				0
ENSG00000214946	TBC1D26	TBC1 domain family member 26	5.86535	0	3.61262	0.00575837	?	17	15732247	15749192						1
ENSG00000248872	LINC02431	long intergenic non-protein coding RNA 2431	3.25877	0	2.76521	0.0483925	?	4	171040602	171059163			1			0
ENSG00000271687	MTND5P10	mitochondrially encoded NADH:ubiquinone oxidoreductase core subunit 5 pseudogene 10	4.68185	0	3.25664	0.0136148	?	5	100046977	100048785	1					0
ENSG00000152266	PTH	parathyroid hormone	4.13439	0	3.03979	0.0251873	?	11	13492055	13496181						1
ENSG00000244198	AC004889.1		4.83284	0	3.26285	0.0146596	?	7	144194858	144280547		1				0
ENSG00000224177	LINC00570	long intergenic non-protein coding RNA 570	4.67181	0	3.25577	0.0156008	?	2	11393981	11403077			1			0
ENSG00000260672	AC100827.4		4.58322	0	3.25268	0.0146511	?	15	72615810	72618250		1				0
ENSG00000227159	DDX11L16	DEAD/H-box helicase 11 like 16	6.88193	0	3.77826	0.00368642	?	0	156025664	156027877						1
ENSG00000274928	KRT89P	keratin 89 pseudogene	3.40976	0	2.77473	0.0461152	?	12	52341197	52354036	1					0
ENSG00000213045	AC097065.1		5.34408	0	3.44603	0.0161947	?	1	200329161	200329677		1				0
ENSG00000100249	C22orf31	chromosome 22 open reading frame 31	3.29499	0	2.76763	0.0475264	?	22	29058672	29061844						1
ENSG00000229530	AL136097.1		4.04581	0	3.036	0.0305767	?	9	92339658	92341663		1				0
ENSG00000257497	AC121761.1		3.93104	0	3.02787	0.028063	?	12	75483454	75489820		1				0
ENSG00000278952	AP003068.4		6.73094	0	3.77218	0.00354265	?	11	65118310	65119111		1				0
ENSG00000219445	AC019155.2		3.38358	0	2.77352	0.0495166	?	7	125229579	125264291		1				0
ENSG00000279173	AC092451.3		4.04581	0	3.03566	0.0269902	?	12	25423600	25424942		1				0
ENSG00000251138	AC090502.1		3.86863	0	3.02183	0.0300307	?	12	74133166	74402535		1				0
ENSG00000272927	AC107464.3		3.93104	0	3.02245	0.0367137	?	4	661209	661945		1				0
ENSG00000257524	AL157935.2		4.59326	0	3.25265	0.0147639	?	9	127867850	127906022		1				0
ENSG00000151882	CCL28	C-C motif chemokine ligand 28	6.13111	0	3.62167	0.00505539	?	5	43376645	43412391						1
ENSG00000213449	GAPDHP28	glyceraldehyde 3 phosphate dehydrogenase pseudogene 28	4.1968	0	3.05895	0.0405989	?	10	91666780	91667782	1					0
ENSG00000250405	AC113367.3		3.95722	0	3.02956	0.0282985	?	5	130994253	130996164		1				0
ENSG00000239887	AL512785.2	nitric oxide synthase 1 adaptor protein #or# chromosome 1 open reading frame 226 #or# NA /// chromosome 1 open reading frame 226 #or# NA	4.67181	0	3.25461	0.0195253	?	1	162366908	162386818						1
ENSG00000270921	CICP23	capicua transcriptional repressor pseudogene 23	4.79662	0	3.262	0.0151914	?	11	123312	126123	1					0
ENSG00000236013	AL138737.1		3.34736	0	2.77124	0.0462136	?	6	140067435	140093721		1				0
ENSG00000225655	BX255923.1		4.01962	0	3.03348	0.0307724	?	9	41073710	41076392		1				0
ENSG00000170619	COMMD5	COMM domain containing 5	17.3347	33.1964	-1.02585	0.00819369	-0.937368	8	144841042	144853736						1
ENSG00000267575	AC006504.5		11.9602	23.1368	-1.0235	0.0240735	-0.951944	19	27793463	27918863		1				0
ENSG00000249715	FER1L5	fer-1 like family member 5	20.7344	40.1147	-1.00477	0.00481891	-0.952105	2	96642737	96704887						1
ENSG00000100077	GRK3	G protein-coupled receptor kinase 3	9.46843	18.4159	-1.03671	0.0446811	-0.959751	22	25564849	25729294						1
ENSG00000139915	MDGA2	MAM domain containing glycosylphosphatidylinositol anchor 2	11.5014	22.5573	-1.00147	0.0359542	-0.971786	14	46840092	47674954						1
ENSG00000185262	UBALD2	UBA like domain containing 2	27.2096	53.415	-1.03849	0.000831957	-0.97313	17	76265202	76271299						1
ENSG00000131748	STARD3	StAR related lipid transfer domain containing 3	20.6096	40.6147	-1.00792	0.00426199	-0.978688	17	39637065	39663484						1
ENSG00000164855	TMEM184A	transmembrane protein 184A	25.6717	51.1503	-1.00169	0.00193301	-0.994563	7	1542235	1560821						1
ENSG00000196361	AC008481.3	zinc finger protein 653 #or# NA /// ELAV like RNA binding protein 3 #or# NA	9.54088	19.1012	-1.03881	0.0495411	-1.00147	19	11451326	11481046						1
ENSG00000260063	AL512408.1		42.5957	85.4026	-1.014	4.55985e-05	-1.00357	1	26692132	26694131		1				0
ENSG00000134265	NAPG	NSF attachment protein gamma	10.511	21.119	-1.03253	0.033351	-1.00664	18	10525905	10552761						1
ENSG00000227195	MIR663AHG	MIR663A host gene #or# microRNA 663a /// MIR663A host gene	12.075	24.2664	-1.0286	0.0228491	-1.00693	20	26186920	26251526				1		0
ENSG00000067840	PDZD4	PDZ domain containing 4	18.2947	36.7701	-1.0273	0.00716974	-1.00711	0	153802166	153830565						1
ENSG00000129219	PLD2	phospholipase D2	10.3179	20.7426	-1.01065	0.0457216	-1.00745	17	4807096	4823434						1
ENSG00000159409	CELF3	CUGBP Elav-like family member 3	11.4913	23.149	-1.00766	0.0337901	-1.0104	1	151702404	151716814						1
ENSG00000187595	ZNF385C	zinc finger protein 385C	13.4881	27.2045	-1.0578	0.0203893	-1.01216	17	42025576	42098479						1
ENSG00000178852	EFCAB13	EF-hand calcium binding domain 13 /// EF-hand calcium binding domain 13 #or# NA	19.6454	39.6585	-1.02543	0.00487284	-1.01344	17	47323290	47441312						1
ENSG00000167604	NFKBID	NFKB inhibitor delta	12.6325	25.5133	-1.04529	0.0212481	-1.01411	19	35887653	35902303						1
ENSG00000257391	AC126763.1		19.4782	39.3438	-1.0253	0.00458566	-1.01427	16	15154903	15157020		1				0
ENSG00000275740	AC091959.3		12.0488	24.3401	-1.02884	0.0262314	-1.01444	5	146203550	146339251		1				0
ENSG00000254610	AC004923.1		14.1603	28.6607	-1.04207	0.0138578	-1.01722	11	67934563	67955802		1				0
ENSG00000186532	SMYD4	SET and MYND domain containing 4	12.8882	26.0931	-1.0059	0.0259451	-1.01762	17	1779485	1830634						1
ENSG00000125651	GTF2F1	general transcription factor IIF subunit 1 /// general transcription factor IIF subunit 1 #or# microRNA 6790	24.1339	48.9094	-1.00711	0.00274622	-1.01905	19	6379569	6393981						1
ENSG00000275215	RNA5-8SN1	RNA, 5.8S ribosomal N1	47.9398	97.474	-1.04708	6.66687e-06	-1.02379	21	8395607	8395759						1
ENSG00000205277	MUC12	mucin 12, cell surface associated	11.4027	23.1987	-1.05544	0.0267037	-1.02466	7	100969623	101018949						1
ENSG00000078328	RBFOX1	RNA binding fox-1 homolog 1	14.9212	30.3638	-1.08915	0.0109985	-1.02499	16	5239802	7713338						1
ENSG00000167862	MRPL58	mitochondrial ribosomal protein L58	15.2814	31.1847	-1.00143	0.0132144	-1.02906	17	75012670	75021261						1
ENSG00000237436	CAMTA1-DT	CAMTA1 divergent transcript	14.3113	29.2226	-1.00513	0.0191714	-1.02993	1	6783892	6784843						1
ENSG00000137285	TUBB2B	tubulin beta 2B class IIb	9.33752	19.113	-1.10137	0.0315615	-1.03345	6	3224261	3231730						1
ENSG00000143552	NUP210L	nucleoporin 210 like	8.69144	17.7924	-1.08041	0.0411718	-1.03359	1	153992685	154155116						1
ENSG00000129484	PARP2	poly(ADP-ribose) polymerase 2	9.27511	18.9896	-1.04388	0.041838	-1.03377	14	20343582	20357905						1
ENSG00000073861	TBX21	T-box 21	12.075	24.8222	-1.03102	0.0233773	-1.03961	17	47733244	47746119						1
ENSG00000182827	ACBD3	acyl-CoA binding domain containing 3	25.5107	52.4649	-1.07024	0.000756337	-1.04025	1	226144679	226186730						1
ENSG00000079999	KEAP1	kelch like ECH associated protein 1	29.6652	61.0128	-1.02307	0.000487352	-1.04034	19	10486120	10503741						1
ENSG00000115828	QPCT	glutaminyl-peptide cyclotransferase	8.89479	18.3104	-1.08145	0.0451688	-1.04163	2	37344574	37373322						1
ENSG00000204186	ZDBF2	zinc finger DBF-type containing 2	12.5439	25.8281	-1.04956	0.0188767	-1.04195	2	206274663	206314428						1
ENSG00000215014	AL645728.1		14.3113	29.4755	-1.04537	0.0128759	-1.04236	1	1574975	1577075		1				0
ENSG00000144199	FAHD2B	fumarylacetoacetate hydrolase domain containing 2B	12.5963	25.9755	-1.0511	0.0179075	-1.04415	2	97083583	97094882						1
ENSG00000267213	AC007773.1		13.5766	28.0133	-1.10374	0.012126	-1.04498	19	32390050	32405560		1				0
ENSG00000236138	DUX4L26	double homeobox 4 like 26	15.068	31.1109	-1.00542	0.0177461	-1.04593	3	75668931	75670185						1
ENSG00000247708	STX18-AS1	STX18 antisense RNA 1 (head to head)	10.1931	21.0513	-1.06842	0.0325678	-1.04632	4	4542131	4710938						1
ENSG00000127337	YEATS4	YEATS domain containing 4	17.4291	36.0412	-1.0208	0.00903558	-1.04815	12	69359703	69390796						1
ENSG00000213626	LBH	limb bud and heart development	13.5343	27.9875	-1.02839	0.0169936	-1.04816	2	30231531	30323730						1
ENSG00000166855	CLPX	caseinolytic mitochondrial matrix peptidase chaperone subunit	9.41607	19.4717	-1.04471	0.0429767	-1.04818	15	65148219	65185342						1
ENSG00000218537	MIF-AS1	MIF antisense RNA 1	13.4195	27.7664	-1.0269	0.0169555	-1.049	22	23894426	23898930						1
ENSG00000180185	FAHD1	fumarylacetoacetate hydrolase domain containing 1	34.5303	71.4548	-1.04352	0.000130807	-1.04917	16	1826941	1840207						1
ENSG00000269604	AC005523.2		9.56706	19.8044	-1.04628	0.0399494	-1.04967	19	4791745	4795559		1				0
ENSG00000005100	DHX33	DEAH-box helicase 33 /// DEAH-box helicase 33 #or# complement C1q binding protein	27.5537	57.2102	-1.02131	0.00128411	-1.05403	17	5440912	5469060						1
ENSG00000007376	RPUSD1	RNA pseudouridylate synthase domain containing 1	19.1762	39.8618	-1.02955	0.00434437	-1.05569	16	784974	788397						1
ENSG00000275494	AC133552.5		13.1016	27.2724	-1.05415	0.0191881	-1.0577	16	25106569	25107102		1				0
ENSG00000182902	SLC25A18	solute carrier family 25 member 18	11.449	23.8461	-1.06159	0.0249625	-1.05853	22	17563439	17590994						1
ENSG00000112624	BICRAL	BRD4 interacting chromatin remodeling complex associated protein like	9.88498	20.6869	-1.01441	0.0419108	-1.06541	6	42746958	42868560						1
ENSG00000258366	RTEL1	regulator of telomere elongation helicase 1	22.0326	46.262	-1.0923	0.00125169	-1.07019	20	63657810	63696253						1
ENSG00000157322	CLEC18A	C-type lectin domain family 18 member A	11.5114	24.1927	-1.10546	0.022027	-1.07151	16	69950705	69964452						1
ENSG00000124198	ARFGEF2	ADP ribosylation factor guanine nucleotide exchange factor 2	8.75384	18.404	-1.0832	0.0407071	-1.07203	20	48921890	49036693						1
ENSG00000284677	AL031985.4		8.06543	16.9837	-1.12417	0.0430144	-1.07432	1	40436199	40450039		1				0
ENSG00000107341	UBE2R2	ubiquitin conjugating enzyme E2 R2	15.4486	32.5492	-1.04377	0.01073	-1.07515	9	33817567	33920404						1
ENSG00000140416	TPM1	tropomyosin 1	23.7856	50.1165	-1.06972	0.0324429	-1.07519	15	63042632	63071915						1
ENSG00000160932	LY6E	lymphocyte antigen 6 family member E	8.99342	18.9656	-1.19661	0.0250946	-1.07644	8	143017982	143023832						1
ENSG00000262172	AC116025.2		9.54088	20.2426	-1.10712	0.0325477	-1.0852	17	79991944	79992841		1				0
ENSG00000188322	SBK1	SH3 domain binding kinase 1	14.0093	29.8339	-1.12352	0.00770781	-1.09057	16	28292519	28323849						1
ENSG00000272710	AC133041.1		8.63907	18.4219	-1.08544	0.0425378	-1.09248	3	75540049	75580199		1				0
ENSG00000119408	NEK6	NIMA related kinase 6	10.1669	21.6809	-1.07351	0.0305023	-1.09255	9	124257606	124353307						1
ENSG00000196814	MVB12B	multivesicular body subunit 12B	9.44225	20.175	-1.05144	0.0433483	-1.09536	9	126326849	126507041						1
ENSG00000263766	AC025682.1		12.1112	25.9018	-1.12606	0.0132891	-1.09671	17	47603860	47649420		1				0
ENSG00000198870	STKLD1	serine/threonine kinase like domain containing 1	19.8808	42.553	-1.04774	0.00350899	-1.09789	9	133376367	133406096						1
ENSG00000172830	SSH3	slingshot protein phosphatase 3	13.3995	28.6847	-1.07436	0.0122484	-1.09811	11	67303448	67312607						1
ENSG00000268869	ESPNP	espin pseudogene /// espin pseudogene #or# NA	14.0979	30.2285	-1.08963	0.0109017	-1.10043	1	16687339	16720157	1					0
ENSG00000262413	AC145207.2		12.1898	26.1489	-1.08472	0.0192551	-1.10108	17	81867721	81868552		1				0
ENSG00000173020	GRK2	G protein-coupled receptor kinase 2	11.2618	24.1987	-1.06624	0.0265483	-1.1035	11	67266410	67286556						1
ENSG00000260498	AC126696.3		20.5934	44.3237	-1.15412	0.000917009	-1.1059	16	87773488	87779374		1				0
ENSG00000145242	EPHA5	EPH receptor A5	16.0061	34.4734	-1.09548	0.00535992	-1.10687	4	65319563	65670495						1
ENSG00000088305	DNMT3B	DNA methyltransferase 3 beta	10.0883	21.7367	-1.07606	0.0343976	-1.10744	20	32762385	32809356						1
ENSG00000226969	AL391845.1		10.9539	23.649	-1.09683	0.0218637	-1.11033	1	2049203	2050070		1				0
ENSG00000103351	CLUAP1	clusterin associated protein 1 /// clusterin associated protein 1 #or# NA	16.8555	36.4057	-1.10814	0.00483456	-1.11094	16	3500924	3539048						1
ENSG00000165689	ENTR1	endosome associated trafficking regulator 1	8.72766	18.8662	-1.08871	0.0422942	-1.11214	9	136401922	136410609						1
ENSG00000175787	ZNF169	zinc finger protein 169	10.0521	21.7367	-1.07711	0.0356795	-1.11263	9	94259311	94301454						1
ENSG00000089639	GMIP	GEM interacting protein	10.6258	22.9897	-1.04761	0.0352312	-1.11342	19	19629476	19643667						1
ENSG00000008128	CDK11A	cyclin dependent kinase 11A	10.511	22.7605	-1.09521	0.0249441	-1.11463	1	1702730	1724324						1
ENSG00000158023	AC069503.2	proteasome 26S subunit, non-ATPase 9 #or# NA /// NA /// WD repeat domain 66 #or# NA	14.1603	30.7285	-1.09263	0.0108242	-1.11772	12	121917862	122003927						1
ENSG00000162244	RPL29	ribosomal protein L29	11.7309	25.4697	-1.11534	0.0158517	-1.11846	3	51993600	51995942						1
ENSG00000060491	OGFR	opioid growth factor receptor	12.7573	27.7725	-1.06207	0.0186066	-1.12233	20	62804835	62814000						1
ENSG00000183628	AC007326.4	DiGeorge syndrome critical region gene 6 #or# NA	10.0521	21.8841	-1.07785	0.0313573	-1.12238	22	18906028	18914238						1
ENSG00000280614	FP236383.2		266.294	579.849	-1.11791	1.31503e-11	-1.12266	21	8393419	8394341		1				0
ENSG00000280441	FP236383.1		56.3917	122.832	-1.12774	1.12918e-06	-1.12313	21	8380665	8410645		1				0
ENSG00000006534	ALDH3B1	aldehyde dehydrogenase 3 family member B1	16.6783	36.3319	-1.10922	0.00542963	-1.12326	11	68008578	68029282						1
ENSG00000203791	EEF1AKMT2	EEF1A lysine methyltransferase 2	10.1507	22.1251	-1.07608	0.0287645	-1.1241	10	124748149	124791870						1
ENSG00000277893	SRD5A2	steroid 5 alpha-reductase 2	8.00303	17.4658	-1.12836	0.042901	-1.12591	2	31522480	31581067						1
ENSG00000275708	MIR3648-1	microRNA 3648-1	8.85247	19.3483	-1.09142	0.0439797	-1.12805	21	8208473	8208652				1		0
ENSG00000182327	GLTPD2	glycolipid transfer protein domain containing 2	26.1367	57.2538	-1.12969	0.000290445	-1.13129	17	4788959	4790390						1
ENSG00000093217	XYLB	xylulokinase	18.3471	40.2323	-1.13128	0.00246456	-1.1328	3	38346760	38421348						1
ENSG00000214331	AC009053.1		10.0521	22.1312	-1.02486	0.0413135	-1.13858	16	74332402	74368240		1				0
ENSG00000067606	PRKCZ	protein kinase C zeta	22.747	50.1624	-1.1157	0.000665316	-1.14093	1	2050470	2185395						1
ENSG00000117305	HMGCL	3-hydroxymethyl-3-methylglutaryl-CoA lyase	20.078	44.4035	-1.13185	0.00111286	-1.14506	1	23801885	23838620						1
ENSG00000115902	SLC1A4	solute carrier family 1 member 4	24.8485	55.001	-1.11794	0.000392631	-1.1463	2	64988477	65023865						1
ENSG00000149922	TBX6	T-box 6	17.6225	39.0351	-1.15201	0.0019933	-1.14736	16	30085793	30091887						1
ENSG00000130305	NSUN5	NOP2/Sun RNA methyltransferase family member 5	10.8391	24.0195	-1.10202	0.0232709	-1.14796	7	73302517	73308867						1
ENSG00000100307	CBX7	chromobox 7 #or# cytochrome c oxidase subunit 5B pseudogene 7 /// chromobox 7	9.38989	20.8103	-1.16824	0.021665	-1.14812	22	39120167	39152674	1					0
ENSG00000198146	ZNF770	zinc finger protein 770	10.2293	22.6928	-1.13289	0.0212088	-1.14953	15	34978341	34988287						1
ENSG00000280800	FP671120.3		264.863	587.857	-1.1517	1.0447e-11	-1.15022	21	8210384	8211306		1				0
ENSG00000164818	DNAAF5	dynein axonemal assembly factor 5	12.6748	28.1549	-1.10447	0.0121884	-1.15142	7	726701	786475						1
ENSG00000110427	KIAA1549L	KIAA1549 like	11.5376	25.8281	-1.20641	0.00912928	-1.1626	11	33376466	33674102						1
ENSG00000255239	TREHP1	trehalase pseudogene 1	14.8125	33.1845	-1.17918	0.00382686	-1.1637	11	118688039	118690600	1					0
ENSG00000137809	ITGA11	integrin subunit alpha 11	15.3438	34.3818	-1.15543	0.00364543	-1.16399	15	68296533	68432162						1
ENSG00000231050	AL109917.1		10.7667	24.143	-1.15045	0.0167674	-1.16503	1	1891471	1892658		1				0
ENSG00000065057	NTHL1	nth like DNA glycosylase 1	21.0785	47.274	-1.16739	0.000590646	-1.16528	16	2039815	2047866						1
ENSG00000231993	EP300-AS1	EP300 antisense RNA 1	8.1178	18.2187	-1.196	0.0295309	-1.16626	22	41174591	41197456						1
ENSG00000260007	AC107871.1	calmodulin like 4 #or# NA /// NA	8.62903	19.4159	-1.15283	0.0293492	-1.16997	15	68184032	68229718						1
ENSG00000127554	GFER	growth factor, augmenter of liver regeneration	8.61289	19.4159	-1.15297	0.0282336	-1.17267	16	1984207	1987749						1
ENSG00000281383	FP671120.4		211.578	477.009	-1.17174	1.15004e-12	-1.17283	21	8254592	8255514		1				0
ENSG00000262049	AC139530.1		17.4815	39.4175	-1.18349	0.00139803	-1.17301	17	81701324	81703300		1				0
ENSG00000171608	PIK3CD	phosphatidylinositol-4,5-bisphosphate 3-kinase catalytic subunit delta	16.9441	38.2263	-1.17602	0.00186215	-1.17379	1	9651732	9729114						1
ENSG00000160282	FTCD	formimidoyltransferase cyclodeaminase	7.87822	17.7924	-1.1962	0.0292925	-1.17532	21	46136262	46155567						1
ENSG00000225792	AC004540.2		8.24261	18.663	-1.19904	0.028212	-1.17901	7	26372144	26376701		1				0
ENSG00000128262	POM121L9P	POM121 transmembrane nucleoporin like 9, pseudogene	7.60656	17.2247	-1.24975	0.0265662	-1.17916	22	24251828	24265525	1					0
ENSG00000149474	KAT14	lysine acetyltransferase 14	8.20638	18.5953	-1.13924	0.044285	-1.18012	20	18138118	18188387						1
ENSG00000143067	ZNF697	zinc finger protein 697	8.09161	18.3601	-1.25639	0.0221752	-1.18207	1	119619422	119647773						1
ENSG00000244045	TMEM199	transmembrane protein 199 /// transmembrane protein 199 #or# microRNA 4723	8.57667	19.4836	-1.20968	0.023593	-1.18377	17	28357581	28363683						1
ENSG00000213337	ANKRD39	ankyrin repeat domain 39	21.2978	48.5888	-1.1301	0.000986081	-1.18992	2	96836611	96858095						1
ENSG00000083937	CHMP2B	charged multivesicular body protein 2B	13.3471	30.4756	-1.12392	0.00897322	-1.19113	3	87227271	87255548						1
ENSG00000114853	ZBTB47	zinc finger and BTB domain containing 47	10.2031	23.3839	-1.23636	0.0115037	-1.19651	3	42653684	42665854						1
ENSG00000122643	NT5C3A	5'-nucleotidase, cytosolic IIIA	16.449	37.9792	-1.2633	0.000886295	-1.20721	7	33014113	33062797						1
ENSG00000160223	ICOSLG	inducible T cell costimulator ligand	8.5243	19.7307	-1.15691	0.0289645	-1.21079	21	44217014	44240966						1
ENSG00000175106	TVP23C-CDRT4	trans-golgi network vesicle protein 23 homolog C #or# TVP23C-CDRT4 readthrough	8.57667	19.8602	-1.15713	0.028271	-1.21139	17	15502264	15563595						1
ENSG00000178078	STAP2	signal transducing adaptor family member 2	28.7171	66.5844	-1.17974	4.11844e-05	-1.21327	19	4324043	4342786						1
ENSG00000074071	MRPS34	mitochondrial ribosomal protein S34	11.2256	26.0313	-1.21189	0.00773633	-1.21346	16	1771890	1773155						1
ENSG00000022567	SLC45A4	solute carrier family 45 member 4	9.96352	23.1868	-1.18872	0.0145839	-1.21858	8	141207166	141308305						1
ENSG00000261348	LINC02136	long intergenic non-protein coding RNA 2136	14.2651	33.308	-1.27634	0.00230843	-1.22338	16	71410440	71426464			1			0
ENSG00000100294	MCAT	malonyl-CoA-acyl carrier protein transacylase	14.4843	33.8759	-1.15235	0.0050164	-1.22577	22	43132206	43143394						1
ENSG00000131943	C19orf12	chromosome 19 open reading frame 12	22.6687	53.0447	-1.25305	0.000152267	-1.22651	19	29698886	29715789						1
ENSG00000221947	XKR9	XK related 9	5.97008	14.0276	-1.22384	0.0492305	-1.23244	8	70669365	70790371						1
ENSG00000244588	RAD21L1	RAD21 cohesin complex component like 1 /// syntaphilin #or# RAD21 cohesin complex component like 1	11.6524	27.4019	-1.21566	0.00764456	-1.23365	20	1226056	1296421						1
ENSG00000173894	CBX2	chromobox 2	9.45229	22.3162	-1.2822	0.00976506	-1.23936	17	79778132	79787983						1
ENSG00000107281	NPDC1	neural proliferation, differentiation and control 1 /// neural proliferation, differentiation and control 1 #or# NA	8.14398	19.2307	-1.2642	0.0208108	-1.2396	9	137039470	137046203						1
ENSG00000204001	LCN8	lipocalin 8	6.66853	15.7746	-1.24041	0.0374271	-1.24216	9	136754386	136758543						1
ENSG00000274104	AC020910.4		10.0421	23.7664	-1.2803	0.0136064	-1.24286	19	34733298	34733837		1				0
ENSG00000185386	MAPK11	mitogen-activated protein kinase 11	9.47847	22.5573	-1.28201	0.0106267	-1.25087	22	50263713	50270767						1
ENSG00000173338	KCNK7	potassium two pore domain channel subfamily K member 7	6.13111	14.5953	-1.30476	0.0378233	-1.25128	11	65592855	65595996						1
ENSG00000197557	TTC30A	tetratricopeptide repeat domain 30A	16.5697	39.5351	-1.21292	0.00136899	-1.25459	2	177612992	177618966						1
ENSG00000116014	KISS1R	KISS1 receptor	6.70475	16.0275	-1.31413	0.0238008	-1.25729	19	917287	921015						1
ENSG00000184058	TBX1	T-box 1	8.48808	20.2923	-1.27387	0.013384	-1.25742	22	19756703	19783593						1
ENSG00000132854	KANK4	KN motif and ankyrin repeat domains 4	9.97356	23.9019	-1.24461	0.0130099	-1.26094	1	62236979	62319414						1
ENSG00000204923	FBXO48	F-box protein 48	6.12108	14.7068	-1.30568	0.036471	-1.26463	2	68459419	68467258						1
ENSG00000183287	CCBE1	collagen and calcium binding EGF domains 1	9.41607	22.637	-1.23378	0.0140276	-1.26549	18	59430940	59697380						1
ENSG00000273151	AC073957.3		5.28167	12.7567	-1.29689	0.0462034	-1.27218	7	879790	886547		1				0
ENSG00000142453	CARM1	coactivator associated arginine methyltransferase 1	6.09489	14.7806	-1.30852	0.0339565	-1.27803	19	10871513	10923070						1
ENSG00000142102	PGGHG	protein-glucosylgalactosylhydroxylysine glucosidase	6.81952	16.5394	-1.38232	0.0177109	-1.27816	11	289135	296107						1
ENSG00000189060	H1F0	H1 histone family member 0	19.9109	48.4033	-1.29138	0.000158242	-1.28155	22	37805093	37807436						1
ENSG00000087303	NID2	nidogen 2	20.2552	49.2857	-1.31589	0.000100109	-1.28288	14	52004803	52069228						1
ENSG00000065000	AP3D1	adaptor related protein complex 3 subunit delta 1	19.452	47.7122	-1.2904	0.000196248	-1.29444	19	2100988	2164468						1
ENSG00000281181	FP236383.3		244.912	600.954	-1.29189	1.36146e-14	-1.29499	21	8437629	8438551		1				0
ENSG00000100263	RHBDD3	rhomboid domain containing 3	16.934	41.6645	-1.30358	0.000417223	-1.29889	22	29259852	29268209						1
ENSG00000081277	PKP1	plakophilin 1	6.06871	14.9658	-1.31034	0.0340546	-1.30221	1	201283452	201332993						1
ENSG00000217442	SYCE3	synaptonemal complex central element protein 3	5.45885	13.5157	-1.302	0.048689	-1.30797	22	50551112	50562905						1
ENSG00000234585	CCT6P3	chaperonin containing TCP1 subunit 6 pseudogene 3 /// chaperonin containing TCP1 subunit 6 pseudogene 3 #or# NA	5.55748	13.7747	-1.3043	0.0482526	-1.30952	7	65038354	65074713	1					0
ENSG00000162971	TYW5	tRNA-yW synthesizing protein 5	14.7601	36.6089	-1.2946	0.00132332	-1.31049	2	199929975	199955736						1
ENSG00000213965	NUDT19	nudix hydrolase 19	10.7506	26.6987	-1.30113	0.00681055	-1.31236	19	32691961	32713796						1
ENSG00000105556	MIER2	MIER family member 2	6.81952	16.9718	-1.31963	0.0247602	-1.3154	19	301444	344815						1
ENSG00000137288	UQCC2	ubiquinol-cytochrome c reductase complex assembly factor 2	11.2195	27.9257	-1.3062	0.00404499	-1.31559	6	33694293	33711727						1
ENSG00000197891	SLC22A12	solute carrier family 22 member 12	4.77044	11.8742	-1.38318	0.0496692	-1.31564	11	64590641	64602353						1
ENSG00000279217	Z95114.1		7.24217	18.0395	-1.2592	0.0240101	-1.31667	22	36071000	36085573		1				0
ENSG00000204706	MAMDC2-AS1	MAMDC2 antisense RNA 1	4.77044	11.8921	-1.38802	0.0446602	-1.31781	9	70033921	70175888						1
ENSG00000006555	TTC22	tetratricopeptide repeat domain 22	6.09489	15.2069	-1.31199	0.0372802	-1.31905	1	54779712	54801267						1
ENSG00000276231	PIK3R6	phosphoinositide-3-kinase regulatory subunit 6	6.57995	16.5275	-1.31812	0.0279509	-1.32872	17	8802723	8867677						1
ENSG00000282572	AC215522.2		9.42611	23.7664	-1.38594	0.00530934	-1.33419	7	19018	35489		1				0
ENSG00000151726	ACSL1	acyl-CoA synthetase long chain family member 1	6.60613	16.657	-1.31952	0.0265403	-1.33425	4	184755595	184826818						1
ENSG00000153879	CEBPG	CCAAT enhancer binding protein gamma	25.0518	63.3015	-1.35214	1.00754e-05	-1.33732	19	33373330	33382686						1
ENSG00000168939	SPRY3	sprouty RTK signaling antagonist 3	7.42939	18.8543	-1.26727	0.0260167	-1.34358	0	155767812	155782459						1
ENSG00000155026	RSPH10B	radial spoke head 10 homolog B	6.09489	15.4838	-1.31736	0.0351238	-1.34509	7	5925550	5970683						1
ENSG00000139517	LNX2	ligand of numb-protein X 2	5.39644	13.7507	-1.38645	0.0346499	-1.34942	13	27545911	27620404						1
ENSG00000171467	ZNF318	zinc finger protein 318 /// cysteine rich protein 3 #or# zinc finger protein 318	9.02964	23.0195	-1.39141	0.00637297	-1.35011	6	43307134	43369478						1
ENSG00000186832	KRT16	keratin 16	4.92143	12.6272	-1.4805	0.0315438	-1.35938	17	41609778	41615899						1
ENSG00000185669	SNAI3	snail family transcriptional repressor 3	6.76716	17.3981	-1.32458	0.0258103	-1.36231	16	88677682	88686493						1
ENSG00000275692	MIR6724-4	microRNA 6724-4	11.6524	30.1608	-1.3577	0.0045493	-1.37205	21	8432530	8432621				1		0
ENSG00000243811	APOBEC3D	apolipoprotein B mRNA editing enzyme catalytic subunit 3D #or# NA /// apolipoprotein B mRNA editing enzyme catalytic subunit 3D	5.55748	14.3921	-1.47197	0.021805	-1.37277	22	39021113	39033276						1
ENSG00000180071	ANKRD18A	ankyrin repeat domain 18A /// ankyrin repeat domain 18A #or# family with sequence similarity 95 member C	13.3733	34.9734	-1.361	0.00112219	-1.38691	9	38571358	38620660						1
ENSG00000173976	RAX2	retina and anterior neural fold homeobox 2	5.40648	14.1392	-1.39213	0.0378655	-1.38693	19	3769089	3772221						1
ENSG00000132394	EEFSEC	eukaryotic elongation factor, selenocysteine-tRNA specific	4.10821	10.8065	-1.49864	0.0422275	-1.39531	3	128153454	128408646						1
ENSG00000125731	SH2D3A	SH2 domain containing 3A	7.30458	19.2246	-1.44821	0.00902044	-1.39608	19	6752160	6767588						1
ENSG00000277437	MIR3687-1	microRNA 3687-1	10.0159	26.3778	-1.42799	0.00417811	-1.39704	21	8208844	8208904				1		0
ENSG00000140274	DUOXA2	dual oxidase maturation factor 2	6.52758	17.2308	-1.32938	0.0265305	-1.40037	15	45114321	45118421						1
ENSG00000187045	TMPRSS6	transmembrane serine protease 6	4.73422	12.5037	-1.39368	0.042579	-1.40116	22	37065436	37109563						1
ENSG00000158055	GRHL3	grainyhead like transcription factor 3	6.51754	17.2426	-1.39309	0.0173468	-1.40358	1	24319322	24364482						1
ENSG00000172324	OR5A2	olfactory receptor family 5 subfamily A member 2	4.77044	12.6272	-1.48246	0.0320083	-1.40434	11	59416969	59426412						1
ENSG00000101193	GID8	GID complex subunit 8 homolog	6.73094	17.8424	-1.32905	0.0241415	-1.40643	20	62938119	62948475						1
ENSG00000196090	PTPRT	protein tyrosine phosphatase, receptor type T	4.85903	12.9041	-1.48507	0.0337866	-1.40909	20	42072752	43189970						1
ENSG00000189409	MMP23B	matrix metallopeptidase 23B	5.40648	14.3981	-1.39622	0.0326068	-1.41312	1	1632095	1635263						1
ENSG00000277368	AL138966.2		5.3179	14.3921	-1.47261	0.0247369	-1.43635	13	26222191	26222654		1				0
ENSG00000187847	OR7E25P	olfactory receptor family 7 subfamily E member 25 pseudogene	4.04581	10.9539	-1.50235	0.043108	-1.43695	19	9198354	9210067	1					0
ENSG00000188833	ENTPD8	ectonucleoside triphosphate diphosphohydrolase 8	12.8258	34.9494	-1.46464	0.000529479	-1.44622	9	137434364	137441816						1
ENSG00000188064	WNT7B	Wnt family member 7B	6.91815	18.8601	-1.52425	0.00760098	-1.44688	22	45920362	45977129						1
ENSG00000165633	VSTM4	V-set and transmembrane domain containing 4	4.83284	13.2009	-1.49028	0.0294832	-1.44969	10	49014245	49115509						1
ENSG00000130818	ZNF426	zinc finger protein 426	5.29171	14.4658	-1.47617	0.0229381	-1.45084	19	9523224	9538645						1
ENSG00000174442	ZWILCH	zwilch kinetochore protein	7.6166	20.8721	-1.45889	0.00732649	-1.45436	15	66504959	66550128						1
ENSG00000267309	AC092295.2		11.5738	31.8021	-1.50889	0.000660359	-1.45825	19	36489649	36491040		1				0
ENSG00000116544	DLGAP3	DLG associated protein 3	4.04581	11.3065	-1.5056	0.0411743	-1.48266	1	34865436	34929585						1
ENSG00000175262	C1orf127	chromosome 1 open reading frame 127	4.10821	11.5655	-1.50829	0.0422729	-1.49325	1	10946471	10982037						1
ENSG00000218739	CEBPZOS	CEBPZ opposite strand	10.0421	28.2783	-1.48639	0.00203708	-1.49364	2	37196488	37216193						1
ENSG00000104671	DCTN6	dynactin subunit 6	4.1968	11.8184	-1.60296	0.0301131	-1.49368	8	30156297	30183640						1
ENSG00000261409	AL035425.3		18.3672	51.8036	-1.53524	3.17723e-05	-1.49592	0	108719949	108724944		1				0
ENSG00000233849	AC022201.2		7.94062	22.4957	-1.40754	0.00910759	-1.50232	2	70301451	70302072		1				0
ENSG00000178882	RFLNA	refilin A #or# zinc finger protein 664 /// refilin A #or# zinc finger protein 664 #or# NA /// refilin A	6.1573	17.5395	-1.54281	0.0103359	-1.51024	12	123973241	124316024						1
ENSG00000237457	LINC01351	long intergenic non-protein coding RNA 1351	4.77044	13.6452	-1.49819	0.0317728	-1.5162	1	190478551	190480735			1			0
ENSG00000185332	TMEM105	transmembrane protein 105	7.94062	22.7486	-1.46013	0.00652684	-1.51845	17	81311270	81330674						1
ENSG00000139973	SYT16	synaptotagmin 16	4.68185	13.4599	-1.49601	0.0288626	-1.52352	14	61811974	62112550						1
ENSG00000227006	AL136988.2		4.07199	11.7508	-1.51199	0.0439117	-1.52895	1	230258694	230268483		1				0
ENSG00000212123	PRR22	proline rich 22 #or# NA /// proline rich 22	4.77044	13.7686	-1.58014	0.0208177	-1.52919	19	5782960	5784765						1
ENSG00000226742	HSBP1L1	heat shock factor binding protein 1 like 1	5.98012	17.2805	-1.54179	0.0110814	-1.5309	18	79964561	79970822						1
ENSG00000005381	MPO	myeloperoxidase	5.24545	15.2187	-1.55709	0.0161372	-1.53671	17	58269856	58280935						1
ENSG00000010319	SEMA3G	semaphorin 3G	12.0589	35.0113	-1.51259	0.00049693	-1.53773	3	52433053	52445085						1
ENSG00000175087	PDIK1L	PDLIM1 interacting kinase 1 like	13.9731	40.7942	-1.46906	0.00022642	-1.54571	1	26111165	26125543						1
ENSG00000259538	UBE2Q2P11	ubiquitin conjugating enzyme E2 Q2 pseudogene 11	4.70803	13.8244	-1.58125	0.0209494	-1.55402	15	84412773	84421837	1					0
ENSG00000024422	EHD2	EH domain containing 2	6.27207	18.4219	-1.61163	0.00710541	-1.55441	19	47713343	47743134						1
ENSG00000283703	VSIG10L2	V-set and immunoglobulin domain containing 10 like 2	5.49507	16.163	-1.56479	0.0143807	-1.55649	11	125946056	125958647						1
ENSG00000121905	HPCA	hippocalcin	6.61617	19.4896	-1.53286	0.00775483	-1.55864	1	32885994	32898441						1
ENSG00000247317	LY6E-DT	LY6E divergent transcript	4.1968	12.3803	-1.52024	0.042247	-1.56069	8	142981738	143018437						1
ENSG00000227888	FAM66A	family with sequence similarity 66 member A	5.25549	15.5396	-1.49151	0.0222212	-1.56405	8	12362019	12388296						1
ENSG00000279428	AC087164.2		6.69472	19.7983	-1.59068	0.00520292	-1.56429	17	18107334	18110463		1				0
ENSG00000261150	EPPK1	epiplakin 1	9.62946	28.5373	-1.58554	0.00101779	-1.56732	8	143857324	143878464						1
ENSG00000186301	MST1P2	macrophage stimulating 1 pseudogene 2	5.46889	16.2188	-1.56629	0.0165617	-1.56835	1	16645622	16650289	1					0
ENSG00000266925	AC015818.8		3.47217	10.3125	-1.65055	0.0375696	-1.57049	17	20507413	20508931		1				0
ENSG00000234719	NPIPB2	nuclear pore complex interacting protein family, member B2	8.21642	24.5135	-1.56661	0.00278033	-1.57699	16	11927373	11976643						1
ENSG00000277383	AC010331.1		8.39949	25.0812	-1.50731	0.00320977	-1.57823	19	47607873	47608454		1				0
ENSG00000100300	TSPO	translocator protein	6.70475	20.0455	-1.53536	0.00717346	-1.58002	22	43151514	43163242						1
ENSG00000211892	IGHG4	immunoglobulin heavy constant gamma 4 (G4m marker)	4.68185	14.0834	-1.58594	0.0222143	-1.58884	14	105620506	105626066						1
ENSG00000129993	CBFA2T3	CBFA2/RUNX1 translocation partner 3	7.41935	22.3781	-1.57968	0.00376611	-1.59272	16	88874858	88977204						1
ENSG00000251287	ALG1L2	ALG1, chitobiosyldiphosphodolichol beta-mannosyltransferase like 2	4.85903	14.6571	-1.58981	0.0187528	-1.59286	3	130081831	130113227						1
ENSG00000231081	AL078587.1		3.89481	11.8066	-1.51405	0.0400269	-1.59996	20	26008791	26010531		1				0
ENSG00000100253	MIOX	myo-inositol oxygenase	4.16058	12.689	-1.61769	0.035892	-1.60872	22	50486784	50490648						1
ENSG00000011132	APBA3	amyloid beta precursor protein binding family A member 3	6.67857	20.3721	-1.59581	0.0045801	-1.60898	19	3750819	3761699						1
ENSG00000211786	TRAV8-2	T cell receptor alpha variable 8-2	6.69472	20.5016	-1.59797	0.00572387	-1.61464	14	21846537	21847221						1
ENSG00000212939	Z97192.1		3.38358	10.3862	-1.65197	0.0453669	-1.61805	22	49548681	49556473		1				0
ENSG00000267125	AC012615.3		5.3179	16.3483	-1.56852	0.0135992	-1.62021	19	1852382	1853622		1				0
ENSG00000146221	TCTE1	t-complex-associated-testis-expressed 1	3.32117	10.2388	-1.65074	0.0387428	-1.62428	6	44278743	44297688						1
ENSG00000105392	CRX	cone-rod homeobox	3.86863	12.0037	-1.61382	0.0271354	-1.63358	19	47819779	47843330						1
ENSG00000035862	CEP295NL	CEP295 N-terminal like /// TIMP metallopeptidase inhibitor 2 #or# CEP295 N-terminal like	3.29499	10.2567	-1.65311	0.0397767	-1.63822	17	78852977	78925387						1
ENSG00000272821	U62317.3		3.43595	10.8126	-1.65858	0.0415448	-1.65393	22	50523926	50524780		1				0
ENSG00000228729	AL627308.1		4.04581	12.8304	-1.71026	0.0181417	-1.66506	1	227234269	227235355		1				0
ENSG00000230606	AC092683.1		3.44598	10.936	-1.76099	0.0259999	-1.66609	2	97416165	97433527		1				0
ENSG00000258524	NT5CP1	5',3'-nucleotidase, cytosolic pseudogene 1	4.04581	12.8862	-1.71053	0.0179531	-1.67132	14	73571159	73571667	1					0
ENSG00000101194	SLC17A9	solute carrier family 17 member 9	5.22931	16.657	-1.64205	0.00969628	-1.67144	20	62952647	62969585						1
ENSG00000244486	SCARF2	scavenger receptor class F member 2	5.99627	19.1012	-1.67898	0.0053888	-1.67152	22	20424815	20437826						1
ENSG00000065060	UHRF1BP1	UHRF1 binding protein 1	7.54416	24.0574	-1.63935	0.00230144	-1.67305	6	34792015	34883138						1
ENSG00000226853	AC010894.2		3.84245	12.2627	-1.62058	0.0322768	-1.67418	2	174487389	174488386		1				0
ENSG00000171889	MIR31HG	MIR31 host gene	6.12108	19.7246	-1.73467	0.00464674	-1.68814	9	21455642	21559669				1		0
ENSG00000184471	C1QTNF8	C1q and TNF related 8	3.25877	10.5536	-1.65692	0.0373429	-1.69533	16	1090005	1096244						1
ENSG00000108405	P2RX1	purinergic receptor P2X 1	6.06871	19.7865	-1.68554	0.00521398	-1.70505	17	3896592	3916500						1
ENSG00000124882	EREG	epiregulin	2.80994	9.17107	-1.83957	0.0351074	-1.70655	4	74365143	74388751						1
ENSG00000167701	GPT	glutamic--pyruvic transaminase	8.08157	26.396	-1.63079	0.00195437	-1.70761	8	144502973	144507174						1
ENSG00000267506	AC021683.2		4.83284	15.7925	-1.75335	0.00908743	-1.7083	17	77546940	77563243		1				0
ENSG00000205424	AL592528.1		4.73422	15.7746	-1.7531	0.00949627	-1.7364	21	45827961	45836419		1				0
ENSG00000180758	GPR157	G protein-coupled receptor 157	9.41607	31.9376	-1.75655	0.000187502	-1.76206	1	9100305	9129170						1
ENSG00000215914	MMP23A	matrix metallopeptidase 23A (pseudogene)	2.83612	9.81854	-1.85091	0.0408631	-1.79159	1	1699942	1701782	1					0
ENSG00000197140	ADAM32	ADAM metallopeptidase domain 32	2.80994	9.74482	-1.851	0.0320766	-1.7941	8	39106990	39284911						1
ENSG00000274343	AC232323.1		4.68185	16.422	-1.765	0.00900641	-1.81048	8	85790382	85794399		1				0
ENSG00000174080	CTSF	cathepsin F	3.9834	14.0834	-1.80873	0.0118522	-1.82192	11	66563463	66568841						1
ENSG00000110934	BIN2	bridging integrator 2	2.65895	9.43006	-1.84926	0.0330738	-1.82641	12	51281038	51324668						1
ENSG00000275610	DUX4L21	double homeobox 4 like 21	2.74754	9.74482	-1.85104	0.0403496	-1.8265	10	133680369	133681637						1
ENSG00000189229	AC069277.1		3.38358	12.0037	-1.87293	0.0162875	-1.82686	3	6490479	6736129		1				0
ENSG00000272582	AL031587.3		3.43595	12.195	-1.78087	0.0238422	-1.82752	22	37950965	37951778		1				0
ENSG00000169962	TAS1R3	taste 1 receptor member 3	9.47847	33.6467	-1.83436	0.000106447	-1.82774	1	1331314	1335306						1
ENSG00000162086	ZNF75A	zinc finger protein 75a #or# NA /// zinc finger protein 75a	4.68185	16.7865	-1.83447	0.00587671	-1.84215	16	3305406	3318852						1
ENSG00000259332	ST20-MTHFS	ST20-MTHFS readthrough	3.29499	11.8184	-1.87131	0.0173202	-1.84269	15	79845150	79923754						1
ENSG00000131771	PPP1R1B	protein phosphatase 1 regulatory inhibitor subunit 1B	3.3574	12.1393	-1.78073	0.0229311	-1.85427	17	39626740	39636626						1
ENSG00000267729	AC010761.6		3.23259	11.7508	-1.77619	0.022734	-1.862	17	28727258	28727739		1				0
ENSG00000264462	MIR3648-2	microRNA 3648-2	6.2197	22.7486	-1.87191	0.00171869	-1.87086	21	8986999	8987178				1		0
ENSG00000177535	OR2B11	olfactory receptor family 2 subfamily B member 11	2.65895	9.74482	-1.85411	0.0338765	-1.87378	1	247449118	247458105						1
ENSG00000262814	MRPL12	mitochondrial ribosomal protein L12 /// NA #or# mitochondrial ribosomal protein L12	10.0883	36.9733	-1.87838	3.14112e-05	-1.8738	17	81703357	81707526						1
ENSG00000264853	AC011933.2		2.74754	10.1272	-1.96472	0.0261659	-1.88203	17	75370947	75373736		1				0
ENSG00000142541	RPL13A	ribosomal protein L13a #or# NA /// ribosomal protein L13a #or# small nucleolar RNA, C/D box 35A /// ribosomal protein L13a #or# small nucleolar RNA, C/D box 33 /// ribosomal protein L13a #or# small nucleolar RNA, C/D box 34 /// ribosomal protein L13a	42.3099	156.837	-1.88458	7.51193e-17	-1.8902	19	49487554	49492308						1
ENSG00000280620	SCAANT1	SCA7/ATXN7 antisense RNA 1	2.62273	9.74482	-1.85519	0.0345954	-1.89357	3	63911518	63911772						1
ENSG00000185960	SHOX	short stature homeobox	2.59654	9.74482	-1.85575	0.0339906	-1.90804	0	624344	659411						1
ENSG00000182613	OR2V2	olfactory receptor family 2 subfamily V member 2	2.68513	10.1333	-1.85996	0.0319008	-1.91604	5	181147586	181159285						1
ENSG00000271869	AC026979.2		4.61945	17.4837	-1.90776	0.00353473	-1.92022	8	30155830	30156232		1				0
ENSG00000085872	AC008764.1	solute carrier family 35 member E1 #or# NA /// calcium homeostasis endoplasmic reticulum protein #or# NA /// NA /// NA #or# calreticulin 3 /// mediator complex subunit 26 #or# NA /// mediator complex subunit 26 #or# NA #or# NA	6.66853	25.2485	-1.88168	0.000633246	-1.92076	19	16517889	16542530						1
ENSG00000277420	AC245407.2		2.1739	8.23284	-2.11475	0.030667	-1.92111	1	146514471	146525289		1				0
ENSG00000269352	PTOV1-AS2	PTOV1 antisense RNA 2	2.0229	7.66515	-1.97309	0.0454098	-1.92189	19	49856970	49859289						1
ENSG00000170638	TRABD	TraB domain containing	6.24589	23.7048	-1.93161	0.00156088	-1.9242	22	50185915	50199598						1
ENSG00000260596	DUX4	double homeobox 4	2.74754	10.442	-1.97373	0.0240705	-1.92619	4	190173774	190185942						1
ENSG00000181036	FCRL6	Fc receptor like 6	2.72135	10.3744	-1.86651	0.0341427	-1.93063	1	159800511	159816251						1
ENSG00000108785	HSD17B1P1	hydroxysteroid 17-beta dehydrogenase 1 pseudogene 1	5.33404	20.3721	-1.91839	0.00201478	-1.93329	17	42546764	42548706	1					0
ENSG00000105251	SHD	Src homology 2 domain containing transforming protein D	5.22931	20.0634	-1.85815	0.0023234	-1.93987	19	4278601	4290724						1
ENSG00000135914	HTR2B	5-hydroxytryptamine receptor 2B	1.99672	7.66515	-1.97304	0.046396	-1.94068	2	231108230	231125118						1
ENSG00000116748	AMPD1	adenosine monophosphate deaminase 1	2.0229	7.79465	-1.97495	0.0465189	-1.94606	1	114673090	114695618						1
ENSG00000189051	RNF222	ring finger protein 222	1.98668	7.79465	-1.97549	0.047717	-1.97212	17	8390704	8397826						1
ENSG00000168925	AC009078.2	NA /// chymotrypsinogen B1 #or# NA	1.99672	7.85043	-1.97515	0.0495376	-1.97514	16	75219000	75226338						1
ENSG00000260325	HSPB9	heat shock protein family B (small) member 9	6.74098	26.5313	-1.97848	0.000308734	-1.97667	17	42121431	42123352						1
ENSG00000285454	AC111006.1		4.77044	18.9777	-1.98133	0.00249667	-1.99211	4	42151028	42268110		1				0
ENSG00000145936	KCNMB1	potassium calcium-activated channel subfamily M regulatory beta subunit 1	2.77372	11.0655	-2.08653	0.0139934	-1.99617	5	170374671	170389677						1
ENSG00000164530	PI16	peptidase inhibitor 16	2.11149	8.42418	-1.98609	0.0462408	-1.99627	6	36948263	36964837						1
ENSG00000187135	VSTM2B	V-set and transmembrane domain containing 2B	2.83612	11.3245	-2.08661	0.0159928	-1.99745	19	29526499	29564479						1
ENSG00000245970	AP003352.1		2.74754	11.0097	-2.0836	0.0157723	-2.00256	8	98041726	98044121		1				0
ENSG00000234928	LINC01659	long intergenic non-protein coding RNA 1659	4.77044	19.3662	-1.98519	0.00229517	-2.02135	22	23433564	23435071			1			0
ENSG00000132746	ALDH3B2	aldehyde dehydrogenase 3 family member B2	2.59654	10.6212	-2.08113	0.0152442	-2.03228	11	67662162	67681200						1
ENSG00000260657	AC107871.2		2.63277	10.8065	-2.08073	0.0162904	-2.03725	15	68267792	68277994		1				0
ENSG00000142541	SNORD32A	ribosomal protein L13a #or# small nucleolar RNA, C/D box 32A	2.77372	11.436	-2.08899	0.0160931	-2.04369	19	49487554	49492308						0
ENSG00000222028	PSMB11	proteasome subunit beta 11	1.99672	8.23891	-1.98648	0.0467069	-2.04482	14	23042167	23044276						1
ENSG00000163817	SLC6A20	solute carrier family 6 member 20	2.0229	8.35047	-1.98632	0.0471278	-2.04543	3	45755450	45796535						1
ENSG00000261713	SSTR5-AS1	SSTR5 antisense RNA 1	2.0229	8.35047	-1.98374	0.044564	-2.04543	16	1064093	1078731						1
ENSG00000258798	AL133153.2		2.11149	8.80659	-2.12622	0.0332386	-2.06032	14	91418266	91421176		1				0
ENSG00000241627	UBQLN4P1	ubiquilin 4 pseudogene 1	2.0229	8.47996	-1.99276	0.0484403	-2.06763	3	148985868	148987668	1					0
ENSG00000108878	CACNG1	calcium voltage-gated channel auxiliary subunit gamma 1	2.0229	8.49183	-2.12218	0.0324363	-2.06965	17	67044590	67056797						1
ENSG00000255438	AL354813.1		3.32117	14.0157	-1.99184	0.0105959	-2.07728	20	47677901	47686297		1				0
ENSG00000172782	FADS6	fatty acid desaturase 6	2.68513	11.436	-2.09253	0.0140807	-2.09052	17	74877299	74893781						1
ENSG00000258628	AC126603.1		1.98668	8.47996	-1.98938	0.0454036	-2.0937	15	20228620	20277503		1				0
ENSG00000205971	AC074389.1		2.0229	8.6771	-2.12545	0.0342059	-2.10079	7	1692810	1694325		1				0
ENSG00000273189	AC010619.2		117.719	509.189	-2.10376	9.37909e-48	-2.11286	19	49474586	49487637		1				0
ENSG00000261043	AC019294.3		1.99672	8.6771	-2.1277	0.0312055	-2.11958	15	75759501	75762405		1				0
ENSG00000231188	AL139819.1		2.71131	11.8245	-2.09868	0.0136079	-2.12471	10	100335563	100346390		1				0
ENSG00000186831	KRT17P2	keratin 17 pseudogene 2	2.68513	11.7447	-2.18875	0.0101501	-2.12895	17	18426861	18431848	1					0
ENSG00000248517	LINC02437	long intergenic non-protein coding RNA 2437	2.04909	9.04765	-2.13324	0.0304237	-2.14256	4	184988997	185005186			1			0
ENSG00000172519	OR10H5	olfactory receptor family 10 subfamily H member 5	3.40976	15.1511	-2.15999	0.0051094	-2.15168	19	15787661	15801025						1
ENSG00000264273	AC107982.2		1.99672	8.93608	-2.13505	0.0308664	-2.16201	17	18859354	18861466		1				0
ENSG00000124232	RBPJL	recombination signal binding protein for immunoglobulin kappa J region like	2.57036	11.5655	-2.09757	0.0140167	-2.16979	20	45306851	45317824						1
ENSG00000251075	HTT-AS	HTT antisense RNA	3.95722	17.9222	-2.00074	0.00435134	-2.17918	4	3063471	3074514						1
ENSG00000188707	ZBED6CL	ZBED6 C-terminal like	1.98668	9.04765	-2.1341	0.02898	-2.18718	7	150329789	150332721						1
ENSG00000249272	UNC93B8	unc-93 homolog B8, pseudogene	1.99672	9.11529	-2.24773	0.0255317	-2.19066	4	8959628	8963981	1					0
ENSG00000127588	GNG13	G protein subunit gamma 13	2.04909	9.50377	-2.26317	0.0208454	-2.21352	16	798041	800733						1
ENSG00000108342	CSF3	colony stimulating factor 3	1.38686	6.46793	-2.38225	0.040115	-2.22148	17	40015361	40017813						1
ENSG00000245293	AC096564.1		1.9605	9.36241	-2.13891	0.0278661	-2.25566	4	107863479	107978799		1				0
ENSG00000248235	AC037459.1	NA /// PDZ and LIM domain 2 #or# NA	2.68513	12.8364	-2.20897	0.00896329	-2.25718	8	22589274	22602084						1
ENSG00000167741	GGT6	gamma-glutamyltransferase 6	2.11149	10.183	-2.38152	0.0136743	-2.26983	17	4556927	4560818						1
ENSG00000278757	RF00026		1.38686	6.91219	-2.38538	0.0443313	-2.31732	1	516376	516479		1				0
ENSG00000284719	AL033527.5		1.44926	7.35645	-2.39629	0.0397438	-2.34369	1	39799422	39809450		1				0
ENSG00000231322	RPL13AP17	ribosomal protein L13a pseudogene 17	1.32445	6.7827	-2.38353	0.0445434	-2.35646	7	78347142	78359458	1					0
ENSG00000163499	CRYBA2	crystallin beta A2	1.38686	7.1154	-2.39513	0.0425971	-2.35912	2	218990189	218993421						1
ENSG00000239697	TNFSF12	TNF superfamily member 12 #or# TNFSF12-TNFSF13 readthrough /// TNF superfamily member 12	3.26881	16.916	-2.32278	0.00191964	-2.37155	17	7548891	7557890						1
ENSG00000261763	AC110716.2		1.32445	6.85641	-2.38794	0.0445485	-2.37206	3	139678620	139682564		1				0
ENSG00000234232	AC243772.3		1.32445	6.85641	-2.38651	0.0476128	-2.37206	1	149676851	149747818		1				0
ENSG00000251692	PTX4	pentraxin 4	1.38686	7.22696	-2.39531	0.0411912	-2.38157	16	1485886	1488981						1
ENSG00000178233	AL353588.1	NA /// transmembrane protein 151B #or# NA	1.27209	6.65321	-2.37845	0.0481603	-2.38685	6	44270466	44307506						1
ENSG00000092067	CEBPE	CCAAT enhancer binding protein epsilon	1.29827	6.85641	-2.39028	0.0421668	-2.40086	14	23117304	23119616						1
ENSG00000117984	CTSD	cathepsin D	1.93432	10.2388	-2.38719	0.0136935	-2.40415	11	1752752	1764573						1
ENSG00000149435	GGTLC1	gamma-glutamyltransferase light chain 1	1.29827	6.91219	-2.38875	0.0490192	-2.41255	20	23985050	23988779						1
ENSG00000142937	SNORD55	ribosomal protein S8 #or# small nucleolar RNA, C/D box 55	1.44926	7.727	-2.40853	0.0415236	-2.41459	1	44775251	44778779						0
ENSG00000214855	APOC1P1	apolipoprotein C1 pseudogene 1	2.77372	15.0395	-2.48057	0.00285834	-2.43887	19	44926804	44931386	1					0
ENSG00000275294	LINC02340	long intergenic non-protein coding RNA 2340	1.93432	10.6154	-2.28865	0.0188366	-2.45627	13	27178263	27251288			1			0
ENSG00000274252	GGTLC3	gamma-glutamyltransferase light chain family member 3	1.36068	7.47988	-2.54173	0.0333854	-2.45869	22	18516344	18518161						1
ENSG00000231046	AL360227.1		2.1739	12.189	-2.60467	0.00662693	-2.48722	6	111227747	111259034		1				0
ENSG00000261786	AC006058.1		1.29827	7.35645	-2.40244	0.0406398	-2.50242	3	44117299	44122365		1				0
ENSG00000251694	USP17L9P	ubiquitin specific peptidase 17-like family member 9, pseudogene	1.32445	7.53566	-2.54761	0.03107	-2.50834	4	9358383	9359975	1					0
ENSG00000235910	APOA1-AS	APOA1 antisense RNA	1.29827	7.41223	-2.39987	0.0391104	-2.51332	11	116836117	116855729						1
ENSG00000159261	CLDN14	claudin 14	1.29827	7.80071	-2.41389	0.0394129	-2.58701	21	36460621	36576569						1
ENSG00000133962	CATSPERB	cation channel sperm associated auxiliary subunit beta /// cation channel sperm associated auxiliary subunit beta #or# tandem C2 domains, nuclear	1.44926	8.86237	-2.71275	0.0174471	-2.61237	14	91580696	91780707						1
ENSG00000092054	MYH7	myosin heavy chain 7	9.32748	59.7478	-2.67804	0.00858649	-2.67933	14	23412738	23435718						1
ENSG00000223972	DDX11L1	DEAD/H-box helicase 11 like 1	1.29827	8.55367	-2.58079	0.0262627	-2.71995	1	11869	14409						1
ENSG00000262712	AC012676.1		1.32445	8.73288	-2.71272	0.0182844	-2.72106	16	4335870	4337818		1				0
ENSG00000154611	PSMA8	proteasome subunit alpha 8	1.36068	9.04765	-2.72117	0.0201633	-2.73322	18	26133852	26193355						1
ENSG00000271938	AC103724.4		0.724632	4.83252	-2.84369	0.0405557	-2.73746	8	42139461	42139752		1				0
ENSG00000137767	SQOR	sulfide quinone oxidoreductase	1.44926	9.9301	-2.85342	0.0115434	-2.77649	15	45631148	45691294						1
ENSG00000278909	AC007608.4		0.662227	4.64725	-2.84638	0.0368023	-2.81098	16	50555355	50558719		1				0
ENSG00000233365	AL121956.1		0.724632	5.09151	-2.86386	0.03564	-2.81277	6	166236969	166256947		1				0
ENSG00000105668	UPK1A	uroplakin 1A	1.38686	9.74482	-2.85176	0.0132294	-2.81282	19	35666516	35678483						1
ENSG00000237090	AL512353.3		0.724632	5.27678	-2.86946	0.0390207	-2.86434	1	42891094	42892430		1				0
ENSG00000214237	MINDY4B	MINDY family member 4B /// MINDY family member 4B #or# NA	0.662227	4.90624	-2.84592	0.0437787	-2.88922	3	150871045	150905439						1
ENSG00000235029	MNX1-AS2	MNX1 antisense RNA 2	0.662227	4.90624	-2.85614	0.0369249	-2.88922	7	157006307	157007132						1
ENSG00000263961	RHEX	regulator of hemoglobinization and erythroid cell expansion /// regulator of hemoglobinization and erythroid cell expansion #or# NA	0.724632	5.40628	-2.87634	0.0349484	-2.89931	1	206052723	206102459						1
ENSG00000280186	AL359258.3		0.724632	5.40628	-2.87551	0.03369	-2.89931	1	108200413	108202743		1				0
ENSG00000131730	CKMT2	creatine kinase, mitochondrial 2	1.38686	10.4599	-2.9751	0.0107054	-2.91498	5	81233285	81266397						1
ENSG00000279017	AC098476.1		0.636044	4.83252	-2.83765	0.0439549	-2.92558	3	45749627	45750651		1				0
ENSG00000184560	SPEM2	SPEM family member 2	0.724632	5.53577	-2.88579	0.036622	-2.93346	17	7425615	7427568						1
ENSG00000232034	AC092168.2		0.636044	4.90624	-2.85202	0.0394752	-2.94742	2	100822661	100847220		1				0
ENSG00000188257	PLA2G2A	phospholipase A2 group IIA	0.724632	5.59155	-2.8916	0.0402427	-2.94793	1	19975431	19980416						1
ENSG00000227484	CR559946.1		0.662227	5.221	-2.86868	0.0390837	-2.97893	22	50314631	50316008		1				0
ENSG00000181392	SYNE4	spectrin repeat containing nuclear envelope family member 4	0.662227	5.221	-2.87068	0.0325885	-2.97893	19	36003299	36008793						1
ENSG00000069535	MAOB	monoamine oxidase B	0.724632	5.71498	-3.07523	0.0223339	-2.97943	0	43766611	43882447						1
ENSG00000167555	ZNF528	zinc finger protein 528	0.636044	5.03573	-2.86561	0.0338629	-2.985	19	52397849	52418412						1
ENSG00000202512	RN7SKP230	RNA, 7SK small nuclear pseudogene 230	0.662227	5.27678	-2.8689	0.0429693	-2.99426	5	109699500	109699834	1					0
ENSG00000170523	KRT83	keratin 83	0.724632	5.78869	-3.08354	0.020848	-2.99792	12	52314301	52321398						1
ENSG00000213793	ZNF888	zinc finger protein 888	0.724632	5.84447	-3.08359	0.0209262	-3.01175	19	52904417	52923481						1
ENSG00000224504	AC025428.2		0.662227	5.35049	-2.87563	0.0343879	-3.01427	10	85432863	85448961		1				0
ENSG00000229222	KRT18P4	keratin 18 pseudogene 4	0.636044	5.35049	-2.87504	0.0333673	-3.07247	20	49956745	49958032	1					0
ENSG00000189269	DRICH1	aspartate rich 1	0.636044	5.35049	-2.87557	0.0342869	-3.07247	22	23608452	23632321						1
ENSG00000228887	EEF1DP1	eukaryotic translation elongation factor 1 delta pseudogene 1	0.636044	5.40628	-2.87802	0.0378161	-3.08744	19	14070342	14071237	1					0
ENSG00000135569	TAAR5	trace amine associated receptor 5	0.662227	5.65919	-3.0529	0.0319953	-3.0952	6	132588673	132589686						1
ENSG00000272583	AL592494.3		0.662227	5.71498	-3.07406	0.0227404	-3.10935	1	121518366	121518829		1				0
ENSG00000260123	AC013565.1		0.636044	5.53577	-2.88295	0.0347246	-3.12158	15	89041223	89082819		1				0
ENSG00000163295	ALPI	alkaline phosphatase, intestinal	0.636044	5.53577	-2.88148	0.0338364	-3.12158	2	232456123	232460032						1
ENSG00000215834	FMO9P	flavin containing monooxygenase 9 pseudogene	0.636044	5.53577	-2.88079	0.0334346	-3.12158	1	166603916	166631400	1					0
ENSG00000272701	MESTIT1	MEST intronic transcript 1, antisense RNA	0.636044	5.53577	-2.88001	0.0329987	-3.12158	7	130486042	130491033						1
ENSG00000233017	AL121832.1		0.724632	6.34451	-3.10193	0.0235711	-3.13019	20	62427827	62447621		1				0
ENSG00000116981	NT5C1A	5'-nucleotidase, cytosolic IA	0.636044	5.59155	-2.87903	0.0323612	-3.13605	1	39659121	39672038						1
ENSG00000221938	OR2A14	olfactory receptor family 2 subfamily A member 14	0.636044	5.59155	-2.88169	0.0337462	-3.13605	7	144123176	144131188						1
ENSG00000233905	LONRF2P2	LON peptidase N-terminal domain and ring finger 2 pseudogene 2	0.662227	5.84447	-3.08181	0.0217009	-3.14167	13	18609132	18609702	1					0
ENSG00000080618	CPB2	carboxypeptidase B2	0.724632	6.41822	-3.10049	0.0190401	-3.14685	13	46053195	46105033						1
ENSG00000244184	AC091153.3		0.636044	5.65919	-3.08216	0.0201264	-3.1534	17	4704230	4705529		1				0
ENSG00000284735	AL139424.3		0.724632	6.54771	-3.10624	0.0193986	-3.17567	1	10381906	10387150		1				0
ENSG00000260542	AL499627.1		0.662227	6.09159	-2.9247	0.037128	-3.20142	20	62513909	62516096		1				0
ENSG00000214491	SEC14L6	SEC14 like lipid binding 6	0.662227	6.15923	-3.0939	0.0184508	-3.21735	22	30522799	30546682						1
ENSG00000262211	AC008914.1		0.636044	5.97396	-3.08488	0.0234004	-3.23149	5	55936143	55941727		1				0
ENSG00000273424	AL008582.1		0.662227	6.22108	-2.93916	0.0370261	-3.23177	22	41430934	41431375		1				0
ENSG00000112559	MDFI	MyoD family inhibitor	0.662227	6.23295	-3.09741	0.0196938	-3.23452	6	41636882	41654246						1
ENSG00000226101	LINC02097	long intergenic non-protein coding RNA 2097	0.662227	6.28266	-3.24662	0.0165799	-3.24598	17	72072333	72093481			1			0
ENSG00000257126	FOXG1-AS1	FOXG1 antisense RNA 1	0.636044	6.10345	-3.09291	0.0210972	-3.26243	14	28729083	28765277						1
ENSG00000218682	AC064847.1		0.662227	6.36244	-3.11058	0.0246201	-3.26418	2	25856461	25856966		1				0
ENSG00000201822	RNA5SP149	RNA, 5S ribosomal pseudogene 149	0.636044	6.28873	-3.09892	0.0209583	-3.30557	3	180161886	180161977	1					0
ENSG00000100053	CRYBB3	crystallin beta B3	0.662227	6.59743	-3.26843	0.0142338	-3.31651	22	25199850	25207363						1
ENSG00000273137	AL022328.2		0.636044	6.34451	-3.09779	0.0196431	-3.31831	22	50208461	50209542		1				0
ENSG00000158716	DUSP23	dual specificity phosphatase 23	0.724632	7.35645	-3.29878	0.0132754	-3.34369	1	159780932	159782543						1
ENSG00000236858	AL008638.2		0.636044	6.60349	-3.11667	0.0220562	-3.37603	22	27048144	27060518		1				0
ENSG00000260908	AC009093.3		0.636044	6.65928	-3.10145	0.0183407	-3.38817	16	29053732	29108108		1				0
ENSG00000100565	LRRC74A	leucine rich repeat containing 74A	0.662227	7.04169	-3.28658	0.0125155	-3.41052	14	76826372	76870302						1
ENSG00000231396	USP17L10	ubiquitin specific peptidase 17-like family member 10	0.636044	6.7827	-3.26499	0.0190933	-3.41466	4	9210657	9212608						1
ENSG00000179299	NSUN7	NOP2/Sun RNA methyltransferase family member 7	0.724632	7.73887	-3.45298	0.00797935	-3.4168	4	40749897	40809985						1
ENSG00000170848	PSG6	pregnancy specific beta-1-glycoprotein 6	0.724632	7.73887	-3.45381	0.00764732	-3.4168	19	42902079	42919563						1
ENSG00000279788	CU638689.3		0.662227	7.41223	-3.30569	0.0154738	-3.48451	21	6676178	6679962		1				0
ENSG00000184945	AQP12A	aquaporin 12A	0.724632	8.16519	-3.46204	0.00814729	-3.49417	2	240691845	240698483						1
ENSG00000268205	AC005261.1		0.724632	8.42418	-3.47059	0.0078939	-3.53922	19	57304305	57308562		1				0
ENSG00000249054	FAM138D	family with sequence similarity 138 member D	0.724632	8.49183	-3.5981	0.00605941	-3.55075	12	36602	38133						1
ENSG00000204183	GDF5OS	growth differentiation factor 5 opposite strand	0.724632	8.62132	-3.60413	0.00571928	-3.57259	20	35433029	35435450						1
ENSG00000198464	ZNF480	zinc finger protein 480	0.636044	7.60937	-3.44822	0.00830379	-3.58058	19	52297177	52325922						1
ENSG00000159251	ACTC1	actin, alpha, cardiac muscle 1	4.59326	55.6503	-3.58753	0.0026191	-3.5988	15	34788096	34796139						1
ENSG00000215568	GAB4	GRB2 associated binding protein family member 4	0.662227	8.10941	-3.45999	0.0075039	-3.6142	22	16961936	17008222						1
ENSG00000187686	KRT18P59	keratin 18 pseudogene 59	0.662227	8.10941	-3.4617	0.0081451	-3.6142	11	125113161	125126781	1					0
ENSG00000123610	TNFAIP6	TNF alpha induced protein 6	0.662227	8.68317	-3.49766	0.00927794	-3.71282	2	151357592	151380048						1
ENSG00000198816	ZNF358	zinc finger protein 358	0.662227	10.1891	-3.76019	0.0035501	-3.94355	19	7515292	7521026						1
ENSG00000203900	AL121827.1		0.724632	12.8304	-4.18848	0.000835088	-4.14617	20	63359988	63371177		1				0
ENSG00000271480	MTND3P19	mitochondrially encoded NADH:ubiquinone oxidoreductase core subunit 3 pseudogene 19	1.27209	35.2981	-4.76433	0.0274965	-4.79432	5	100050719	100051063	1					0
ENSG00000231034	AL118520.1		0.636044	31.6388	-5.45513	0.00014035	-5.63642	20	34688688	34688978		1				0
ENSG00000234576	MTND1P26	mitochondrially encoded NADH:ubiquinone oxidoreductase core subunit 1 pseudogene 26	0.636044	108.542	-7.36994		-7.41491	2	131385700	131386237	1					0
ENSG00000229031	MTCO1P25	mitochondrially encoded cytochrome c oxidase I pseudogene 25	0.662227	153.035	-7.72462	1.7335e-05	-7.85232	7	69331835	69333633	1					0
ENSG00000075388	FGF4	fibroblast growth factor 4	0	4.33855	-3.56651	0.011732	?	11	69771016	69775403						1
ENSG00000226284	ARPC3P1	actin related protein 2/3 complex subunit 3 pseudogene 1	0	3.77086	-3.27513	0.0312631	?	20	49134480	49135012	1					0
ENSG00000178372	CALML5	calmodulin like 5	0	3.7648	-3.52448	0.0137241	?	10	5498697	5499555						1
ENSG00000146049	KAAG1	kidney associated antigen 1	0	4.7091	-3.5906	0.0124101	?	6	24356903	24358284						1
ENSG00000258400	AL591767.1		0	3.40032	-3.23746	0.0340442	?	14	49707667	49708792		1				0
ENSG00000111652	AC125494.3	NA /// COP9 signalosome subunit 7A #or# NA	0	3.77086	-3.26717	0.0262682	?	12	6723741	6731875						1
ENSG00000233884	AL772337.2		0	3.4561	-3.23788	0.0380794	?	9	87848113	87853442		1				0
ENSG00000263680	AC007639.1		0	3.4561	-3.23658	0.0423031	?	17	72425939	72428852		1				0
ENSG00000259043	BRD7P1	bromodomain containing 7 pseudogene 1	0	3.77086	-3.26716	0.0262678	?	14	23749236	23751150	1					0
ENSG00000213489	AL627231.1		0	4.39433	-3.56583	0.0149664	?	0	125326897	125328021		1				0
ENSG00000227300	KRT16P2	keratin 16 pseudogene 2	0	6.46793	-4.22745	0.0014358	?	17	16829999	16832830	1					0
ENSG00000132109	TRIM21	tripartite motif containing 21	0	6.10345	-4.05529	0.00218219	?	11	4384897	4393696						1
ENSG00000279662	AC131649.2		0	3.3266	-3.23846	0.0233923	?	16	10445309	10449747		1				0
ENSG00000254855	AP001107.8		0	5.09151	-3.82616	0.00489554	?	11	66264777	66265666		1				0
ENSG00000280295	AC099811.6		0	4.52382	-3.57344	0.00933834	?	17	42233832	42235469		1				0
ENSG00000234521	AC005041.2		0	4.08563	-3.28936	0.0242656	?	2	74407797	74413603		1				0
ENSG00000229754	CXCR2P1	C-X-C motif chemokine receptor 2 pseudogene 1	0	4.15328	-3.55892	0.0111793	?	2	218059155	218065729	1					0
ENSG00000104904	AC005258.1	ornithine decarboxylase antizyme 1 #or# NA	0	3.90036	-3.2762	0.0246677	?	19	2269509	2273490						1
ENSG00000273203	AC006946.2		0	6.15923	-4.05486	0.00270796	?	22	17067821	17070675		1				0
ENSG00000234312	SAPCD2P4	suppressor APC domain containing 2 pseudogene 4	0	3.77086	-3.28476	0.0396439	?	7	63113635	63114805	1					0
ENSG00000284138	ATP6V0CP4	ATPase H+ transporting V0 subunit c pseudogene 4	0	3.58559	-3.25884	0.0420317	?	1	42952202	42952641	1					0
ENSG00000233487	RPSAP69	ribosomal protein SA pseudogene 69	0	3.4561	-3.23979	0.0329037	?	3	196983890	196987558	1					0
ENSG00000241818	AC123768.1		0	4.28277	-3.56213	0.0157337	?	15	32656084	32673065		1				0
ENSG00000235513	AL035681.1		0	3.95614	-3.26755	0.0222914	?	22	41209122	41217627		1				0
ENSG00000237442	HNRNPA1P57	heterogeneous nuclear ribonucleoprotein A1 pseudogene 57	0	4.08563	-3.33599	0.037122	?	2	41143780	41157555	1					0
ENSG00000204121	ECEL1P1	endothelin converting enzyme like 1 pseudogene 1	0	6.15923	-4.05497	0.00259112	?	2	232415818	232419816	1					0
ENSG00000189064	GAGE2A	G antigen 2A	0	3.27082	-3.22491	0.0316993	?	0	49589529	49596827						1
ENSG00000257504	LINC02297	long intergenic non-protein coding RNA 2297	0	3.90036	-3.27517	0.0243735	?	14	18630318	18633634			1			0
ENSG00000243468	INGX	inhibitor of growth family, X-linked (pseudogene)	0	3.4561	-3.24274	0.0267817	?	0	71491682	71492928	1					0
ENSG00000184698	OR51M1	olfactory receptor family 51 subfamily M member 1	0	3.27082	-3.23765	0.0236693	?	11	5383812	5393263						1
ENSG00000225949	Z77249.1		0	4.41226	-3.57684	0.0163094	?	0	133141300	133143940		1				0
ENSG00000183791	ELOA3	elongin A3	0	3.90036	-3.26614	0.0220734	?	18	47028202	47030078						1
ENSG00000258453	OR11H2	olfactory receptor family 11 subfamily H member 2	0	3.27082	-3.21106	0.0448074	?	14	19712904	19714332						1
ENSG00000224973	LARGE-AS1	LARGE antisense RNA 1	0	3.4561	-3.24472	0.0235982	?	22	33725014	33750843						1
ENSG00000204379	XAGE1A	X antigen family member 1A	0	4.20906	-3.55402	0.0135518	?	0	52495676	52500812						1
ENSG00000255427	AC087783.1		0	4.39433	-3.56361	0.0311421	?	11	34570876	34573982		1				0
ENSG00000262079	AC007638.1		0	6.65928	-4.07996	0.00277852	?	17	55325757	55327791		1				0
ENSG00000166090	IL25	interleukin 25	0	4.07956	-3.54653	0.0127561	?	14	23372809	23376403						1
ENSG00000231638	LUARIS	lncRNA upregulator of antiviral response interferon signaling	0	3.58559	-3.25497	0.0288835	?	7	43508728	43522542						1
ENSG00000236698	EIF1AXP1	EIF1AX pseudogene 1	0	3.71508	-3.27259	0.0308852	?	1	16685621	16686055	1					0
ENSG00000234693	AL353653.1		0	3.40032	-3.24182	0.0269828	?	20	50645471	50662275		1				0
ENSG00000227081	AC005912.1		0	3.58559	-3.25815	0.0390108	?	12	3211663	3211917		1				0
ENSG00000189058	APOD	apolipoprotein D	0	3.52981	-3.25286	0.0260138	?	3	195568702	195584205						1
ENSG00000138755	CXCL9	C-X-C motif chemokine ligand 9	0	4.15328	-3.55989	0.0108431	?	4	76001275	76007488						1
ENSG00000231870	KRT17P3	keratin 17 pseudogene 3	0	6.46793	-4.22632	0.00147297	?	17	30567700	30571748	1					0
ENSG00000167755	KLK6	kallikrein related peptidase 6	0	3.4561	-3.24595	0.0218963	?	19	50958631	50969673						1
ENSG00000279769	CU639417.1		0	4.46804	-3.5752	0.0109484	?	21	6034690	6036093		1				0
ENSG00000225984	HMGB1P26	high mobility group box 1 pseudogene 26	0	3.64137	-3.25946	0.0349029	?	1	229705234	229705861	1					0
ENSG00000273374	AC069222.1		0	3.58559	-3.25204	0.0230585	?	3	99802699	99806058		1				0
ENSG00000228061	AC131571.1		0	3.4561	-3.24324	0.0259191	?	11	31637328	31767953		1				0
ENSG00000225345	SNX18P3	sorting nexin 18 pseudogene 3 #or# NA /// sorting nexin 18 pseudogene 3	0	3.52981	-3.25278	0.0257898	?	9	38566260	38568211	1					0
ENSG00000225931	AL139246.2		0	4.28277	-3.56716	0.0105329	?	1	2566410	2569888		1				0
ENSG00000177143	CETN1	centrin 1	0	3.58559	-3.25725	0.0355781	?	18	580357	582114						1
ENSG00000092009	CMA1	chymase 1	0	4.65332	-3.59267	0.0136971	?	14	24505353	24508265						1
ENSG00000248703	LINC02415	long intergenic non-protein coding RNA 2415	0	3.71508	-3.2758	0.0337508	?	12	131296110	131297972			1			0
ENSG00000277452	RN7SL473P	RNA, 7SL, cytoplasmic 473, pseudogene	0	3.71508	-3.27745	0.0354214	?	1	150566562	150566860	1					0
ENSG00000232596	LINC01646	long intergenic non-protein coding RNA 1646	0	3.4561	-3.24217	0.0278295	?	1	4571481	4594009			1			0
ENSG00000267934	AC010300.1		0	5.77682	-3.85567	0.00506735	?	19	23323968	23329101		1				0
ENSG00000196243	LINC00615	long intergenic non-protein coding RNA 615	0	3.77086	-3.26425	0.0247546	?	12	90918023	90948669			1			0
ENSG00000102145	GATA1	GATA binding protein 1	0	7.92414	-4.41867	0.000785973	?	0	48786554	48794311						1
ENSG00000243915	THAP12P2	THAP domain containing 12 pseudogene 2	0	6.65321	-4.22388	0.00188175	?	3	86012561	86015120	1					0
ENSG00000229167	AC114488.1		0	3.77086	-3.26568	0.0254797	?	1	31571585	31575573		1				0
ENSG00000167618	LAIR2	leukocyte associated immunoglobulin like receptor 2	0	3.4561	-3.24232	0.0275513	?	19	54497879	54510687						1
ENSG00000227528	DIAPH3-AS1	DIAPH3 antisense RNA 1	0	3.27082	-3.22399	0.032403	?	13	60012751	60044357						1
ENSG00000250955	AC008592.2		0	4.65332	-3.59794	0.0162877	?	5	95964999	95986311		1				0
ENSG00000233590	AC016395.1		0	3.77086	-3.26868	0.0271166	?	10	68233251	68242379		1				0
ENSG00000205667	ARSH	arylsulfatase family member H	0	4.46804	-3.57437	0.0102011	?	0	3006613	3033571						1
ENSG00000259165	DDX18P1	DEAD-box helicase 18 pseudogene 1	0	4.08563	-3.31444	0.029887	?	14	69083398	69085389	1					0
ENSG00000250444	CCT5P1	chaperonin containing TCP1 subunit 5 pseudogene 1	0	4.02378	-3.55265	0.0110744	?	5	115512077	115513694	1					0
ENSG00000237469	TUBB8P10	tubulin beta 8 class VIII pseudogene 10	0	3.71508	-3.26357	0.0248104	?	1	227493029	227495142	1					0
ENSG00000255184	AP004607.6		0	4.15328	-3.55028	0.0148709	?	11	90017611	90024511		1				0
ENSG00000259407	AC021739.2		0	3.27082	-3.217	0.0384825	?	15	85744109	85750281		1				0
ENSG00000260910	LINC00565	long intergenic non-protein coding RNA 565	0	3.40032	-3.24146	0.0274983	?	13	113926514	113928844			1			0
ENSG00000225142	AC114495.1		0	6.41822	-4.07501	0.00349458	?	1	31108188	31108623		1				0
ENSG00000142698	C1orf94	chromosome 1 open reading frame 94	0	3.90036	-3.26786	0.0224773	?	1	34166883	34219131						1
ENSG00000279024	AC112255.1		0	3.4561	-3.24121	0.0297146	?	2	136230753	136233245		1				0
ENSG00000016490	CLCA1	chloride channel accessory 1	0	5.40628	-3.83785	0.00478291	?	1	86468368	86500289						1
ENSG00000184635	ZNF93	zinc finger protein 93	0	4.46804	-3.5745	0.0103105	?	19	19900913	19963464						1
ENSG00000189050	TBC1D3P1-DHX40P1	TBC1D3P1-DHX40P1 readthrough, transcribed pseudogene /// ring finger protein, transmembrane 1 #or# TBC1D3P1-DHX40P1 readthrough, transcribed pseudogene /// TBC1 domain family member 3 pseudogene 1 #or# TBC1D3P1-DHX40P1 readthrough, transcribed pseudogene /// DEAH-box helicase 40 pseudogene 1 #or# TBC1D3P1-DHX40P1 readthrough, transcribed pseudogene	0	5.09151	-3.82619	0.00488961	?	17	59952240	59964761	1					0
ENSG00000267069	AP005264.1		0	3.27082	-3.22766	0.0297006	?	18	12288308	12291488		1				0
ENSG00000263219	RYKP1	receptor-like tyrosine kinase pseudogene 1	0	5.27678	-3.83083	0.00660464	?	17	4222091	4223828	1					0
ENSG00000222017	AC011997.1		0	4.65332	-3.57964	0.00958174	?	2	197693106	197774823		1				0
ENSG00000261532	AC009065.7		0	6.91219	-4.2448	0.00120774	?	16	2211997	2212863		1				0
ENSG00000267263	AC111170.2		0	4.46804	-3.57673	0.0126531	?	17	77469068	77471045		1				0
ENSG00000113722	CDX1	caudal type homeobox 1	0	4.78281	-3.59167	0.0103716	?	5	150166795	150184558						1
ENSG00000235366	LINC01055	long intergenic non-protein coding RNA 1055	0	3.4561	-3.24475	0.0235519	?	13	45680184	45701184			1			0
ENSG00000229239	AL451000.1		0	4.46804	-3.57521	0.0109599	?	1	23670294	23680259		1				0
ENSG00000227347	HNRNPKP2	heterogeneous nuclear ribonucleoprotein K pseudogene 2	0	3.14133	-3.20753	0.0342726	?	2	136199114	136200503	1					0
ENSG00000283383	AC108477.1		0	3.77086	-3.28849	0.0438626	?	4	183762115	183765721		1				0
ENSG00000274307	AC023449.2		0	7.22696	-4.25585	0.00155999	?	15	25708470	25710869		1				0
ENSG00000215417	MIR19B1	miR-17-92a-1 cluster host gene #or# microRNA 19b-1 /// miR-17-92a-1 cluster host gene #or# microRNA 20a #or# microRNA 19b-1	0	3.90036	-3.28765	0.0284193	?	13	91347820	91354579				1		0
ENSG00000258102	MAP1LC3B2	microtubule associated protein 1 light chain 3 beta 2	0	4.02378	-3.53725	0.0153814	?	12	116548105	116576448						1
ENSG00000283291	RF00002		0	3.27082	-3.2106	0.0453587	?	20	29741510	29741661		1				0
ENSG00000229498	AC105053.1		0	4.46804	-3.57588	0.0116472	?	2	85815130	85825391		1				0
ENSG00000225867	AL022315.1		0	3.4561	-3.24017	0.03201	?	22	37550026	37551735		1				0
ENSG00000228097	MTATP6P11	mitochondrially encoded ATP synthase 6 pseudogene 11 #or# mitochondrially encoded cytochrome c oxidase III pseudogene 11 /// mitochondrially encoded ATP synthase 6 pseudogene 11	0	14.1192	-5.25347	0.000612497	?	9	5099560	5100229	1					0
ENSG00000232539	LINC00945	long intergenic non-protein coding RNA 945	0	3.27082	-3.22998	0.0281441	?	21	33057829	33064983			1			0
ENSG00000270118	AC138894.2		0	3.77086	-3.27242	0.0294071	?	16	28454141	28454511		1				0
ENSG00000186288	PABPC1L2A	poly(A) binding protein cytoplasmic 1 like 2A	0	3.4561	-3.24427	0.0242658	?	0	73077276	73079512						1
ENSG00000213787	RPL7AP38	ribosomal protein L7a pseudogene 38	0	3.14133	-3.20024	0.0385811	?	7	26922110	26922912	1					0
ENSG00000244470	AC105918.1		0	3.40032	-3.23302	0.043295	?	4	104886118	104886955		1				0
ENSG00000234929	AC018685.2		0	3.40032	-3.2316	0.0468281	?	2	2641989	2656630		1				0
ENSG00000176046	NUPR1	nuclear protein 1, transcriptional regulator	0	5.59155	-3.83939	0.004147	?	16	28532708	28539174						1
ENSG00000223503	AL353807.1		0	3.77086	-3.26416	0.0247111	?	1	155590601	155591262		1				0
ENSG00000186603	HPDL	4-hydroxyphenylpyruvate dioxygenase like	0	6.15923	-4.0541	0.00387181	?	1	45326905	45328533						1
ENSG00000116703	PDC	phosducin	0	3.14133	-3.22991	0.0243393	?	1	186443566	186461122						1
ENSG00000261249	LINC01751	long intergenic non-protein coding RNA 1751	0	4.52382	-3.58141	0.0167523	?	20	7302056	7307432			1			0
ENSG00000177409	SAMD9L	sterile alpha motif domain containing 9 like	0	8.17706	-4.55938	0.000390365	?	7	93130055	93148369						1
ENSG00000277112	ANKRD20A21P	ankyrin repeat domain 20 family member A21, pseudogene	0	4.46804	-3.57436	0.010193	?	20	30656033	30723932	1					0
ENSG00000234065	MTND4P26	mitochondrially encoded NADH:ubiquinone oxidoreductase core subunit 4 pseudogene 26	0	3.27082	-3.22367	0.0326553	?	2	120213631	120214989	1					0
ENSG00000259892	AC027139.1		0	3.4561	-3.23634	0.0431437	?	15	34555870	34556820		1				0
ENSG00000231971	AL078590.2		0	4.20906	-3.55629	0.0124684	?	6	134428240	134520585		1				0
ENSG00000253163	AC109479.1		0	3.3266	-3.21871	0.0390394	?	5	179377531	179378761		1				0
ENSG00000176659	C20orf197	chromosome 20 open reading frame 197	0	4.52382	-3.57487	0.0102708	?	20	60055925	60072953						1
ENSG00000224218	AC107072.1		0	3.58559	-3.25936	0.0446108	?	4	76758554	76801964		1				0
ENSG00000266830	AC061975.6		0	5.03573	-3.81824	0.00677138	?	17	28246454	28248006		1				0
ENSG00000177291	GJD4	gap junction protein delta 4	0	3.27082	-3.20945	0.0467513	?	10	35605410	35608935						1
ENSG00000253667	AC100821.1		0	3.64137	-3.2526	0.0232774	?	8	53971231	53974210		1				0
ENSG00000213022	KLK9	kallikrein related peptidase 9 #or# NA /// kallikrein related peptidase 9	0	3.95614	-3.26949	0.022738	?	19	51003111	51009634						1
ENSG00000212901	KRTAP3-1	keratin associated protein 3-1	0	3.58559	-3.25991	0.0476087	?	17	41008521	41019324						1
ENSG00000262188	LINC01978	long intergenic non-protein coding RNA 1978	0	6.474	-4.06282	0.00214953	?	17	79919357	79925462			1			0
ENSG00000269940	AL049840.3		0	4.46804	-3.57598	0.0117585	?	14	103694560	103695170		1				0
ENSG00000227939	RPL3P2	ribosomal protein L3 pseudogene 2	0	3.14133	-3.22312	0.0269135	?	6	31280317	31281519	1					0
ENSG00000235806	AF241728.1		0	4.02378	-3.53186	0.0174022	?	0	38770331	38799658		1				0
ENSG00000259650	AC068397.2		0	3.4561	-3.23836	0.0366647	?	15	73335260	73342387		1				0
ENSG00000279604	AC092723.2		0	3.90036	-3.2921	0.0301759	?	16	86035627	86036419		1				0
ENSG00000232458	LINC01450	long intergenic non-protein coding RNA 1450	0	3.4561	-3.24388	0.0248715	?	7	40964667	40979939			1			0
ENSG00000259415	AC012291.1		0	6.41822	-4.07541	0.00356249	?	15	84753122	84754502		1				0
ENSG00000239636	AC004865.2		0	3.64137	-3.2559	0.0282024	?	1	35569813	35577729		1				0
ENSG00000230781	Z83820.1		0	3.27082	-3.22264	0.0334784	?	0	84973217	84977829		1				0
ENSG00000216819	TUBB2BP1	tubulin beta 2B class IIb pseudogene 1	0	3.52981	-3.2532	0.0271129	?	6	3177044	3179764	1					0
ENSG00000243568	AC020779.1		0	3.27082	-3.22293	0.0332456	?	15	72134641	72135436		1				0
ENSG00000280189	AC007614.2		0	3.14133	-3.21625	0.0298783	?	16	49297143	49299762		1				0
ENSG00000271078	AC139426.3		0	5.72104	-3.84815	0.00448937	?	15	32250302	32256125		1				0
ENSG00000164299	SPZ1	spermatogenic leucine zipper 1	0	3.52981	-3.2534	0.0278111	?	5	80319625	80321842						1
ENSG00000284732	AP002512.3	olfactory receptor family 5 subfamily M member 9 #or# NA /// NA	0	4.15328	-3.55672	0.0119966	?	11	56459221	56473352						1
ENSG00000240521	AC092979.1		0	4.65332	-3.58525	0.0110549	?	3	148850933	148960112		1				0
ENSG00000230962	LINC01520	long intergenic non-protein coding RNA 1520	0	3.14133	-3.21299	0.0314313	?	10	85449592	85491996			1			0
ENSG00000111245	MYL2	myosin light chain 2	0	7.94207	-4.42551	0.00248555	?	12	110910819	110920722						1
ENSG00000196420	S100A5	S100 calcium binding protein A5	0	4.33855	-3.565	0.0137929	?	1	153537147	153541765						1
ENSG00000223609	HBD	hemoglobin subunit delta	0	3.40032	-3.23848	0.0322308	?	11	5232678	5243657						1
ENSG00000206069	TMEM211	transmembrane protein 211	0	5.53577	-3.84429	0.00479442	?	22	24934954	24946695						1
ENSG00000234005	GAPDHP22	glyceraldehyde 3 phosphate dehydrogenase pseudogene 22	0	3.64137	-3.25884	0.0335986	?	13	99190579	99190991	1					0
ENSG00000231276	E2F4P1	E2F transcription factor 4 pseudogene 1	0	4.33855	-3.56334	0.0166923	?	6	39553811	39554943	1					0
ENSG00000230638	AL445933.1		0	3.4561	-3.24457	0.0238246	?	1	41542069	41544310		1				0
ENSG00000277744	AC011462.4		0	3.27082	-3.22486	0.0317371	?	19	41373971	41374419		1				0
ENSG00000279633	AL137918.1		0	4.83859	-3.59939	0.0115384	?	14	61801713	61803634		1				0
ENSG00000265000	AC068512.1		0	3.27082	-3.22855	0.0290905	?	17	62808500	62836371		1				0
ENSG00000232202	AC098824.1		0	4.46804	-3.57442	0.0102432	?	2	42826322	42827617		1				0
ENSG00000206192	ANKRD20A9P	ankyrin repeat domain 20 family member A9, pseudogene	0	4.39433	-3.56609	0.0141871	?	13	18816718	18871967	1					0
ENSG00000269014	AC008622.1		0	3.3266	-3.23222	0.0271582	?	19	46826895	46828440		1				0
ENSG00000233026	MTCO1P5	mitochondrially encoded cytochrome c oxidase I pseudogene 5	0	36.0511	-6.60172	0.000686377	?	3	12165299	12165642	1					0
ENSG00000232774	AL355916.1		0	4.52382	-3.57589	0.0110169	?	14	61570540	61658696		1				0
ENSG00000250480	AC034244.2		0	3.90036	-3.28531	0.0275681	?	5	57120796	57122624		1				0
ENSG00000250304	ZBED1P1	zinc finger BED-type containing 1 pseudogene 1	0	4.39433	-3.56765	0.0110158	?	4	110291644	110293573	1					0
