# Supplementary material for: The role of reciprocal fusions in MLL-r acute leukemia: studying the chromosomal translocation t(4;11)
Source: Oncogene. 2021 Sep 6;40(42):6093–102. doi: 10.1038/s41388-021-02001-2 (PMC8530991; doi:10.1038/s41388-021-02001-2)
Supplement: Supplementary file 7 — ATAC-Seq day 3 [file 41388_2021_2001_MOESM7_ESM.xlsx]

## Sheet: Sheet1
ID	gene symbol	gene	mean exp	mean mock	log2	pvalue	log2 rolf	chrom	anfang	ende	PG	NA	LINC	MIR	SNO	PCG
ENSG00000271500	AC005183.1		10.1983	0.752959	3.39925	0.00578307	3.75961	12	1695830	1698044		1				0
ENSG00000180964	TCEAL8	transcription elongation factor A like 8	11.607	0.882452	3.60722	0.00327296	3.71733	0	103252995	103255203						1
ENSG00000280850	AL121956.4		9.27135	0.752959	3.27545	0.00802869	3.62213	6	166275462	166277077		1				0
ENSG00000176022	B3GALT6	beta-1,3-galactosyltransferase 6	7.65985	0.752959	2.99979	0.0166563	3.34667	1	1232265	1235041						1
ENSG00000250910	AC097467.3		8.89483	0.882452	3.212	0.00907774	3.33338	4	155173716	155381694		1				0
ENSG00000182700	IGIP	IgA inducing protein	7.32281	0.752959	2.92591	0.0213008	3.28175	5	140125935	140129392						1
ENSG00000272249	AP003117.2		10.1377	1.06773	3.39754	0.00594474	3.24712	8	97132835	97133379		1				0
ENSG00000106331	PAX4	paired box 4	6.95945	0.752959	2.84558	0.024889	3.20833	7	127610292	127618114						1
ENSG00000276564	AC130650.2		13.8794	1.50592	2.96614	0.00553788	3.20423	16	14150833	14153235		1				0
ENSG00000204869	IGFL4	IGF like family member 4	6.89889	0.752959	2.84135	0.0237316	3.19572	19	46039748	46077118						1
ENSG00000151790	TDO2	tryptophan 2,3-dioxygenase	7.72834	0.882452	3.00207	0.0156864	3.13057	4	155854738	155920406						1
ENSG00000229719	MIR194-2HG	MIR194-2 host gene	7.6941	0.882452	3.00089	0.0155216	3.12416	11	64889560	64893449				1		0
ENSG00000241990	PRR34-AS1	PRR34 antisense RNA 1	28.3645	3.27082	3.00418	7.67375e-05	3.11636	22	46053705	46057210						1
ENSG00000127533	F2RL3	F2R like thrombin or trypsin receptor 3	6.50921	0.752959	2.75489	0.0297182	3.11184	19	16888860	16892606						1
ENSG00000258450	AL139099.2		6.45389	0.752959	2.75191	0.0307168	3.09952	14	49629291	49629890		1				0
ENSG00000231863	AL139393.1		6.44597	0.752959	2.7516	0.0302852	3.09775	6	160931080	160969771		1				0
ENSG00000215304	AC135983.1	NA /// NA #or# golgin A8 family member K /// NA #or# ULK4 pseudogene 1	6.42488	0.752959	2.75056	0.0299545	3.09303	15	32398956	32435233	1					0
ENSG00000276533	AC018926.2		6.39857	0.752959	2.74832	0.0314492	3.0871	15	55288849	55289346		1				0
ENSG00000283258	AC007491.1		18.7561	2.25888	2.81714	0.00131675	3.05368	16	54628963	54657662		1				0
ENSG00000266975	FARSA-AS1	FARSA antisense RNA 1	7.29649	0.882452	2.92379	0.0203279	3.04761	19	12930522	12933296						1
ENSG00000282864	AL356118.1		6.10369	0.752959	2.66118	0.034761	3.01904	13	91485793	91486870		1				0
ENSG00000225556	C2CD4D	C2 calcium dependent domain containing 4D	6.00888	0.752959	2.65552	0.0393536	2.99645	1	151837819	151840557						1
ENSG00000267253	AC055813.1		5.97464	0.752959	2.65581	0.0349214	2.98821	17	43718314	43720436		1				0
ENSG00000268001	CARD8-AS1	CARD8 antisense RNA 1	5.8272	0.752959	2.64566	0.0376089	2.95216	19	48255675	48258199						1
ENSG00000249899	AC025180.1		5.67184	0.752959	2.56094	0.0459811	2.91317	5	52932419	52990278		1				0
ENSG00000147437	GNRH1	gonadotropin releasing hormone 1	18.7824	2.51786	2.81546	0.00138584	2.89911	8	25419260	25424654						1
ENSG00000254298	AC008641.1		5.61652	0.752959	2.55778	0.044413	2.89903	5	151158106	151158462		1				0
ENSG00000158270	COLEC12	collectin subfamily member 12	6.13793	0.882452	2.66192	0.03388	2.79816	18	316740	500722						1
ENSG00000284062	MIR4469	ring finger protein 170 #or# microRNA 4469 /// microRNA 4469	6.00096	0.882452	2.65682	0.0351426	2.7656	8	42896197	42896275				1		0
ENSG00000166920	C15orf48	chromosome 15 open reading frame 48 /// chromosome 15 open reading frame 48 #or# NA	7.22009	1.06773	2.91907	0.0227447	2.75748	15	45430529	45448761						1
ENSG00000234546	LINC01759	long intergenic non-protein coding RNA 1759	7.04109	1.06773	2.85586	0.0283483	2.72126	1	9182004	9196284			1			0
ENSG00000275092	AL031710.2		11.5912	1.7649	2.72477	0.0114537	2.71536	16	1707252	1707973		1				0
ENSG00000266709	AC005224.4		11.8914	1.82069	2.73361	0.0110889	2.70737	17	14303854	14305505		1				0
ENSG00000251095	AC097478.1		5.75348	0.882452	2.5659	0.0447435	2.70485	4	89551356	89726752		1				0
ENSG00000240175	MAGI1-AS1	MAGI1 antisense RNA 1	13.8241	2.13545	2.95548	0.00565069	2.69457	3	65893816	65925297						1
ENSG00000259793	AC013726.1		6.82517	1.06773	2.83822	0.0232711	2.67632	2	233351132	233353416		1				0
ENSG00000214076	CPSF1P1	cleavage and polyadenylation specific factor 1 pseudogene 1	5.61652	0.882452	2.55741	0.0459512	2.67009	22	32269381	32273110	1					0
ENSG00000115474	KCNJ13	potassium voltage-gated channel subfamily J member 13 /// potassium voltage-gated channel subfamily J member 13 #or# NA	5.59812	0.882452	2.55609	0.0456491	2.66535	2	232766464	232776568						1
ENSG00000188315	C3orf62	chromosome 3 open reading frame 62	5.55596	0.882452	2.55549	0.0432724	2.65445	3	49268602	49277909						1
ENSG00000235159	AL121672.2		24.6148	3.95614	2.79643	0.000265383	2.63736	22	46067356	46069891		1				0
ENSG00000128463	EMC4	ER membrane protein complex subunit 4	31.4058	5.14729	2.57213	4.96651e-05	2.60914	15	34224999	34230156						1
ENSG00000152936	LMNTD1	lamin tail domain containing 1 /// lamin tail domain containing 1 #or# NA	6.38541	1.06773	2.74913	0.0287928	2.58024	12	25409307	25648579						1
ENSG00000284748	AL513220.1		8.84219	1.50592	2.33438	0.0326321	2.55376	1	37596126	37607336		1				0
ENSG00000279520	AC093525.8		8.80002	1.50592	2.33318	0.0329513	2.54686	16	2516658	2517999		1				0
ENSG00000184524	CEND1	cell cycle exit and neuronal differentiation 1	9.53467	1.63541	2.45331	0.0235398	2.54353	11	787104	790123						1
ENSG00000269951	AC090181.2		13.0105	2.25888	2.29672	0.0109694	2.526	15	77067654	77068325		1				0
ENSG00000154438	ASZ1	ankyrin repeat, SAM and basic leucine zipper domain containing 1	9.33983	1.63541	2.40146	0.0301617	2.51374	7	117363222	117428123						1
ENSG00000168679	SLC16A4	solute carrier family 16 member 4	10.0455	1.7649	2.51312	0.0198521	2.50888	1	110362848	110391082						1
ENSG00000201098	RNY1	RNA, Ro-associated Y1	9.30559	1.63541	2.39642	0.0263441	2.50844	7	148987136	148987248						1
ENSG00000138190	EXOC6	exocyst complex component 6	9.25295	1.63541	2.39523	0.0266918	2.50026	10	92834713	93059493						1
ENSG00000279092	AC025678.3		8.51038	1.50592	2.2726	0.0398637	2.49858	15	34415450	34420273		1				0
ENSG00000249780	AC093809.1		10.9382	1.95018	2.62015	0.0178962	2.48769	4	12640298	12640637		1				0
ENSG00000257696	AC010203.2		9.12914	1.63541	2.39062	0.0310394	2.48083	12	100143058	100144671		1				0
ENSG00000168405	CMAHP	cytidine monophospho-N-acetylneuraminic acid hydroxylase, pseudogene	12.7603	2.38837	2.24679	0.0112934	2.41757	6	25061626	25452263	1					0
ENSG00000267078	AC015802.1		8.7263	1.63541	2.32675	0.0342506	2.41572	17	76569792	76571240		1				0
ENSG00000278313	AC100827.5		5.65868	1.06773	2.56004	0.047375	2.40592	15	72604399	72605008		1				0
ENSG00000224509	AC010884.1		5.61128	1.06773	2.55761	0.0435079	2.39379	2	104936241	105038496		1				0
ENSG00000260035	AC051619.8		44.5637	8.49183	2.33376	2.37368e-06	2.39172	15	45200325	45200632		1				0
ENSG00000231010	AL121672.1		21.1154	4.02378	2.25931	0.0015159	2.39167	22	46055740	46058160		1				0
ENSG00000176182	MYPOP	Myb related transcription factor, partner of profilin	13.495	2.57364	2.33797	0.00950754	2.39054	19	45890020	45902604						1
ENSG00000152822	GRM1	glutamate metabotropic receptor 1	8.57094	1.63541	2.269	0.0379358	2.3898	6	146027646	146437598						1
ENSG00000197223	C1D	C1D nuclear receptor corepressor	32.5933	6.28873	2.38798	4.29392e-05	2.37374	2	68041130	68110948						1
ENSG00000187862	TTC24	tetratricopeptide repeat domain 24	18.4848	3.58559	2.39219	0.00190105	2.36606	1	156579727	156586770						1
ENSG00000248514	AC008443.4		5.4954	1.06773	2.55146	0.0446722	2.36368	5	181205361	181206120		1				0
ENSG00000261341	AC010325.1		9.30035	1.82069	2.39427	0.0272431	2.3528	19	50776141	50793142		1				0
ENSG00000278985	AC092718.7		25.6629	5.09151	2.26792	0.000345713	2.33352	16	80982319	80984094		1				0
ENSG00000124222	STX16-NPEPL1	STX16-NPEPL1 readthrough (NMD candidate) /// syntaxin 16 #or# STX16-NPEPL1 readthrough (NMD candidate)	16.3335	3.3266	2.22698	0.00393905	2.29571	20	58651253	58679526						1
ENSG00000203325	AL445248.1		12.4707	2.57364	2.20568	0.0144259	2.27666	1	32052291	32073474		1				0
ENSG00000123124	WWP1	WW domain containing E3 ubiquitin protein ligase 1	12.784	2.70314	2.28093	0.0112312	2.24163	8	86342738	86478420						1
ENSG00000248445	SEMA6A-AS1	SEMA6A antisense RNA 1	9.18178	1.95018	2.38859	0.0273599	2.23517	5	116447547	116508276						1
ENSG00000220804	LINC01881	long intergenic non-protein coding RNA 1881 /// long intergenic non-protein coding RNA 1881 #or# septin 14 pseudogene 2	13.2843	2.88841	2.32697	0.0087799	2.20137	2	242088633	242160153	1		1			0
ENSG00000179038	AP001885.1		8.87374	1.95018	2.32481	0.0343115	2.18594	11	67195569	67197167		1				0
ENSG00000253210	AC040970.1		11.3911	2.51786	2.0975	0.0200417	2.17763	8	141126044	141129961		1				0
ENSG00000215262	KCNU1	potassium calcium-activated channel subfamily U member 1	10.3852	2.38837	1.98736	0.0282375	2.12043	8	36784324	36936128						1
ENSG00000179455	MKRN3	makorin ring finger protein 3	25.0677	5.77682	2.23624	0.000469121	2.11748	15	23565678	23630075						1
ENSG00000104112	SCG3	secretogranin III	14.0927	3.27082	2.00327	0.0113764	2.10722	15	51681353	51721031						1
ENSG00000189157	FAM47E-STBD1	FAM47E-STBD1 readthrough /// family with sequence similarity 47 member E #or# FAM47E-STBD1 readthrough /// starch binding domain 1 #or# FAM47E-STBD1 readthrough	9.58999	2.25888	1.87558	0.0405543	2.08592	4	76214040	76283780						1
ENSG00000202354	RNY3	RNA, Ro-associated Y3	10.1298	2.38837	1.9361	0.0338959	2.08451	7	148983755	148983856						1
ENSG00000092470	WDR76	WD repeat domain 76	17.9477	4.28277	2.01307	0.0043131	2.06718	15	43826963	43868419						1
ENSG00000182117	NOP10	NOP10 ribonucleoprotein	21.6209	5.221	2.01813	0.00168081	2.05003	15	34341713	34343177						1
ENSG00000104177	MYEF2	myelin expression factor 2	17.7159	4.33855	2.00826	0.00436779	2.02976	15	48134631	48178517						1
ENSG00000278002	AL627171.1		16.2124	4.07956	1.8755	0.00765002	1.99061	14	49863072	49864379		1				0
ENSG00000250451	HOXC-AS1	HOXC cluster antisense RNA 1	13.7214	3.4561	1.95975	0.0132944	1.98921	12	53999022	54000010						1
ENSG00000231079	AC105402.3		10.1772	2.57364	1.93592	0.0356855	1.98346	2	148866470	148888823		1				0
ENSG00000176410	DNAJC30	DnaJ heat shock protein family (Hsp40) member C30	23.5037	5.97396	1.92428	0.0012495	1.97613	7	73680969	73683453						1
ENSG00000275175	AC106028.5		17.7633	4.52382	2.00756	0.00409989	1.97329	15	92819598	92819992		1				0
ENSG00000279359	AL359195.2		12.2469	3.14133	1.78706	0.0244827	1.96296	10	80249710	80254121		1				0
ENSG00000174938	SEZ6L2	seizure related 6 homolog like 2	53.993	13.892	1.85322	1.58915e-06	1.95851	16	29871159	29899547						1
ENSG00000214919	AC104472.1		13.832	3.58559	1.95978	0.0122847	1.94773	3	155742142	155743726		1				0
ENSG00000265342	AC011933.3		14.5324	3.77086	2.0391	0.00836468	1.94631	17	75394123	75394963		1				0
ENSG00000278972	AC015920.1		11.478	3.0179	2.09215	0.0203799	1.92725	17	69433084	69435533		1				0
ENSG00000158019	BABAM2	BRISC and BRCA1 A complex member 2	16.0834	4.28277	1.87046	0.0078873	1.90895	2	27889941	28338901						1
ENSG00000107949	BCCIP	BRCA2 and CDKN1A interacting protein	15.2961	4.07956	1.80133	0.0119837	1.90667	10	125823546	125853695						1
ENSG00000165757	JCAD	junctional cadherin 5 associated	12.9341	3.4561	1.87194	0.0165081	1.90396	10	30012800	30115494						1
ENSG00000228835	AC012123.1		22.2265	6.02974	1.84686	0.00204262	1.88211	18	32769795	32774413		1				0
ENSG00000144285	SCN1A	sodium voltage-gated channel alpha subunit 1	13.7504	3.7648	1.64545	0.0216727	1.86883	2	165984641	166149214						1
ENSG00000259495	AC016705.2		9.31351	2.57364	1.81163	0.0457589	1.85551	15	80344853	80403575		1				0
ENSG00000239322	ATP6V1B1-AS1	ATP6V1B1 antisense RNA 1 #or# NA /// ATP6V1B1 antisense RNA 1	15.583	4.33855	1.83173	0.0099621	1.84469	2	70941817	70948610						1
ENSG00000146143	PRIM2	DNA primase subunit 2	15.3408	4.33855	1.79752	0.0105228	1.82209	6	57314805	57646849						1
ENSG00000134146	DPH6	diphthamine biosynthesis 6	16.7785	4.78281	1.93422	0.00579766	1.81069	15	35217345	35546193						1
ENSG00000182366	FAM87A	family with sequence similarity 87 member A	10.5222	3.01184	1.58072	0.0494186	1.80472	8	375931	383174						1
ENSG00000198113	TOR4A	torsin family 4 member A	11.0988	3.20318	2.07649	0.021552	1.79282	9	137277749	137282641						1
ENSG00000224505	AC138150.1		14.1901	4.15328	1.68416	0.0204424	1.77257	17	45150400	45161510		1				0
ENSG00000163072	NOSTRIN	nitric oxide synthase trafficking	11.2752	3.3266	1.68152	0.0360506	1.76103	2	168786539	168865514						1
ENSG00000140988	AC005363.1	ribosomal protein S2 #or# NA	10.1824	3.0179	1.92422	0.0361644	1.75446	16	1962052	1964860						1
ENSG00000142544	CTU1	cytosolic thiouridylase subunit 1	11.9704	3.58559	1.77265	0.0259799	1.73919	19	51097606	51108370						1
ENSG00000261325	LINC02192	long intergenic non-protein coding RNA 2192	33.528	10.0596	1.78513	0.000175708	1.7368	16	47849314	47887130			1			0
ENSG00000238160	AC116366.2		11.9441	3.64137	1.73595	0.0318134	1.71374	5	132419416	132426714		1				0
ENSG00000272230	MIR3666	microRNA 3666	13.911	4.2709	1.98826	0.0106938	1.70361	7	114653345	114653455				1		0
ENSG00000228414	LINC01185	long intergenic non-protein coding RNA 1185	9.15546	2.83263	1.8022	0.0476996	1.69249	2	60825132	60881314			1			0
ENSG00000259932	AC051619.7		33.22	10.3064	1.53705	0.000678852	1.68851	15	45198517	45199139		1				0
ENSG00000103710	RASL12	RAS like family 12	14.3981	4.52382	1.71484	0.0160436	1.67027	15	65053337	65076690						1
ENSG00000196981	WDR5B	WD repeat domain 5B	21.5472	6.97404	1.78696	0.00291205	1.62743	3	122412332	122416051						1
ENSG00000140015	KCNH5	potassium voltage-gated channel subfamily H member 5	16.6152	5.40628	1.64365	0.0117165	1.6198	14	62699454	63102037						1
ENSG00000177337	DLGAP1-AS1	DLGAP1 antisense RNA 1	14.2849	4.65332	1.67865	0.0175114	1.61816	18	3593732	3598352						1
ENSG00000166477	LEO1	LEO1 homolog, Paf1/RNA polymerase II complex component	21.7263	7.09747	1.60605	0.00574208	1.61407	15	51938025	51971806						1
ENSG00000128710	HOXD10	homeobox D10 /// homeobox D10 #or# homeobox D11	11.1278	3.64137	1.6716	0.0369485	1.61161	2	176108790	176119942						1
ENSG00000169856	ONECUT1	one cut homeobox 1	10.9513	3.58559	1.62621	0.0428433	1.61082	15	52756989	52791078						1
ENSG00000181827	RFX7	regulatory factor X7	13.6134	4.46804	1.63068	0.0265746	1.60731	15	56087280	56243266						1
ENSG00000111752	PHC1	polyhomeotic homolog 1	13.5766	4.46804	1.59828	0.0260119	1.60341	12	8913896	8941467						1
ENSG00000171956	FOXB1	forkhead box B1	55.4202	18.2924	1.57797	6.46791e-06	1.59917	15	60004222	60061730						1
ENSG00000261253	AC137932.2		11.2199	3.71508	1.67332	0.0349879	1.59459	16	89321133	89325110		1				0
ENSG00000134153	EMC7	ER membrane protein complex subunit 7	35.0764	11.695	1.61164	0.000305759	1.58461	15	34084017	34101948						1
ENSG00000166133	RPUSD2	RNA pseudouridylate synthase domain containing 2	23.235	7.79465	1.55755	0.00421347	1.57574	15	40569300	40574943						1
ENSG00000266963	AC005625.1		20.5545	6.91219	1.54428	0.00675838	1.57224	19	38361795	38362484		1				0
ENSG00000173208	ABCD2	ATP binding cassette subfamily D member 2	10.4852	3.52981	1.57039	0.0481819	1.5707	12	39550033	39619751						1
ENSG00000137185	ZSCAN9	zinc finger and SCAN domain containing 9	17.8792	6.02974	1.52658	0.012088	1.56812	6	28224886	28233482						1
ENSG00000277501	AC243571.2		24.4043	8.23891	1.59153	0.00387438	1.56661	17	37642947	37684252		1				0
ENSG00000284731	AC083906.5		12.7735	4.33855	1.51014	0.0360109	1.55787	3	130002789	130003007		1				0
ENSG00000273080	AC009309.1		17.8502	6.10345	1.52474	0.0120605	1.54824	2	86195590	86196049		1				0
ENSG00000259002	AL445363.1		13.7583	4.7091	1.6349	0.0206208	1.54678	14	34541740	34546329		1				0
ENSG00000274628	AL669942.1		15.72	5.40628	1.5701	0.0156356	1.53989	9	66047084	66055006		1				0
ENSG00000066322	ELOVL1	ELOVL fatty acid elongase 1	37.0407	12.8364	1.58255	0.000269971	1.52886	1	43363397	43368074						1
ENSG00000095139	ARCN1	archain 1	17.2235	5.97396	1.48928	0.0140858	1.52762	11	118572390	118603033						1
ENSG00000166292	TMEM100	transmembrane protein 100	49.1006	17.151	1.4808	4.30514e-05	1.51745	17	55719627	55732121						1
ENSG00000044574	HSPA5	heat shock protein family A (Hsp70) member 5	162.477	56.8951	1.48538	2.09099e-11	1.51386	9	125234853	125241330						1
ENSG00000166803	PCLAF	PCNA clamp associated factor #or# NA /// PCNA clamp associated factor	43.6184	15.2745	1.45944	0.000169358	1.51381	15	64364311	64387687						1
ENSG00000163960	UBXN7	UBX domain protein 7	12.6471	4.46804	1.50509	0.0367207	1.5011	3	196347662	196432474						1
ENSG00000280987	SNHG4	small nucleolar RNA host gene 4 /// matrin 3 #or# small nucleolar RNA host gene 4 /// small nucleolar RNA, H/ACA box 74A #or# matrin 3 #or# small nucleolar RNA host gene 4	29.6205	10.4978	1.47789	0.00155009	1.49651	5	139273752	139331671						1
ENSG00000279691	AC113410.3		15.3356	5.46206	1.53251	0.0197918	1.48936	5	133052769	133052971		1				0
ENSG00000231933	Z98949.1		10.8908	3.90036	1.62078	0.0411299	1.48143	22	25876854	25903247		1				0
ENSG00000227674	LINC00355	long intergenic non-protein coding RNA 355	11.033	3.95614	1.62191	0.0457304	1.47966	13	63986371	64076011			1			0
ENSG00000232177	MTND4P24	mitochondrially encoded NADH:ubiquinone oxidoreductase core subunit 4 pseudogene 24	26.8741	9.67718	1.60636	0.00163228	1.47356	0	126472885	126473281	1					0
ENSG00000171766	GATM	glycine amidinotransferase	24.2383	8.73288	1.45694	0.00439674	1.47276	15	45361124	45402327						1
ENSG00000103707	MTFMT	mitochondrial methionyl-tRNA formyltransferase	22.503	8.10941	1.50546	0.00529917	1.47245	15	65001512	65029639						1
ENSG00000260128	ULK4P2	ULK4 pseudogene 2	14.9643	5.40628	1.49466	0.023964	1.46882	15	30572738	30600647	1					0
ENSG00000279286	AL133373.2		17.8818	6.474	1.54724	0.0112013	1.46576	14	91572444	91575271		1				0
ENSG00000168062	BATF2	basic leucine zipper ATF-like transcription factor 2	13.1816	4.77674	1.33335	0.0450691	1.46442	11	64987943	64997045						1
ENSG00000238825	RNU1-13P	RNA, U1 small nuclear 13, pseudogene	16.481	5.97396	1.42158	0.019549	1.46404	1	148388490	148388651	1					0
ENSG00000167085	PHB	prohibitin	27.643	10.1272	1.39475	0.00321861	1.44867	17	49404049	49414905						1
ENSG00000136450	SRSF1	serine and arginine rich splicing factor 1	34.9685	13.0156	1.3933	0.000886552	1.42581	17	58003360	58007346						1
ENSG00000269707	AC018730.2		14.938	5.59155	1.49361	0.0213309	1.41766	2	104853285	104926052		1				0
ENSG00000159648	TEPP	testis, prostate and placenta expressed	14.9169	5.59155	1.49301	0.0218752	1.41562	16	57976435	57988116						1
ENSG00000237775	DDR1-DT	DDR1 divergent transcript	35.3739	13.2746	1.42134	0.000779835	1.41401	6	30866982	30875918						1
ENSG00000273338	AC103591.3		18.7481	7.04169	1.39716	0.0145031	1.41275	1	78004346	78004554		1				0
ENSG00000135697	BCO1	beta-carotene oxygenase 1	14.3875	5.40628	1.45122	0.0288821	1.41211	16	81238448	81291142						1
ENSG00000095574	IKZF5	IKAROS family zinc finger 5	18.3215	6.91219	1.36599	0.0166027	1.40632	10	122990806	123008817						1
ENSG00000260394	Z92544.1		24.7992	9.35635	1.34681	0.00606049	1.40628	16	678504	679777		1				0
ENSG00000225886	AL445490.1		13.1369	4.96202	1.33089	0.0487704	1.40462	1	27669468	27703063		1				0
ENSG00000246067	RAB30-AS1	RAB30 antisense RNA 1 (head to head)	26.8004	10.1272	1.33486	0.00472078	1.40401	11	83072066	83106719						1
ENSG00000272341	AL137003.2		16.136	6.10345	1.38569	0.0241237	1.40258	6	16764346	16766883		1				0
ENSG00000272994	AC012360.3		15.8885	6.02974	1.35234	0.0263493	1.39782	2	105334027	105337475		1				0
ENSG00000085871	MGST2	microsomal glutathione S-transferase 2	12.2469	4.65332	1.45599	0.0426195	1.39608	4	139665768	139740745						1
ENSG00000129925	TMEM8A	transmembrane protein 8A	20.3623	7.73887	1.34949	0.0139642	1.39571	16	370773	387113						1
ENSG00000204740	MALRD1	MAM and LDL receptor class A domain containing 1	16.5837	6.34451	1.42021	0.0214567	1.38618	10	19048771	19790401						1
ENSG00000137252	HCRTR2	hypocretin receptor 2	18.5559	7.10353	1.57893	0.00898417	1.38527	6	55106460	55282620						1
ENSG00000171914	TLN2	talin 2	22.6268	8.6771	1.35895	0.011993	1.38275	15	62390526	62844631						1
ENSG00000125648	SLC25A23	solute carrier family 25 member 23	15.2328	5.84447	1.31297	0.0333273	1.38204	19	6436079	6465203						1
ENSG00000247982	LINC00926	long intergenic non-protein coding RNA 926	24.0539	9.24478	1.3192	0.00740721	1.37956	15	57300365	57307769			1			0
ENSG00000230359	TPI1P2	triosephosphate isomerase 1 pseudogene 2	16.1571	6.23295	1.38473	0.0227768	1.37418	7	129055223	129057239	1					0
ENSG00000128833	MYO5C	myosin VC	23.6353	9.12136	1.42592	0.00585338	1.37362	15	52192322	52295798						1
ENSG00000245849	RAD51-AS1	RAD51 antisense RNA 1 (head to head)	42.4782	16.398	1.34114	0.000504759	1.3732	15	40686724	40695107						1
ENSG00000278905	AC106818.1		94.0067	36.338	1.40103	2.37665e-07	1.37128	5	93600357	93603598		1				0
ENSG00000078967	UBE2D4	ubiquitin conjugating enzyme E2 D4 (putative)	20.96	8.10941	1.39975	0.00956048	1.36997	7	43926438	43956136						1
ENSG00000236104	ZBTB22	zinc finger and BTB domain containing 22	31.7402	12.2806	1.35093	0.00195751	1.36993	6	33314406	33317942						1
ENSG00000104131	EIF3J	eukaryotic translation initiation factor 3 subunit J	25.3626	9.81854	1.38682	0.0045451	1.36912	15	44537057	44563029						1
ENSG00000235410	AL157896.1		40.4271	15.6511	1.41368	0.000439029	1.36905	10	14074284	14087605		1				0
ENSG00000118231	CRYGD	crystallin gamma D	16.8654	6.54165	1.26623	0.0290495	1.36634	2	208121607	208124501						1
ENSG00000182919	C11orf54	chromosome 11 open reading frame 54	24.0698	9.37428	1.29992	0.00891025	1.36044	11	93741591	93764749						1
ENSG00000225499	RPL15P4	ribosomal protein L15 pseudogene 4 /// mitochondrial coiled-coil domain 1 #or# ribosomal protein L15 pseudogene 4	18.3716	7.17118	1.36541	0.0195222	1.3572	6	31528114	31528693	1					0
ENSG00000166321	NUDT13	nudix hydrolase 13	19.8382	7.79465	1.31807	0.0159201	1.34773	10	73110375	73131828						1
ENSG00000114349	GNAT1	G protein subunit alpha transducin 1	28.7621	11.3245	1.32188	0.00364239	1.34472	3	50191612	50196516						1
ENSG00000279641	AC120057.3		22.1396	8.73288	1.33045	0.0100261	1.3421	17	7242200	7243814		1				0
ENSG00000123427	EEF1AKMT3	EEF1A lysine methyltransferase 3	29.1043	11.5097	1.34042	0.00304542	1.33838	12	57771492	57782541						1
ENSG00000118058	KMT2A	lysine methyltransferase 2A	97.0742	38.4613	1.31989	9.59928e-08	1.33568	11	118436490	118526832						1
ENSG00000184056	VPS33B	VPS33B, late endosome and lysosome associated #or# NA /// VPS33B, late endosome and lysosome associated	34.3917	13.6391	1.28317	0.00169143	1.33431	15	90998416	91022603						1
ENSG00000227908	AC016596.1		28.6278	11.436	1.32033	0.00398517	1.32383	5	55995167	56003649		1				0
ENSG00000213420	GPC2	glypican 2	23.3982	9.37428	1.27137	0.0103489	1.31962	7	100169606	100177372						1
ENSG00000104043	ATP8B4	ATPase phospholipid transporting 8B4 (putative)	16.4573	6.59743	1.20372	0.0395635	1.31875	15	49858238	50182817						1
ENSG00000087076	HSD17B14	hydroxysteroid 17-beta dehydrogenase 14	18.0187	7.22696	1.35883	0.0184951	1.31804	19	48813017	48836678						1
ENSG00000236914	LINC01852	long intergenic non-protein coding RNA 1852	24.1935	9.73876	1.20064	0.0133526	1.31281	15	38069481	38072959			1			0
ENSG00000150625	GPM6A	glycoprotein M6A	25.5602	10.3064	1.15495	0.0112952	1.31035	4	175632934	176002664						1
ENSG00000063180	CA11	carbonic anhydrase 11	27.4638	11.1152	1.17605	0.00822651	1.305	19	48637942	48646312						1
ENSG00000184206	GOLGA6L4	golgin A6 family-like 4	18.1609	7.35039	1.19788	0.0290821	1.30495	15	84235773	84245368						1
ENSG00000140265	ZSCAN29	zinc finger and SCAN domain containing 29	22.2134	8.99187	1.32935	0.00957763	1.30474	15	43358172	43371025						1
ENSG00000163462	TRIM46	tripartite motif containing 46	22.0185	8.93608	1.32627	0.0104133	1.301	1	155173787	155184971						1
ENSG00000100410	PHF5A	PHD finger protein 5A	25.0546	10.183	1.24281	0.0085805	1.29891	22	41459717	41468725						1
ENSG00000088832	FKBP1A	FK506 binding protein 1A	20.9679	8.55367	1.39596	0.00986915	1.29357	20	1368978	1393172						1
ENSG00000229474	PATL2	PAT1 homolog 2	19.3748	7.92414	1.28587	0.0204129	1.28986	15	44665732	44711316						1
ENSG00000151849	CENPJ	centromere protein J	14.2691	5.85053	1.41168	0.0324752	1.28625	13	24882284	24922889						1
ENSG00000166340	TPP1	tripeptidyl peptidase 1 /// tripeptidyl peptidase 1 #or# NA	53.8192	22.0812	1.29082	9.72061e-05	1.2853	11	6612763	6619485						1
ENSG00000137822	TUBGCP4	tubulin gamma complex associated protein 4	33.2885	13.701	1.33017	0.00280789	1.28075	15	43369221	43409771						1
ENSG00000169564	PCBP1	poly(rC) binding protein 1	15.6568	6.46793	1.16185	0.048549	1.27541	2	70087454	70089203						1
ENSG00000177613	CSTF2T	cleavage stimulation factor subunit 2 tau variant	30.5763	12.6332	1.29471	0.00434496	1.27519	10	51695487	51699591						1
ENSG00000130529	TRPM4	transient receptor potential cation channel subfamily M member 4	47.7788	19.7486	1.29351	0.000251503	1.27462	19	49157741	49211836						1
ENSG00000264464	AC091170.1		21.4392	8.86237	1.27734	0.014161	1.27449	18	49499390	49501860		1				0
ENSG00000268926	AL354861.3		21.9132	9.06558	1.30249	0.0128693	1.27333	9	95772323	95774734		1				0
ENSG00000100060	MFNG	MFNG O-fucosylpeptide 3-beta-N-acetylglucosaminyltransferase	14.9827	6.21502	1.27439	0.0402567	1.26946	22	37469063	37486401						1
ENSG00000148362	PAXX	PAXX, non-homologous end joining factor	32.5117	13.5096	1.21305	0.00386126	1.26697	9	136992418	136993984						1
ENSG00000250802	AC022414.1	phosphodiesterase 8B #or# NA /// ZBED3 antisense RNA 1 #or# NA /// ZBED3 antisense RNA 1 #or# NA #or# NA	21.9316	9.11529	1.17286	0.0190564	1.26665	5	77086688	77166909						1
ENSG00000175213	ZNF408	zinc finger protein 408	27.0163	11.2507	1.23803	0.00754873	1.26381	11	46700818	46705912						1
ENSG00000266402	SNHG25	small nucleolar RNA host gene 25	23.9591	9.99774	1.17446	0.0140574	1.2609	17	64145970	64146476						1
ENSG00000034053	APBA2	amyloid beta precursor protein binding family A member 2	25.4654	10.6273	1.26322	0.00785589	1.26076	15	28884483	29118315						1
ENSG00000205790	DPP9-AS1	DPP9 antisense RNA 1	16.4204	6.85641	1.22783	0.0339236	1.25996	19	4679282	4685948						1
ENSG00000206384	COL6A6	collagen type VI alpha 6 chain	22.2344	9.30057	1.19596	0.0157214	1.25741	3	130560334	130678155						1
ENSG00000163346	PBXIP1	PBX homeobox interacting protein 1	19.0509	7.97992	1.25646	0.020113	1.25542	1	154944076	154956123						1
ENSG00000197182	MIRLET7BHG	MIRLET7B host gene #or# microRNA 4763 #or# microRNA let-7b /// MIRLET7B host gene #or# microRNA let-7b /// MIRLET7B host gene #or# PRR34 antisense RNA 1 /// MIRLET7B host gene #or# microRNA 4763 /// MIRLET7B host gene /// MIRLET7B host gene #or# microRNA let-7a-3	70.632	29.6727	1.2303	2.35788e-05	1.25119	22	46053869	46113928				1		0
ENSG00000198742	SMURF1	SMAD specific E3 ubiquitin protein ligase 1	18.8561	7.92414	1.25395	0.020968	1.25071	7	99027438	99144100						1
ENSG00000137824	RMDN3	regulator of microtubule dynamics 3	71.6775	30.2224	1.20588	1.66905e-05	1.2459	15	40735884	40755851						1
ENSG00000099860	GADD45B	growth arrest and DNA damage inducible beta	46.9677	19.8044	1.27763	0.000328874	1.24585	19	2476122	2478259						1
ENSG00000198000	NOL8	nucleolar protein 8	31.4189	13.2506	1.15942	0.00460617	1.24557	9	92297358	92325636						1
ENSG00000254290	AC124067.4		64.9392	27.4199	1.28474	2.01023e-05	1.24387	8	37597480	37599858		1				0
ENSG00000204188	GGNBP1	gametogenetin binding protein 1 (pseudogene)	16.5626	7.04169	1.22875	0.0332831	1.23394	6	33540046	33589026	1					0
ENSG00000174640	SLCO2A1	solute carrier organic anion transporter family member 2A1	18.1399	7.72093	1.19496	0.029373	1.23232	3	133932696	134052184						1
ENSG00000166710	B2M	beta-2-microglobulin	43.3208	18.4716	1.15962	0.00129241	1.22975	15	44711477	44718877						1
ENSG00000280330	CU634019.7		15.8964	6.7827	1.1613	0.045273	1.22877	21	7129103	7130287		1				0
ENSG00000199347	RNU5E-1	RNA, U5E small nuclear 1	15.0328	6.41822	1.27212	0.0383583	1.22786	1	11908152	11908271						1
ENSG00000152760	TCTEX1D1	Tctex1 domain containing 1	46.7308	19.9718	1.25749	0.000457797	1.22641	1	66752459	66778787						1
ENSG00000230148	HOXB-AS1	HOXB cluster antisense RNA 1	18.9666	8.10941	1.25429	0.021508	1.22579	17	48543551	48551250						1
ENSG00000166595	FAM96B	family with sequence similarity 96 member B	19.488	8.3684	1.30721	0.016394	1.21956	16	66932055	66934423						1
ENSG00000182168	UNC5C	unc-5 netrin receptor C	31.7428	13.6391	1.16191	0.00525911	1.21868	4	95162504	95549206						1
ENSG00000235570	LINC00533	long intergenic non-protein coding RNA 533	20.5624	8.86237	1.22081	0.0191074	1.21424	6	28648286	28649066			1			0
ENSG00000254545	AL354919.2		23.4246	10.1154	1.26641	0.011453	1.21147	1	31789130	31791322		1				0
ENSG00000268120	AC010336.3		15.5699	6.72692	1.15635	0.0472547	1.21074	19	7870561	7871296		1				0
ENSG00000230185	C9orf147	chromosome 9 open reading frame 147	23.4009	10.1272	1.14617	0.0158025	1.20833	9	112433816	112487204						1
ENSG00000187024	PTRH1	peptidyl-tRNA hydrolase 1 homolog	36.6458	15.898	1.13351	0.00271942	1.2048	9	127690348	127724873						1
ENSG00000166398	KIAA0355	KIAA0355	18.2557	7.92414	1.19401	0.0283674	1.20402	19	34254537	34355586						1
ENSG00000272692	AC010997.4		17.3236	7.54173	1.29207	0.0256202	1.19977	10	75409157	75411842		1				0
ENSG00000183562	AC131971.1		16.5837	7.22696	1.22751	0.035367	1.1983	11	2989863	2991344		1				0
ENSG00000100196	KDELR3	KDEL endoplasmic reticulum protein retention receptor 3	20.0305	8.73288	1.19173	0.0212633	1.19767	22	38468062	38483447						1
ENSG00000103932	RPAP1	RNA polymerase II associated protein 1	52.8661	23.1429	1.14481	0.000491271	1.19177	15	41517176	41544269						1
ENSG00000270230	MTND6P22	mitochondrially encoded NADH:ubiquinone oxidoreductase core subunit 6 pseudogene 22	31.2372	13.6949	1.14828	0.0111262	1.18963	5	100046450	100046970	1					0
ENSG00000081014	AP4E1	adaptor related protein complex 4 subunit epsilon 1	26.3395	11.5655	1.19361	0.00952349	1.1874	15	50908672	51005900						1
ENSG00000169918	OTUD7A	OTU deubiquitinase 7A	18.4243	8.10335	1.07736	0.0425685	1.18502	15	31475398	31870789						1
ENSG00000267080	ASB16-AS1	ASB16 antisense RNA 1	32.2852	14.2129	1.20638	0.00340424	1.18367	17	44175973	44186717						1
ENSG00000262902	MTCO1P40	mitochondrially encoded cytochrome c oxidase I pseudogene 40	233.62	102.916	1.17009	5.1846e-09	1.18269	17	53105734	53106358	1					0
ENSG00000091732	ZC3HC1	zinc finger C3HC-type containing 1	21.6999	9.55955	1.16595	0.018654	1.18267	7	130018286	130051451						1
ENSG00000275936	AC004263.1		26.6582	11.7626	1.11121	0.0122152	1.18036	12	120224744	120225421		1				0
ENSG00000202198	RN7SK	NA #or# RNA, 7SK small nuclear	37.699	16.657	1.16366	0.00201495	1.1784	6	52995620	52995950						1
ENSG00000198783	ZNF830	zinc finger protein 830	19.8883	8.80659	1.16496	0.0249836	1.17526	17	34961530	34963775						1
ENSG00000228021	AL158835.2		70.4082	31.1786	1.14653	4.09522e-05	1.17519	10	125683229	125709677		1				0
ENSG00000144736	SHQ1	SHQ1, H/ACA ribonucleoprotein assembly factor	31.7797	14.0773	1.07949	0.00899909	1.17474	3	72749277	72861914						1
ENSG00000247809	NR2F2-AS1	NR2F2 antisense RNA 1 /// NR2F2 antisense RNA 1 #or# NA	34.5972	15.3364	1.19389	0.00292664	1.1737	15	96110040	96327361						1
ENSG00000283913	AL512662.2		16.4231	7.28274	1.19828	0.0478249	1.17317	10	79904898	79951029		1				0
ENSG00000138160	KIF11	kinesin family member 11	27.0505	12.0037	1.13418	0.0146739	1.17218	10	92593286	92655395						1
ENSG00000272870	AC097534.2		43.4893	19.3044	1.16595	0.000898739	1.17173	4	173363780	173370446		1				0
ENSG00000131951	LRRC9	leucine rich repeat containing 9	17.845	7.92414	1.16199	0.0368097	1.17119	14	59919713	60063559						1
ENSG00000136824	SMC2	structural maintenance of chromosomes 2	28.1485	12.5156	1.09627	0.0111373	1.16933	9	104094260	104141417						1
ENSG00000168803	ADAL	adenosine deaminase like	31.9218	14.2129	1.17419	0.0054897	1.16734	15	43330657	43354555						1
ENSG00000105518	TMEM205	transmembrane protein 205	24.1303	10.7568	1.19036	0.0122235	1.1656	19	11342776	11346518						1
ENSG00000276651	AC007950.2		16.8865	7.54173	1.25615	0.0319668	1.1629	15	63500737	63503083		1				0
ENSG00000247627	MTND4P12	mitochondrially encoded NADH:ubiquinone oxidoreductase core subunit 4L pseudogene 30 #or# mitochondrially encoded NADH:ubiquinone oxidoreductase core subunit 4 pseudogene 12 /// mitochondrially encoded NADH:ubiquinone oxidoreductase core subunit 4 pseudogene 12	875.046	391.887	1.15989	1.82127e-10	1.15892	5	134926660	134928036	1					0
ENSG00000184009	ACTG1	actin gamma 1	90.2596	40.4731	1.0982	9.2552e-06	1.15712	17	81509971	81523847						1
ENSG00000007255	TRAPPC6A	trafficking protein particle complex 6A	22.7032	10.183	1.1012	0.028687	1.15673	19	45162928	45178237						1
ENSG00000261659	Z92544.2		25.1467	11.3065	1.12833	0.0154869	1.15321	16	689001	692554		1				0
ENSG00000249119	MTND6P4	mitochondrially encoded NADH:ubiquinone oxidoreductase core subunit 6 pseudogene 4	671.35	302.122	1.15605	2.56608e-09	1.15194	5	134924123	134924644	1					0
ENSG00000166147	FBN1	fibrillin 1	36.2929	16.3423	1.11728	0.00406561	1.15108	15	48408306	48645849						1
ENSG00000204642	HLA-F	major histocompatibility complex, class I, F	22.3082	10.0596	1.19193	0.0156643	1.149	6	29722775	29738528						1
ENSG00000186960	LINC01551	long intergenic non-protein coding RNA 1551	17.2709	7.79465	1.12732	0.0482851	1.14779	14	28772704	28813453			1			0
ENSG00000254186	AC113414.1		16.984	7.66515	1.09627	0.0471501	1.14779	5	162424042	163437326		1				0
ENSG00000159708	LRRC36	leucine rich repeat containing 36	25.884	11.6889	1.06883	0.0171159	1.14692	16	67326798	67385203						1
ENSG00000140451	PIF1	PIF1 5'-to-3' DNA helicase	23.5194	10.6273	1.16402	0.015357	1.14608	15	64815632	64825668						1
ENSG00000100603	SNW1	SNW domain containing 1	16.6864	7.54173	1.22678	0.0332825	1.14571	14	77717599	77761207						1
ENSG00000261279	ULK4P1	ULK4 pseudogene 1	18.1609	8.23891	1.18936	0.0318116	1.14031	15	32406597	32434992	1					0
ENSG00000270964	AC016355.1		27.1453	12.3185	1.13106	0.010723	1.13988	15	67541072	67542604		1				0
ENSG00000141741	MIEN1	migration and invasion enhancer 1	41.5329	18.8483	1.16377	0.00132303	1.13982	17	39728496	39730787						1
ENSG00000215421	ZNF407	zinc finger protein 407	19.9278	9.04765	1.16433	0.0244087	1.13917	18	74597870	75065671						1
ENSG00000068781	GTF2A1L	general transcription factor IIA subunit 1 like /// STON1-GTF2A1L readthrough #or# general transcription factor IIA subunit 1 like	18.1346	8.23891	1.1899	0.0294156	1.13822	2	48529925	48776517						1
ENSG00000068394	GPKOW	G-patch domain and KOW motifs	15.8938	7.22696	1.15759	0.0462773	1.137	0	49113389	49123801						1
ENSG00000241360	PDXP	pyridoxal phosphatase #or# NA /// pyridoxal phosphatase	20.8915	9.54162	1.11376	0.0360852	1.13061	22	37658727	37666934						1
ENSG00000135517	MIP	major intrinsic protein of lens fiber	24.5885	11.3065	1.10208	0.0161062	1.12083	12	56449502	56469166						1
ENSG00000186994	KANK3	KN motif and ankyrin repeat domains 3	27.7403	12.7567	1.09018	0.0130947	1.12073	19	8322584	8343262						1
ENSG00000128951	DUT	deoxyuridine triphosphatase	42.6467	19.6131	1.07697	0.00201658	1.12062	15	48331011	48343373						1
ENSG00000176731	C8orf59	chromosome 8 open reading frame 59	26.3211	12.1332	1.08909	0.0164231	1.11726	8	85214076	85220421						1
ENSG00000136147	PHF11	PHD finger protein 11	31.3504	14.46	1.24039	0.00365767	1.11642	13	49495610	49528987						1
ENSG00000120149	MSX2	msh homeobox 2	42.3913	19.5573	1.06403	0.0021512	1.11606	5	174724533	174730893						1
ENSG00000163682	RPL9	ribosomal protein L9	26.6976	12.3185	1.10974	0.0168312	1.11589	4	39452521	39458949						1
ENSG00000185009	AP3M1	adaptor related protein complex 3 subunit mu 1	44.4794	20.5513	1.07007	0.00162229	1.11391	10	74120255	74151063						1
ENSG00000176641	RNF152	ring finger protein 152	20.0963	9.30057	1.05772	0.0368097	1.11154	18	61808063	61894247						1
ENSG00000279968	GVQW2	GVQW motif containing 2	29.0465	13.4599	1.13263	0.00747285	1.10969	6	138725211	138773652						1
ENSG00000043462	LCP2	lymphocyte cytosolic protein 2	23.2667	10.8065	1.01246	0.0305193	1.10637	5	170246237	170298227						1
ENSG00000105373	NOP53	NOP53 ribosome biogenesis factor	34.9395	16.2307	1.05316	0.00592807	1.10613	19	47745522	47757058						1
ENSG00000258651	SEC23A-AS1	SEC23A antisense RNA 1	19.9936	9.30057	1.05613	0.0373949	1.10415	14	39103140	39103812						1
ENSG00000272758	AC083798.2		21.7604	10.1272	1.04316	0.0299397	1.10347	3	122416207	122443180		1				0
ENSG00000149806	FAU	FAU, ubiquitin like and ribosomal protein S30 fusion	21.1943	9.87432	1.11376	0.0296298	1.10192	11	65120628	65122473						1
ENSG00000261889	AC108134.2		41.5329	19.3602	1.10905	0.00171996	1.10116	16	3156736	3157483		1				0
ENSG00000135269	TES	testin LIM domain protein	28.1591	13.1451	1.07854	0.0164549	1.09907	7	116210493	116258783						1
ENSG00000146676	PURB	purine rich element binding protein B #or# microRNA 4657 /// purine rich element binding protein B	54.4723	25.4517	1.13775	0.000317099	1.09776	7	44876293	44885361						1
ENSG00000241127	YAE1D1	Yae1 domain containing 1	25.6997	12.0098	1.16579	0.0106832	1.09754	7	39566376	39610320						1
ENSG00000174444	RPL4	ribosomal protein L4 #or# small nucleolar RNA, C/D box 18C /// ribosomal protein L4 /// ribosomal protein L4 #or# small nucleolar RNA, C/D box 18B #or# NA /// ribosomal protein L4 #or# small nucleolar RNA, C/D box 16	98.3856	46.0768	1.10015	4.61038e-06	1.09441	15	66498015	66524532						1
ENSG00000171453	POLR1C	RNA polymerase I and III subunit C	31.756	14.8982	1.17137	0.00393523	1.09189	6	43509702	43562419						1
ENSG00000110987	BCL7A	BCL tumor suppressor 7A	19.1457	8.99187	1.10492	0.037179	1.09033	12	122019422	122062044						1
ENSG00000274937	AC090826.2		20.1938	9.48584	1.05839	0.0391531	1.09006	15	74374678	74375511		1				0
ENSG00000229344	MTCO2P12	mitochondrially encoded cytochrome c oxidase II pseudogene 12	3612.72	1699.95	1.08793	5.60086e-09	1.08759	1	632757	633438	1					0
ENSG00000271155	AL161729.1		24.8965	11.7508	1.12171	0.0145355	1.08319	9	95506235	95507636		1				0
ENSG00000277351	AC013553.3		22.3556	10.5596	1.18736	0.0183872	1.08207	15	65049188	65049802		1				0
ENSG00000134138	MEIS2	Meis homeobox 2	81.3147	38.4174	1.03367	3.89683e-05	1.08176	15	36889204	37101299						1
ENSG00000071575	TRIB2	tribbles pseudokinase 2	19.4011	9.17107	1.00003	0.0448915	1.08098	2	12716889	12742734						1
ENSG00000247775	SNCA-AS1	SNCA antisense RNA 1	40.5165	19.1749	1.05773	0.00323508	1.07929	4	89836408	89841978						1
ENSG00000182957	SPATA13	spermatogenesis associated 13 #or# NA /// spermatogenesis associated 13 #or# NA #or# NA /// spermatogenesis associated 13	24.9492	11.8184	1.0202	0.0225297	1.07795	13	23979805	24307074						1
ENSG00000102882	MAPK3	mitogen-activated protein kinase 3	29.6915	14.0834	1.06324	0.0108763	1.07606	16	30114105	30123506						1
ENSG00000138594	TMOD3	tropomodulin 3	35.1896	16.7189	1.14105	0.00333982	1.07367	15	51829628	51947295						1
ENSG00000267719	LINC02078	long intergenic non-protein coding RNA 2078	19.6855	9.35635	1.02844	0.0429496	1.07312	17	79707266	79712317			1			0
ENSG00000240409	MTATP8P1	mitochondrially encoded ATP synthase 8 pseudogene 1	181.307	86.1735	1.07049	6.2008e-06	1.07312	1	633535	633741	1					0
ENSG00000189319	FAM53B	family with sequence similarity 53 member B	32.2484	15.3364	1.1037	0.00580129	1.07227	10	124619292	124744269						1
ENSG00000213398	LCAT	lecithin-cholesterol acyltransferase	22.7216	10.8126	1.09326	0.0221692	1.07136	16	67939750	67944131						1
ENSG00000079101	CLUL1	clusterin like 1 /// clusterin like 1 #or# NA	32.2194	15.3482	1.03837	0.00958185	1.06985	18	596988	650334						1
ENSG00000173621	LRFN4	leucine rich repeat and fibronectin type III domain containing 4	21.4445	10.2449	1.13615	0.0229379	1.06571	11	66856647	66860475						1
ENSG00000254132	MTND6P3	mitochondrially encoded NADH:ubiquinone oxidoreductase core subunit 6 pseudogene 3	97.9355	46.8179	1.08969	2.10177e-05	1.06477	5	94568929	94569470	1					0
ENSG00000227540	AC016394.1		35.9374	17.2308	1.09646	0.00410077	1.0605	10	73252791	73254349		1				0
ENSG00000234230	ZFX-AS1	ZFX antisense RNA 1	17.2893	8.29469	1.12363	0.0408157	1.05962	0	24146225	24149654						1
ENSG00000100347	SAMM50	SAMM50 sorting and assembly machinery component	33.6625	16.163	1.07574	0.00641875	1.05844	22	43955421	44010531						1
ENSG00000092841	MYL6	myosin light chain 6 /// myosin light chain 6 #or# myosin light chain 6B	59.5727	28.6049	1.0371	0.000619225	1.05839	12	56158161	56163496						1
ENSG00000244952	AC123768.2		17.3789	8.35047	1.12297	0.0473594	1.05741	15	32613733	32615111		1				0
ENSG00000101935	AMMECR1	Alport syndrome, mental retardation, midface hypoplasia and elliptocytosis chromosomal region gene 1	28.2012	13.5715	1.09169	0.0100972	1.05518	0	110194186	110440233						1
ENSG00000229604	MTATP8P2	mitochondrially encoded ATP synthase 8 pseudogene 2	200.118	96.3129	1.06105	7.21125e-06	1.05505	2	87824942	87825143	1					0
ENSG00000164330	EBF1	early B cell factor 1	16.8048	8.10941	1.09002	0.0468706	1.05121	5	158695916	159099761						1
ENSG00000007866	TEAD3	TEA domain transcription factor 3	57.7189	27.858	1.06701	0.000383952	1.05095	6	35473597	35497076						1
ENSG00000235703	LINC00894	long intergenic non-protein coding RNA 894	72.9334	35.2145	1.08246	5.65863e-05	1.05041	0	149938628	150224580			1			0
ENSG00000166797	FAM96A	family with sequence similarity 96 member A	44.4215	21.4956	1.06643	0.00169095	1.04722	15	64072559	64094018						1
ENSG00000132581	SDF2	stromal cell derived factor 2	27.2454	13.2009	1.03278	0.0173292	1.04537	17	28648356	28662189						1
ENSG00000099795	NDUFB7	NADH:ubiquinone oxidoreductase subunit B7	25.9498	12.5775	1.06325	0.0178296	1.04489	19	14566078	14572062						1
ENSG00000113532	ST8SIA4	ST8 alpha-N-acetyl-neuraminide alpha-2,8-sialyltransferase 4	26.8398	13.0156	1.02895	0.0177194	1.04413	5	100806935	100903266						1
ENSG00000199377	RNU5F-1	RNA, U5F small nuclear 1	19.3063	9.36241	1.12296	0.0416979	1.04412	1	44721786	44721902						1
ENSG00000117632	STMN1	stathmin 1	43.1022	20.9398	1.0277	0.00317921	1.04151	1	25884181	25906991						1
ENSG00000043355	ZIC2	Zic family member 2	42.5099	20.6689	1.06897	0.00384192	1.04033	13	99981772	99986773						1
ENSG00000279088	AC022400.8		25.1889	12.2627	1.01981	0.0218827	1.03851	10	73742995	73744230		1				0
ENSG00000130024	PHF10	PHD finger protein 10	19.7329	9.61533	1.02638	0.0423658	1.0372	6	169703905	169725566						1
ENSG00000067182	TNFRSF1A	TNF receptor superfamily member 1A	23.5826	11.5097	1.03018	0.0266472	1.03487	12	6328757	6342114						1
ENSG00000120053	GOT1	glutamic-oxaloacetic transaminase 1	28.0642	13.7128	1.00032	0.019119	1.03321	10	99396870	99430624						1
ENSG00000283073	SMUG1-AS1	SMUG1 antisense RNA 1	32.6723	15.9778	1.03975	0.0085314	1.032	12	54142591	54147485						1
ENSG00000107833	NPM3	nucleophosmin/nucleoplasmin 3	36.1402	17.7247	1.0159	0.00862433	1.02784	10	101781325	101783413						1
ENSG00000156500	FAM122C	family with sequence similarity 122C	32.3853	15.9101	1.11514	0.00572056	1.02539	0	134796395	134854835						1
ENSG00000232732	AC097717.1		33.0041	16.2188	1.05563	0.00776272	1.02498	2	199867396	199911159		1				0
ENSG00000121390	PSPC1	paraspeckle component 1	23.1324	11.3802	1.00536	0.0301006	1.02338	13	19674752	19783019						1
ENSG00000267416	AC025048.4		19.8067	9.74482	1.02624	0.044181	1.02328	17	60079309	60088695		1				0
ENSG00000196865	NHLRC2	NHL repeat containing 2	36.9696	18.2248	1.05648	0.00438665	1.02044	10	113854661	113917194						1
ENSG00000266805	AP005432.1		29.5257	14.5834	1.05856	0.0115905	1.01764	18	9506242	9509726		1				0
ENSG00000078403	MLLT10	MLLT10, histone lysine methyltransferase DOT1L cofactor	78.4552	38.7822	1.04337	4.40096e-05	1.01648	10	21524675	21743630						1
ENSG00000129932	DOHH	deoxyhypusine hydroxylase	32.2668	15.9598	1.02264	0.00927575	1.0156	19	3490822	3500940						1
ENSG00000106034	CPED1	cadherin like and PC-esterase domain containing 1	23.6089	11.695	1.02955	0.0293437	1.01344	7	120988677	121297444						1
ENSG00000125356	NDUFA1	NADH:ubiquinone oxidoreductase subunit A1	27.5087	13.6452	1.04953	0.0149746	1.0115	0	119871487	119876662						1
ENSG00000138398	PPIG	peptidylprolyl isomerase G	39.4711	19.6073	1.07538	0.003906	1.00941	2	169584340	169641406						1
ENSG00000246350	AL049543.1		39.1289	19.4778	1.0744	0.00320418	1.0064	6	28587378	28591747		1				0
ENSG00000242125	SNHG3	small nucleolar RNA host gene 3	83.7715	41.7004	1.00985	3.73081e-05	1.0064	1	28505980	28510892						1
ENSG00000139718	SETD1B	SET domain containing 1B	25.5917	12.7627	1.0404	0.0182545	1.00374	12	121804180	121832584						1
ENSG00000092439	TRPM7	transient receptor potential cation channel subfamily M member 7	30.2735	15.1332	1.0122	0.0125361	1.00034	15	50552473	50686815						1
ENSG00000151332	MBIP	MAP3K12 binding inhibitory protein 1	25.3969	12.7069	1.03826	0.0192065	0.999033	14	36298558	36320676						1
ENSG00000156983	BRPF1	bromodomain and PHD finger containing 1	23.9881	12.0098	1.07207	0.0190601	0.998113	3	9731729	9748018						1
ENSG00000142252	GEMIN7	gem nuclear organelle associated protein 7	23.0376	11.5655	1.00312	0.0316465	0.99416	19	45079195	45091524						1
ENSG00000276644	DACH1	dachshund family transcription factor 1	59.8439	30.0493	1.03338	0.000461247	0.993874	13	71437966	71867192						1
ENSG00000267541	MTCO2P2	mitochondrially encoded cytochrome c oxidase II pseudogene 2	112.115	56.4511	1.0045	4.81549e-05	0.989907	18	47853233	47853457	1					0
ENSG00000003509	NDUFAF7	NADH:ubiquinone oxidoreductase complex assembly factor 7	23.7169	12.0098	1.04847	0.0229996	0.981707	2	37231631	37253403						1
ENSG00000175592	FOSL1	FOS like 1, AP-1 transcription factor subunit	31.0186	15.7806	1.04436	0.0108202	0.97498	11	65892049	65900573						1
ENSG00000185515	BRCC3	BRCA1/BRCA2-containing complex subunit 3	21.8842	11.1831	1.03762	0.0323633	0.968573	0	155071420	155123074						1
ENSG00000077327	SPAG6	sperm associated antigen 6	25.7892	13.207	1.05625	0.0187419	0.965467	10	22345445	22454224						1
ENSG00000164663	USP49	ubiquitin specific peptidase 49	26.6292	13.6452	1.00533	0.0209711	0.964615	6	41789896	41895361						1
ENSG00000134744	TUT4	terminal uridylyl transferase 4	35.7741	18.3543	1.02157	0.00564656	0.962801	1	52408282	52553487						1
ENSG00000186073	C15orf41	chromosome 15 open reading frame 41	35.6267	18.2866	1.07539	0.00523117	0.96217	15	36579611	36810248						1
ENSG00000176273	SLC35G1	solute carrier family 35 member G1	25.1678	13.1333	1.0333	0.0203834	0.938351	10	93893973	93956062						1
ENSG00000277791	PSMB3	proteasome subunit beta 3	19.5749	10.3744	1.01856	0.0421788	0.915983	17	38752736	38764231						1
ENSG00000137962	ARHGAP29	Rho GTPase activating protein 29	30.7342	16.3365	1.04019	0.0101771	0.911751	1	94148988	94275068						1
ENSG00000112486	CCR6	C-C motif chemokine receptor 6 /// C-C motif chemokine receptor 6 #or# NA	3.67591	0	2.88616	0.0264736	?	6	167111807	167139696						1
ENSG00000242299	AC073861.1		5.61652	0	3.51777	0.00800005	?	3	101576489	101576947		1				0
ENSG00000127249	ATP13A4	ATPase 13A4	4.8898	0	3.30072	0.00938699	?	3	193402077	193593111						1
ENSG00000228089	PNKDP1	PNKD pseudogene 1	4.00503	0	3.03356	0.0205754	?	0	131803312	131803741	1					0
ENSG00000225039	LINC01058	long intergenic non-protein coding RNA 1058	3.58111	0	2.87762	0.0331175	?	13	30419519	30422237			1			0
ENSG00000153294	ADGRF2	adhesion G protein-coupled receptor F2 /// adhesion G protein-coupled receptor F4 #or# adhesion G protein-coupled receptor F2	5.65076	0	3.52139	0.00558655	?	6	47685864	47722021						1
ENSG00000231651	DLG3-AS1	DLG3 antisense RNA 1	4.47904	0	3.17673	0.0155502	?	0	70452958	70455994						1
ENSG00000204832	ST8SIA6-AS1	ST8SIA6 antisense RNA 1	3.58111	0	2.88096	0.0270005	?	10	17386936	17413503						1
ENSG00000228007	AC011933.1		3.52578	0	2.86555	0.04216	?	17	75338827	75339147		1				0
ENSG00000281548	LINC00895	long intergenic non-protein coding RNA 895	3.2309	0	2.71402	0.0425551	?	22	19565203	19566839			1			0
ENSG00000261375	AC135983.4		3.37311	0	2.72761	0.0414363	?	15	32489267	32491586		1				0
ENSG00000217770	FEM1AP3	fem-1 homolog A pseudogene 3	3.29147	0	2.72355	0.0497498	?	6	112365704	112367444	1					0
ENSG00000223660	AC245052.1		4.02611	0	3.03486	0.022177	?	19	54199454	54199971		1				0
ENSG00000144460	NYAP2	neuronal tyrosine-phosphorylated phosphoinositide-3-kinase adaptor 2	3.14926	0	2.71048	0.0379613	?	2	225399710	225654018						1
ENSG00000270157	AC004918.3		3.66799	0	2.88726	0.0294054	?	7	141662922	141663846		1				0
ENSG00000275713	HIST1H2BH	histone cluster 1 H2B family member h	4.82655	0	3.29804	0.0107407	?	6	26251651	26253710						1
ENSG00000137948	BRDT	bromodomain testis associated	5.2874	0	3.41565	0.00673024	?	1	91949371	92014426						1
ENSG00000230612	AC004039.1		3.68907	0	2.88711	0.0266723	?	5	132688681	132723725		1				0
ENSG00000270020	AC009108.3		4.21571	0	3.04657	0.0187071	?	16	86520383	86523897		1				0
ENSG00000234184	LINC01781	long intergenic non-protein coding RNA 1781	3.62059	0	2.88207	0.0398646	?	1	80535755	80646788			1			0
ENSG00000226705	SDCBPP1	syndecan binding protein pseudogene 1	3.68907	0	2.8896	0.0302664	?	10	6293100	6294684	1					0
ENSG00000273891	AL731566.1		3.37311	0	2.7359	0.0483723	?	10	121965764	121967700		1				0
ENSG00000270522	AL162713.1		4.02611	0	3.03523	0.0195129	?	13	43787591	43787852		1				0
ENSG00000101951	PAGE4	PAGE family member 4	3.22298	0	2.71348	0.0434471	?	0	49829260	49833973						1
ENSG00000247903	AC024896.1		4.03135	0	3.03569	0.0224183	?	12	26971586	26979582		1				0
ENSG00000166670	MMP10	matrix metallopeptidase 10	4.795	0	3.29401	0.0125089	?	11	102770503	102780628						1
ENSG00000186723	OR10H1	olfactory receptor family 10 subfamily H member 1	4.01295	0	3.03351	0.0220724	?	19	15804549	15815664						1
ENSG00000275882	IKBKGP1	inhibitor of nuclear factor kappa B kinase subunit gamma pseudogene 1	3.56003	0	2.87783	0.0294967	?	0	154639978	154648275	1					0
ENSG00000238755	LINC02006	long intergenic non-protein coding RNA 2006	4.14199	0	3.0443	0.0202231	?	3	153384934	153980186			1			0
ENSG00000258636	AL121821.1		3.24406	0	2.71526	0.0417773	?	14	41587861	41604856		1				0
ENSG00000213938	SEPHS1P6	selenophosphate synthetase 1 pseudogene 6	3.59427	0	2.87915	0.0334565	?	2	199659551	199660729	1					0
ENSG00000240457	RN7SL472P	RNA, 7SL, cytoplasmic 472, pseudogene	4.05243	0	3.03726	0.0202528	?	14	102077180	102077472	1					0
ENSG00000213088	ACKR1	atypical chemokine receptor 1 (Duffy blood group)	4.01819	0	3.03436	0.0219624	?	1	159203307	159206500						1
ENSG00000275743	TRBV14	T cell receptor beta variable 14	3.17558	0	2.70691	0.0482683	?	7	142587868	142588359						1
ENSG00000277129	AC012531.5		5.97464	0	3.61652	0.00437823	?	12	53968351	53968501		1				0
ENSG00000259883	EHD4-AS1	EHD4 antisense RNA 1	4.12091	0	3.0454	0.0228107	?	15	41921417	41928883						1
ENSG00000223523	AC092598.1		3.63375	0	2.88425	0.0301243	?	2	188598791	188839445		1				0
ENSG00000224992	AL445645.1		3.20982	0	2.71215	0.0428939	?	9	132768965	132770212		1				0
ENSG00000213231	TCL1B	T cell leukemia/lymphoma 1B #or# NA /// T cell leukemia/lymphoma 1B	4.44479	0	3.17363	0.0140841	?	14	95686417	95692643						1
ENSG00000175197	AC022506.1	DNA damage inducible transcript 3 #or# NA	6.48021	0	3.7155	0.00358711	?	12	57516588	57521737						1
ENSG00000235978	AC018816.1		3.14926	0	2.70361	0.0477648	?	3	4814294	4887293		1				0
ENSG00000204952	FBXO47	F-box protein 47	6.16425	0	3.62726	0.00433923	?	17	38936432	38967402						1
ENSG00000205274	TRBV20OR9-2	T cell receptor beta variable 20/OR9-2 (non-functional)	3.14926	0	2.70621	0.0434499	?	9	33617762	33618506						1
ENSG00000224421	ATP5MFP1	ATP synthase membrane subunit f pseudogene 1	3.18874	0	2.70883	0.047959	?	21	36388878	36389112	1					0
ENSG00000235423	AC068768.1	cyclin dependent kinase 2 associated protein 1 #or# NA /// NA	4.85556	0	3.29963	0.0100932	?	12	123252030	123261483						1
ENSG00000279672	AP006621.5		3.64167	0	2.88475	0.029979	?	11	779617	780755		1				0
ENSG00000279302	AC013643.3		3.19666	0	2.71083	0.042913	?	8	27701194	27703789		1				0
ENSG00000285155	AC092153.1	NA /// integrin subunit beta 6 #or# NA	3.5995	0	2.88031	0.0328767	?	2	160141981	160271888						1
ENSG00000253681	AC013509.1		4.07351	0	3.03922	0.0211326	?	8	76576551	76579345		1				0
ENSG00000226899	AL731577.1		3.24406	0	2.71546	0.0432889	?	10	124945204	124946432		1				0
ENSG00000235711	ANKRD34C	ankyrin repeat domain 34C	4.38947	0	3.17084	0.013605	?	15	79293285	79298235						1
ENSG00000284377	AL589669.1		3.66275	0	2.88824	0.036572	?	0	147181064	147271894		1				0
ENSG00000231104	AC022395.1		7.86262	0	4.02707	0.00125161	?	10	118017487	118045810		1				0
ENSG00000266306	AC061975.5		3.22298	0	2.71348	0.043387	?	17	28269203	28272365		1				0
ENSG00000269893	SNORA24	small nucleolar RNA host gene 8 #or# small nucleolar RNA, H/ACA box 24	4.07351	0	3.04257	0.0326726	?	4	118278709	118279823					1	0
ENSG00000177234	LINC01561	long intergenic non-protein coding RNA 1561	5.57704	0	3.51654	0.00601709	?	10	120597949	120600124			1			0
ENSG00000284681	AC007240.1		4.05243	0	3.03701	0.0192799	?	2	10122739	10199288		1				0
ENSG00000173391	OLR1	oxidized low density lipoprotein receptor 1	4.00503	0	3.03307	0.0218213	?	12	10158301	10172138						1
ENSG00000280446	AL607033.1		3.33887	0	2.73118	0.0494567	?	10	131831910	131833508		1				0
ENSG00000237370	AC010907.2		3.29147	0	2.72324	0.0489683	?	2	3603397	3604242		1				0
ENSG00000265018	AGAP12P	ArfGAP with GTPase domain, ankyrin repeat and PH domain 12, pseudogene	4.15515	0	3.0438	0.0192993	?	10	48009873	48031640	1					0
ENSG00000215009	ACSM4	acyl-CoA synthetase medium chain family member 4	3.65483	0	2.88596	0.029407	?	12	7304284	7328724						1
ENSG00000226179	LINC00685	long intergenic non-protein coding RNA 685	4.95828	0	3.30746	0.0107388	?	0	320990	321851			1			0
ENSG00000181965	NEUROG1	neurogenin 1	6.49337	0	3.71574	0.00319109	?	5	135534282	135535949						1
ENSG00000223500	AC083862.1		4.06035	0	3.03801	0.0213516	?	7	135128444	135129685		1				0
ENSG00000236366	AL359313.1		3.59427	0	2.88135	0.027764	?	6	142526455	142637889		1				0
ENSG00000198482	ZNF808	zinc finger protein 808 #or# ribosomal protein L39 pseudogene 34 /// zinc finger protein 808	3.27831	0	2.71848	0.0420581	?	19	52527652	52564464	1					0
ENSG00000235951	AC009965.2		7.08581	0	3.87327	0.00224228	?	2	204065706	204067363		1				0
ENSG00000166762	AC011330.1	NA /// cation channel sperm associated 2 #or# NA	4.87664	0	3.30068	0.00999787	?	15	43628503	43668118						1
ENSG00000187871	GFRAL	GDNF family receptor alpha like	3.99979	0	3.03045	0.0270662	?	6	55327469	55402493						1
ENSG00000163106	HPGDS	hematopoietic prostaglandin D synthase	3.91815	0	3.02603	0.0212374	?	4	94298535	94342876						1
ENSG00000171560	FGA	fibrinogen alpha chain	4.81339	0	3.29696	0.0109256	?	4	154583126	154590766						1
ENSG00000280205	AC009716.2		3.22298	0	2.71365	0.0399544	?	18	76385642	76389406		1				0
ENSG00000180438	TPRXL	tetrapeptide repeat homeobox like	3.62851	0	2.88356	0.0278037	?	3	13937273	14082811						1
ENSG00000253570	RNF5P1	ring finger protein 5 pseudogene 1	3.20982	0	2.71191	0.0444135	?	8	38600661	38601200	1					0
ENSG00000238287	AL603839.3		3.67591	0	2.88851	0.0311177	?	1	40493157	40508661		1				0
ENSG00000276980	AC008760.2		3.58111	0	2.87867	0.0308849	?	19	6716386	6717742		1				0
ENSG00000235721	AC013268.3		3.61535	0	2.88172	0.0322951	?	2	110007675	110010783		1				0
ENSG00000233041	PHGR1	proline, histidine and glycine rich 1	3.62059	0	2.88266	0.0325978	?	15	40351033	40356434						1
ENSG00000238087	FMO8P	flavin containing monooxygenase 8 pseudogene	3.2019	0	2.7114	0.0440724	?	1	166566178	166580705	1					0
ENSG00000112337	SLC17A2	solute carrier family 17 member 2	3.24406	0	2.71557	0.0441914	?	6	25912754	25930726						1
ENSG00000205497	OR51A4	olfactory receptor family 51 subfamily A member 4	3.24406	0	2.7156	0.0443594	?	11	4942831	4947605						1
ENSG00000235382	MTND4P31	mitochondrially encoded NADH:ubiquinone oxidoreductase core subunit 4 pseudogene 31	3.66799	0	2.8878	0.030841	?	0	70124972	70129071	1					0
ENSG00000280752	LINC00850	long intergenic non-protein coding RNA 850	4.09459	0	3.04206	0.0226419	?	0	149825708	149879799			1			0
ENSG00000205853	RFPL3S	RFPL3 antisense	4.06559	0	3.03986	0.0246217	?	22	32359906	32382052						1
ENSG00000229021	NBPF18P	NA #or# NBPF member 18, pseudogene	3.30462	0	2.72558	0.0492984	?	1	151994531	152042774	1					0
ENSG00000231536	AC226101.1		3.24406	0	2.71578	0.0459805	?	2	110610916	110612404		1				0
ENSG00000266729	DSG1-AS1	DSG1 antisense RNA 1	3.48631	0	2.86605	0.0341052	?	18	31343368	31426988						1
ENSG00000233133	AC104451.1		3.2309	0	2.71406	0.0496671	?	3	17706058	17706233		1				0
ENSG00000261292	AC110491.1		3.2309	0	2.71402	0.0422571	?	3	97759523	97761532		1				0
ENSG00000152266	PTH	parathyroid hormone	4.86079	0	3.30041	0.0106872	?	11	13492055	13496181						1
ENSG00000213561	AC103591.2		3.66275	0	2.88703	0.0313716	?	1	78043383	78044148		1				0
ENSG00000260672	AC100827.4		4.76075	0	3.29395	0.010372	?	15	72615810	72618250		1				0
ENSG00000237669	AL671277.2		3.22298	0	2.71329	0.0477028	?	6	30006121	30007116		1				0
ENSG00000227159	DDX11L16	DEAD/H-box helicase 11 like 16	3.99187	0	3.03297	0.0198005	?	0	156025664	156027877						1
ENSG00000255491	AC100858.3		3.57318	0	2.87793	0.0312825	?	8	124811226	124857516		1				0
ENSG00000258365	AC073655.2		3.20982	0	2.71138	0.0481346	?	12	94277758	94282844		1				0
ENSG00000283504	AC006974.1		4.44479	0	3.17368	0.0150331	?	7	148473599	148503458		1				0
ENSG00000260822	AC004656.1		3.28354	0	2.71776	0.0393476	?	0	24545516	24550466		1				0
ENSG00000278952	AP003068.4		8.41558	0	4.10346	0.001035	?	11	65118310	65119111		1				0
ENSG00000165030	NFIL3	nuclear factor, interleukin 3 regulated	4.31575	0	3.1601	0.0174566	?	9	91409045	91423862						1
ENSG00000257524	AL157935.2		3.91815	0	3.0282	0.0198645	?	9	127867850	127906022		1				0
ENSG00000151882	CCL28	C-C motif chemokine ligand 28	4.45795	0	3.17407	0.0128317	?	5	43376645	43412391						1
ENSG00000261773	AC244090.3		3.16242	0	2.70556	0.0472845	?	0	154517840	154518631		1				0
ENSG00000186234	FAM86MP	family with sequence similarity 86 member M, pseudogene	3.94447	0	3.0268	0.0225783	?	4	9692495	9702954	1					0
ENSG00000236013	AL138737.1		3.68907	0	2.8887	0.0288322	?	6	140067435	140093721		1				0
ENSG00000256221	AC244502.2		3.94971	0	3.02777	0.0224024	?	14	22332922	22334685		1				0
ENSG00000156711	MAPK13	mitogen-activated protein kinase 13	10.143	19.372	-1.00224	0.0229061	-0.933496	6	36127809	36144524						1
ENSG00000074964	ARHGEF10L	Rho guanine nucleotide exchange factor 10 like	10.2457	19.8721	-1.00223	0.0257867	-0.955726	1	17539835	17697874						1
ENSG00000114948	ADAM23	ADAM metallopeptidase domain 23	9.92435	19.4278	-1.004	0.0264713	-0.969078	2	206443539	206621130						1
ENSG00000160191	PDE9A	phosphodiesterase 9A	11.2541	22.0572	-1.01673	0.014814	-0.970798	21	42653636	42775509						1
ENSG00000212952	BX088651.1		12.6655	24.8341	-1.02588	0.0100246	-0.971413	9	42568865	42569315		1				0
ENSG00000242086	MUC20-OT1	MUC20 overlapping transcript /// MUC20 overlapping transcript #or# somatomedin B domain containing 1, pseudogene	8.5367	16.7804	-1.05206	0.0256016	-0.97503	3	195658062	195739964	1					0
ENSG00000198844	ARHGEF15	Rho guanine nucleotide exchange factor 15	7.26225	14.2805	-1.03885	0.0477546	-0.975559	17	8310241	8322516						1
ENSG00000232237	ASCL5	achaete-scute family bHLH transcription factor 5	31.1898	61.6421	-1.00723	9.85657e-05	-0.982839	1	201113953	201127184						1
ENSG00000188176	SMTNL2	smoothelin like 2	13.4397	26.5811	-1.03297	0.00688843	-0.983902	17	4583999	4608319						1
ENSG00000198075	SULT1C4	sulfotransferase family 1C member 4	11.3437	22.4457	-1.01739	0.0166811	-0.98455	2	108377911	108388057						1
ENSG00000160993	ALKBH4	alkB homolog 4, lysine demethylase	8.91591	17.645	-1.04454	0.0364173	-0.984803	7	102456238	102464876						1
ENSG00000087116	ADAMTS2	ADAM metallopeptidase with thrombospondin type 1 motif 2	11.241	22.2604	-1.01915	0.0140707	-0.985716	5	179110851	179345430						1
ENSG00000267309	AC092295.2		16.0228	31.8021	-1.01305	0.00432683	-0.988994	19	36489649	36491040		1				0
ENSG00000198860	TSEN15	tRNA splicing endonuclease subunit 15	24.9834	49.7679	-1.00599	0.000349196	-0.994243	1	184051651	184123978						1
ENSG00000254413	CHKB-CPT1B	choline kinase beta #or# CHKB-CPT1B readthrough (NMD candidate) /// CHKB-CPT1B readthrough (NMD candidate) /// carnitine palmitoyltransferase 1B #or# CHKB-CPT1B readthrough (NMD candidate)	55.6941	111.316	-1.01754	1.16376e-07	-0.999067	22	50568869	50582965						1
ENSG00000179409	GEMIN4	gem nuclear organelle associated protein 4	25.8446	51.6622	-1.00994	0.000321754	-0.99925	17	744414	753999						1
ENSG00000203666	EFCAB2	EF-hand calcium binding domain 2	44.9429	89.9444	-1.00603	2.9182e-06	-1.00094	1	244969705	245127164						1
ENSG00000072163	LIMS2	LIM zinc finger domain containing 2	20.9969	42.0767	-1.05861	0.00110183	-1.00284	2	127638381	127681786						1
ENSG00000072210	ALDH3A2	aldehyde dehydrogenase 3 family member A2	52.6343	105.916	-1.01367	3.87844e-07	-1.00885	17	19648136	19677598						1
ENSG00000173338	KCNK7	potassium two pore domain channel subfamily K member 7	7.23593	14.5953	-1.04306	0.0484522	-1.01225	11	65592855	65595996						1
ENSG00000184979	USP18	ubiquitin specific peptidase 18	20.307	40.9853	-1.00946	0.00210844	-1.01313	22	18149899	18177397						1
ENSG00000164855	TMEM184A	transmembrane protein 184A	25.3152	51.1503	-1.01011	0.000443969	-1.01474	7	1542235	1560821						1
ENSG00000181191	PJA1	praja ring finger ubiquitin ligase 1	9.57415	19.3541	-1.06144	0.0184932	-1.01542	0	69160851	69165793						1
ENSG00000272969	AC024243.1		12.8999	26.0871	-1.033	0.00984189	-1.01598	4	55547112	55547889		1				0
ENSG00000121053	EPX	eosinophil peroxidase	6.11685	12.3861	-1.11643	0.0476933	-1.01786	17	58192737	58205174						1
ENSG00000141873	SLC39A3	solute carrier family 39 member 3	7.9969	16.2128	-1.05227	0.0291956	-1.01962	19	2732204	2740152						1
ENSG00000108561	C1QBP	complement C1q binding protein /// complement C1q binding protein #or# NA	14.8431	30.1666	-1.04582	0.0040556	-1.02316	17	5432777	5448830						1
ENSG00000188833	ENTPD8	ectonucleoside triphosphate diphosphohydrolase 8	17.184	34.9494	-1.05384	0.00221034	-1.0242	9	137434364	137441816						1
ENSG00000100234	TIMP3	TIMP metallopeptidase inhibitor 3	9.15815	18.663	-1.0024	0.0368113	-1.02705	22	32801701	32863043						1
ENSG00000280587	LINC01348	long intergenic non-protein coding RNA 1348	6.78301	13.8244	-1.04005	0.0498033	-1.02722	1	235065479	235074220			1			0
ENSG00000159409	CELF3	CUGBP Elav-like family member 3	11.3542	23.149	-1.02348	0.0150654	-1.02773	1	151702404	151716814						1
ENSG00000263766	AC025682.1		12.6735	25.9018	-1.07537	0.00686525	-1.03124	17	47603860	47649420		1				0
ENSG00000284610	AC107918.4		9.10283	18.6072	-1.00246	0.0327123	-1.03147	8	12006188	12015193		1				0
ENSG00000187398	LUZP2	leucine zipper protein 2	9.37407	19.163	-1.00333	0.0400032	-1.03158	11	24496970	25082631						1
ENSG00000267419	AC011477.1		21.3392	43.6884	-1.01777	0.00078092	-1.03374	19	19776602	19836073		1				0
ENSG00000143498	TAF1A	TATA-box binding protein associated factor, RNA polymerase I subunit A	7.60722	15.5893	-1.04949	0.0376633	-1.03511	1	222557902	222589933						1
ENSG00000141480	ARRB2	arrestin beta 2	14.9116	30.567	-1.08517	0.0023041	-1.03554	17	4710489	4721499						1
ENSG00000178235	SLITRK1	SLIT and NTRK like family member 1	12.1652	24.9517	-1.02989	0.00930974	-1.03638	13	83877205	83882393						1
ENSG00000105968	H2AFV	H2A histone family member V	13.5476	27.9138	-1.00256	0.00966298	-1.04294	7	44826791	44848083						1
ENSG00000248636	AC002070.1		10.2852	21.1927	-1.11606	0.0125404	-1.043	12	119387987	119668079		1				0
ENSG00000275740	AC091959.3		11.8018	24.3401	-1.0745	0.00921029	-1.04432	5	146203550	146339251		1				0
ENSG00000205669	ACOT6	acyl-CoA thioesterase 6	15.4567	31.9136	-1.05031	0.00794163	-1.04594	14	73610945	73619888						1
ENSG00000267506	AC021683.2		7.6467	15.7925	-1.05161	0.0408542	-1.04633	17	77546940	77563243		1				0
ENSG00000244486	SCARF2	scavenger receptor class F member 2	9.24503	19.1012	-1.06149	0.0246404	-1.04691	22	20424815	20437826						1
ENSG00000109758	HGFAC	HGF activator	9.86916	20.4339	-1.00951	0.0270361	-1.04997	4	3441887	3449495						1
ENSG00000081277	PKP1	plakophilin 1	7.22801	14.9658	-1.04727	0.0425671	-1.05	1	201283452	201332993						1
ENSG00000135636	DYSF	dysferlin	15.6699	32.4495	-1.05324	0.00288092	-1.0502	2	71453722	71686768						1
ENSG00000205089	CCNI2	cyclin I family member 2	7.19377	14.9479	-1.04669	0.0488076	-1.05512	5	132747445	132754403						1
ENSG00000121644	DESI2	desumoylating isopeptidase 2	113.529	236.557	-1.06418	2.26784e-13	-1.05913	1	244652935	244709033						1
ENSG00000101255	TRIB3	tribbles pseudokinase 3	29.0965	60.716	-1.04882	8.88108e-05	-1.06123	20	362835	397559						1
ENSG00000101276	SLC52A3	solute carrier family 52 member 3	8.81842	18.4219	-1.06235	0.0281224	-1.06283	20	760080	776015						1
ENSG00000174145	NWD2	NACHT and WD repeat domain containing 2	9.02387	18.8662	-1.06242	0.0218493	-1.06398	4	37244220	37449465						1
ENSG00000243811	APOBEC3D	apolipoprotein B mRNA editing enzyme catalytic subunit 3D #or# NA /// apolipoprotein B mRNA editing enzyme catalytic subunit 3D	6.87257	14.3921	-1.12269	0.0321237	-1.06635	22	39021113	39033276						1
ENSG00000142319	SLC6A3	solute carrier family 6 member 3	7.41238	15.5396	-1.05032	0.045542	-1.06794	5	1392790	1445430						1
ENSG00000131943	C19orf12	chromosome 19 open reading frame 12	25.2968	53.0447	-1.05987	0.000171649	-1.06825	19	29698886	29715789						1
ENSG00000115380	EFEMP1	EGF containing fibulin extracellular matrix protein 1	9.35299	19.6191	-1.06557	0.0192161	-1.06876	2	55865967	55924139						1
ENSG00000271888	AL136162.1		7.9021	16.5833	-1.05604	0.0319302	-1.06942	6	15243923	15245000		1				0
ENSG00000107929	LARP4B	La ribonucleoprotein domain family member 4B	24.9966	52.5011	-1.03823	0.000263225	-1.07062	10	806914	931705						1
ENSG00000162931	TRIM17	tripartite motif containing 17	9.33983	19.6191	-1.06589	0.0199698	-1.07079	1	228407940	228416861						1
ENSG00000178921	PFAS	phosphoribosylformylglycinamidine synthase	18.9561	39.8618	-1.06733	0.000953312	-1.07234	17	8247618	8270491						1
ENSG00000277597	AC130343.2		28.5146	60.0306	-1.08513	5.12286e-05	-1.074	17	1684726	1685151		1				0
ENSG00000254615	AC027031.2		16.7232	35.2703	-1.03766	0.00632935	-1.0766	8	106270144	106272899		1				0
ENSG00000151414	NEK7	NIMA related kinase 7	14.04	29.6169	-1.08622	0.00412089	-1.07687	1	198156963	198322420						1
ENSG00000183087	GAS6	growth arrest specific 6	10.5406	22.2546	-1.02481	0.0229011	-1.07815	13	113820549	113864067						1
ENSG00000165972	CCDC38	coiled-coil domain containing 38	15.4145	32.6906	-1.08988	0.00225583	-1.08459	12	95867048	95942974						1
ENSG00000230376	MEMO1P4	mediator of cell motility 1 pseudogene 4	6.89889	14.6392	-1.04538	0.048787	-1.0854	0	123765301	123765686	1					0
ENSG00000261898	AC091153.4		9.68479	20.5513	-1.12437	0.0109694	-1.08544	17	4731756	4732371		1				0
ENSG00000188636	RTL6	retrotransposon Gag like 6	11.9545	25.3899	-1.08084	0.00803334	-1.0867	22	44492572	44498298						1
ENSG00000168884	TNIP2	TNFAIP3 interacting protein 2	14.801	31.4696	-1.0168	0.0058346	-1.08827	4	2741648	2756376						1
ENSG00000143514	TP53BP2	tumor protein p53 binding protein 2	16.7443	35.6168	-1.06184	0.00197755	-1.08889	1	223779899	223845972						1
ENSG00000070366	SMG6	SMG6, nonsense mediated mRNA decay factor	20.7652	44.3058	-1.12481	0.000216725	-1.09333	17	2059839	2303771						1
ENSG00000189164	ZNF527	zinc finger protein 527	15.7595	33.6288	-1.09175	0.00206589	-1.09348	19	37371061	37393066						1
ENSG00000051382	PIK3CB	phosphatidylinositol-4,5-bisphosphate 3-kinase catalytic subunit beta	16.1518	34.4933	-1.07578	0.0239496	-1.09462	3	138652699	138834938						1
ENSG00000168427	KLHL30	kelch like family member 30	8.91591	19.0454	-1.12459	0.0163378	-1.09499	2	238138722	238152947						1
ENSG00000162722	TRIM58	tripartite motif containing 58	6.79093	14.5276	-1.04808	0.0492633	-1.09712	1	247857199	247878205						1
ENSG00000160097	FNDC5	fibronectin type III domain containing 5	8.05222	17.2308	-1.05971	0.0299224	-1.09753	1	32862268	32872482						1
ENSG00000110066	KMT5B	lysine methyltransferase 5B	11.3068	24.1987	-1.03763	0.0143455	-1.09775	11	68154863	68213828						1
ENSG00000008128	AL031282.2	NA /// solute carrier family 35 member E2A #or# NA /// cyclin dependent kinase 11A #or# NA	7.52557	16.163	-1.05985	0.0408026	-1.10283	1	1702730	1724324						1
ENSG00000226239	AL031658.1		8.4709	18.2248	-1.06443	0.0280133	-1.10531	20	32027753	32031575		1				0
ENSG00000259538	UBE2Q2P11	ubiquitin conjugating enzyme E2 Q2 pseudogene 11	6.41441	13.8244	-1.12603	0.0404245	-1.10783	15	84412773	84421837	1					0
ENSG00000221953	C1orf229	chromosome 1 open reading frame 229	15.3356	33.0672	-1.058	0.00314774	-1.10852	1	247110160	247112417						1
ENSG00000231160	KLF3-AS1	KLF3 antisense RNA 1	8.10754	17.4837	-1.12779	0.0184097	-1.10867	4	38612701	38664883						1
ENSG00000081248	CACNA1S	calcium voltage-gated channel subunit alpha1 S	6.09053	13.1451	-1.12759	0.0440854	-1.10989	1	201039512	201112566						1
ENSG00000242073	AC211429.1	NA #or# POM121 transmembrane nucleoporin C	7.03586	15.2187	-1.19759	0.0240812	-1.11305	7	75474707	75486108						1
ENSG00000197616	MYH6	myosin heavy chain 6	8.57887	18.5693	-1.12884	0.0175227	-1.11406	14	23381990	23408277						1
ENSG00000154736	ADAMTS5	ADAM metallopeptidase with thrombospondin type 1 motif 5	8.09962	17.5953	-1.12725	0.022575	-1.11926	21	26917912	26966513						1
ENSG00000025708	TYMP	thymidine phosphorylase #or# outer dense fiber of sperm tails 3B /// thymidine phosphorylase #or# SCO2, cytochrome c oxidase assembly protein /// thymidine phosphorylase	43.2366	94.0181	-1.10411	2.39791e-07	-1.12069	22	50525752	50530056						1
ENSG00000275692	MIR6724-4	microRNA 6724-4	13.8452	30.1608	-1.06379	0.00916811	-1.12329	21	8432530	8432621				1		0
ENSG00000205704	LINC00634	long intergenic non-protein coding RNA 634	20.623	44.9475	-1.08329	0.000991885	-1.12399	22	41952165	41958933			1			0
ENSG00000116679	IVNS1ABP	influenza virus NS1A binding protein	14.593	31.8818	-1.12924	0.0016233	-1.12746	1	185296388	185317329						1
ENSG00000120162	MOB3B	MOB kinase activator 3B	13.4791	29.4816	-1.05466	0.00631707	-1.12909	9	27325209	27529781						1
ENSG00000172346	CSDC2	cold shock domain containing C2	7.57821	16.5894	-1.0613	0.0380336	-1.13033	22	41560763	41577741						1
ENSG00000089639	GMIP	GEM interacting protein	10.5011	22.9897	-1.08109	0.0149369	-1.13045	19	19629476	19643667						1
ENSG00000144230	GPR17	G protein-coupled receptor 17	6.02728	13.2009	-1.12923	0.0445502	-1.13106	2	127645864	127652639						1
ENSG00000106723	SPIN1	spindlin 1	5.893	12.9419	-1.12922	0.047449	-1.13498	9	88388419	88478694						1
ENSG00000184343	SRPK3	SRSF protein kinase 3	11.8676	26.0931	-1.08604	0.00621058	-1.13664	0	153776412	153785732						1
ENSG00000146556	WASH2P	WAS protein family homolog 2 pseudogene	6.48813	14.2686	-1.12988	0.0365991	-1.13697	2	113588550	113599043	1					0
ENSG00000122694	GLIPR2	GLI pathogenesis related 2	15.8595	34.8818	-1.0985	0.00174483	-1.13713	9	36136536	36163913						1
ENSG00000214856	KRT16P1	keratin 16 pseudogene 1	6.36432	14.0834	-1.13075	0.03516	-1.14591	17	18432051	18442895	1					0
ENSG00000198576	ARC	activity regulated cytoskeleton associated protein	6.04313	13.3862	-1.13072	0.0420934	-1.14738	8	142611044	142614472						1
ENSG00000138131	LOXL4	lysyl oxidase like 4	9.07651	20.107	-1.18412	0.00941191	-1.14749	10	98247690	98268250						1
ENSG00000226742	HSBP1L1	heat shock factor binding protein 1 like 1	7.78366	17.2805	-1.196	0.0159602	-1.15062	18	79964561	79970822						1
ENSG00000266433	TBC1D3P5	TBC1 domain family member 3 pseudogene 5	6.13793	13.6452	-1.13312	0.0477594	-1.15257	17	27417690	27431623	1					0
ENSG00000228729	AL627308.1		5.76664	12.8304	-1.2208	0.032358	-1.15376	1	227234269	227235355		1				0
ENSG00000010610	CD4	CD4 molecule	4.97144	11.0655	-1.23251	0.0481147	-1.15433	12	6786858	6820808						1
ENSG00000171889	MIR31HG	MIR31 host gene	8.86058	19.7246	-1.18356	0.0155269	-1.15453	9	21455642	21559669				1		0
ENSG00000157322	CLEC18A	C-type lectin domain family 18 member A	10.8644	24.1927	-1.17606	0.00665739	-1.15496	16	69950705	69964452						1
ENSG00000130881	LRP3	LDL receptor related protein 3 /// LDL receptor related protein 3 #or# NA	9.94019	22.137	-1.13192	0.00836189	-1.15511	19	33177603	33208867						1
ENSG00000215041	NEURL4	neuralized E3 ubiquitin protein ligase 4	23.1982	51.6744	-1.11336	0.000187418	-1.15544	17	7315628	7329393						1
ENSG00000118513	MYB	MYB proto-oncogene, transcription factor	7.22277	16.1073	-1.13341	0.0270311	-1.15709	6	135181315	135219173						1
ENSG00000159387	IRX6	iroquois homeobox 6	19.0299	42.5091	-1.15987	0.000270757	-1.15951	16	55323760	55330760						1
ENSG00000198453	ZNF568	zinc finger protein 568	13.2185	29.5492	-1.13305	0.00281429	-1.16056	19	36916329	36998700						1
ENSG00000111110	PPM1H	protein phosphatase, Mg2+/Mn2+ dependent 1H	16.7733	37.5231	-1.16279	0.000488888	-1.16161	12	62643982	62935037						1
ENSG00000185101	ANO9	anoctamin 9	7.32281	16.398	-1.20081	0.0183898	-1.16305	11	417933	442011						1
ENSG00000203900	AL121827.1		5.71924	12.8304	-1.22107	0.0342569	-1.16567	20	63359988	63371177		1				0
ENSG00000268678	AC005261.2		5.7324	12.8862	-1.22222	0.0315542	-1.16861	19	57350848	57352012		1				0
ENSG00000106236	NPTX2	neuronal pentraxin 2	7.53873	16.9718	-1.1339	0.0232004	-1.17074	7	98617297	98629868						1
ENSG00000112964	GHR	growth hormone receptor	5.62444	12.7069	-1.13435	0.0483674	-1.17584	5	42423777	42721878						1
ENSG00000169282	KCNAB1	potassium voltage-gated channel subfamily A member regulatory beta subunit 1	13.3396	30.2464	-1.17374	0.00192614	-1.18105	3	156037701	156539138						1
ENSG00000187624	C17orf97	chromosome 17 open reading frame 97	8.83427	20.0455	-1.1364	0.0160355	-1.18209	17	410327	431062						1
ENSG00000196878	LAMB3	laminin subunit beta 3 /// laminin subunit beta 3 #or# microRNA 4260	7.28333	16.5394	-1.2707	0.0108578	-1.18324	1	209614870	209652466						1
ENSG00000129204	USP6	ubiquitin specific peptidase 6	6.93313	15.7746	-1.20909	0.0182257	-1.18602	17	5116438	5175034						1
ENSG00000169740	ZNF32	zinc finger protein 32	6.79093	15.4598	-1.20846	0.0200515	-1.18684	10	43643859	43648856						1
ENSG00000275215	RNA5-8SN1	RNA, 5.8S ribosomal N1	42.7336	97.474	-1.20566	1.04513e-08	-1.18965	21	8395607	8395759						1
ENSG00000188522	FAM83G	family with sequence similarity 83 member G	12.7393	29.0871	-1.21554	0.00150849	-1.1911	17	18968789	19004804						1
ENSG00000129244	ATP1B2	ATPase Na+/K+ transporting subunit beta 2	7.35182	16.7865	-1.20595	0.0150729	-1.19113	17	7646627	7657768						1
ENSG00000167914	GSDMA	gasdermin A	6.46181	14.7626	-1.21211	0.0264369	-1.19194	17	39953263	39977766						1
ENSG00000237883	DGUOK-AS1	DGUOK antisense RNA 1	4.8898	11.177	-1.23707	0.0452008	-1.19269	2	73947642	73981441						1
ENSG00000118298	CA14	carbonic anhydrase 14	13.7715	31.4815	-1.17306	0.00152845	-1.19282	1	150257159	150265078						1
ENSG00000198870	STKLD1	serine/threonine kinase like domain containing 1	18.6139	42.553	-1.16467	0.00031632	-1.19288	9	133376367	133406096						1
ENSG00000275074	NUDT18	nudix hydrolase 18	10.6617	24.4398	-1.1388	0.00784878	-1.1968	8	22106872	22109419						1
ENSG00000135049	AGTPBP1	ATP/GTP binding protein 1	13.6951	31.4078	-1.17279	0.001378	-1.19747	9	85546539	85742029						1
ENSG00000182459	TEX19	testis expressed 19	5.2874	12.1332	-1.23138	0.0387453	-1.19833	17	82359247	82363776						1
ENSG00000132388	UBE2G1	ubiquitin conjugating enzyme E2 G1	15.2249	35.0789	-1.20326	0.000841294	-1.20417	17	4269259	4366628						1
ENSG00000245748	AC097382.2		5.94832	13.7686	-1.22021	0.0352189	-1.21083	4	7030554	7046231		1				0
ENSG00000112175	BMP5	bone morphogenetic protein 5	6.48813	15.0216	-1.2159	0.021997	-1.21116	6	55753645	55875564						1
ENSG00000186446	ZNF501	zinc finger protein 501	5.24	12.1332	-1.23349	0.0361144	-1.21132	3	44729596	44737083						1
ENSG00000115902	SLC1A4	solute carrier family 1 member 4	23.7511	55.001	-1.18103	2.48834e-05	-1.21146	2	64988477	65023865						1
ENSG00000255545	AP004608.1		5.69816	13.2009	-1.22648	0.0331043	-1.21207	11	134436473	134505661		1				0
ENSG00000083290	ULK2	unc-51 like autophagy activating kinase 2	14.514	33.6288	-1.20753	0.000597408	-1.21225	17	19770829	19867936						1
ENSG00000187783	TMEM72	transmembrane protein 72	5.85621	13.5715	-1.22643	0.0318215	-1.21254	10	44911200	44937002						1
ENSG00000083828	ZNF586	zinc finger protein 586	14.8695	34.4613	-1.266	0.000495244	-1.21262	19	57769655	57819939						1
ENSG00000074660	SCARF1	scavenger receptor class F member 1	7.51242	17.4221	-1.0644	0.0312636	-1.21357	17	1633858	1645747						1
ENSG00000267216	AC020915.1	NA /// NA #or# zinc finger protein 8 #or# NA /// endogenous retrovirus group K3 member 1 #or# NA /// endogenous retrovirus group K3 member 1 #or# NA #or# NA /// NA #or# zinc finger protein 8	12.0915	28.0433	-1.18248	0.00326106	-1.21367	19	58278966	58315197						1
ENSG00000264177	AL353997.2		4.82131	11.195	-1.2413	0.0455987	-1.21535	17	18379855	18388984		1				0
ENSG00000234465	PINLYP	phospholipase A2 inhibitor and LY6/PLAUR domain containing	4.34207	10.1272	-1.25193	0.0486178	-1.22179	19	43576800	43583964						1
ENSG00000276600	RAB7B	RAB7B, member RAS oncogene family	11.6596	27.2285	-1.22547	0.00202944	-1.22359	1	205976740	206003461						1
ENSG00000013293	SLC7A14	solute carrier family 7 member 14	7.59929	17.7805	-1.20499	0.0139987	-1.22636	3	170459584	170586074						1
ENSG00000006047	YBX2	Y-box binding protein 2	5.15836	12.0713	-1.31818	0.0280561	-1.2266	17	7288252	7294615						1
ENSG00000157625	TAB3	TGF-beta activated kinase 1 (MAP3K7) binding protein 3	18.1952	42.7262	-1.24875	9.46694e-05	-1.23156	0	30827442	30975084						1
ENSG00000171861	MRM3	mitochondrial rRNA methyltransferase 3	4.80816	11.3065	-1.24268	0.0415985	-1.2336	17	782273	792509						1
ENSG00000234667	ACTBP13	actin, beta pseudogene 13	4.72651	11.1213	-1.24226	0.0472144	-1.23447	3	49873347	49877305	1					0
ENSG00000203809	LIN28B-AS1	LIN28B antisense RNA 1	4.9846	11.7508	-1.24377	0.0398096	-1.23721	6	104864464	104941447						1
ENSG00000225554	AL359764.1		7.74942	18.2985	-1.20699	0.0129737	-1.23957	1	241424292	241433492		1				0
ENSG00000112539	C6orf118	chromosome 6 open reading frame 118	6.01412	14.201	-1.14256	0.042554	-1.23957	6	165279664	165309607						1
ENSG00000180071	ANKRD18A	ankyrin repeat domain 18A /// ankyrin repeat domain 18A #or# family with sequence similarity 95 member C	14.8089	34.9734	-1.21045	0.00067275	-1.23979	9	38571358	38620660						1
ENSG00000005381	MPO	myeloperoxidase	6.44073	15.2187	-1.29118	0.0162055	-1.24055	17	58269856	58280935						1
ENSG00000240859	AC093627.4		6.44073	15.2187	-1.29435	0.0126811	-1.24055	7	149597	155465		1				0
ENSG00000260088	AL445483.1		9.62155	22.7605	-1.24443	0.00389	-1.24219	1	200669507	200694250		1				0
ENSG00000105929	ATP6V0A4	ATPase H+ transporting V0 subunit a4	6.02204	14.2626	-1.29955	0.0189667	-1.24391	7	138706294	138799560						1
ENSG00000106018	VIPR2	vasoactive intestinal peptide receptor 2	18.1873	43.1326	-1.25139	9.73806e-05	-1.24585	7	159028175	159144957						1
ENSG00000162576	MXRA8	matrix remodeling associated 8	19.8067	47.0211	-1.22062	0.000115366	-1.24732	1	1352689	1361777						1
ENSG00000175262	C1orf127	chromosome 1 open reading frame 127	4.86872	11.5655	-1.24491	0.0429945	-1.24822	1	10946471	10982037						1
ENSG00000072182	ASIC4	acid sensing ion channel subunit family member 4	15.0275	35.838	-1.24409	0.000562607	-1.25388	2	219514170	219538772						1
ENSG00000063601	MTMR1	myotubularin related protein 1	7.49133	17.9161	-1.14454	0.0217852	-1.25796	0	150692971	150765103						1
ENSG00000281128	AL356489.3		7.9785	19.1072	-1.2125	0.0175853	-1.25993	9	33677268	33688011		1				0
ENSG00000279428	AC087164.2		8.2629	19.7983	-1.32285	0.00476981	-1.26066	17	18107334	18110463		1				0
ENSG00000123689	G0S2	G0/G1 switch 2	10.5696	25.4018	-1.32486	0.00169963	-1.26501	1	209675420	209676388						1
ENSG00000158089	GALNT14	polypeptide N-acetylgalactosaminyltransferase 14	11.8835	28.6049	-1.30924	0.000926385	-1.26731	2	30910467	31155202						1
ENSG00000228672	PROB1	proline rich basic protein 1	5.30056	12.7627	-1.24069	0.0379692	-1.26772	5	139390592	139395713						1
ENSG00000250159	AC106791.1		5.96148	14.3981	-1.22848	0.0265884	-1.27214	5	137814333	137889336		1				0
ENSG00000227006	AL136988.2		4.85556	11.7508	-1.24853	0.0455319	-1.27505	1	230258694	230268483		1				0
ENSG00000212951	BX005266.1		9.65055	23.39	-1.24886	0.00418241	-1.27721	9	62532397	62532853		1				0
ENSG00000227888	FAM66A	family with sequence similarity 66 member A	6.39333	15.5396	-1.22708	0.0238997	-1.28131	8	12362019	12388296						1
ENSG00000237457	LINC01351	long intergenic non-protein coding RNA 1351	5.61128	13.6452	-1.23719	0.0334911	-1.28199	1	190478551	190480735			1			0
ENSG00000168309	FAM107A	family with sequence similarity 107 member A	5.64552	13.7865	-1.31959	0.0185321	-1.28808	3	58564117	58627610						1
ENSG00000154309	DISP1	dispatched RND transporter family member 1 #or# NA /// dispatched RND transporter family member 1	5.16628	12.6332	-1.24105	0.0338629	-1.29003	1	222872271	223005995						1
ENSG00000184811	TRARG1	trafficking regulator of GLUT4 (SLC2A4) 1	5.20576	12.7567	-1.33051	0.0216372	-1.29307	17	1279663	1300987						1
ENSG00000166582	CENPV	centromere protein V	8.43666	20.6808	-1.31903	0.00359536	-1.29355	17	16342534	16353656						1
ENSG00000188263	IL17REL	interleukin 17 receptor E like	11.0988	27.2782	-1.31604	0.00173517	-1.29735	22	49994513	50012659						1
ENSG00000231046	AL360227.1		4.95036	12.189	-1.3407	0.0344942	-1.29997	6	111227747	111259034		1				0
ENSG00000204706	MAMDC2-AS1	MAMDC2 antisense RNA 1	4.82924	11.8921	-1.34773	0.0235499	-1.30014	9	70033921	70175888						1
ENSG00000100288	CHKB	choline kinase beta	8.92907	22.0136	-1.26367	0.00672675	-1.30181	22	50578949	50601455						1
ENSG00000189229	AC069277.1		4.86872	12.0037	-1.34545	0.0259406	-1.30187	3	6490479	6736129		1				0
ENSG00000121413	ZSCAN18	zinc finger and SCAN domain containing 18	5.7324	14.1392	-1.31943	0.0183106	-1.30248	19	58083838	58118427						1
ENSG00000167494	NOS2P2	nitric oxide synthase 2 pseudogene 2	6.46705	15.9598	-1.29902	0.0137835	-1.30327	17	18497095	18506313	1					0
ENSG00000158050	DUSP2	dual specificity phosphatase 2	5.98257	14.7806	-1.3096	0.0179824	-1.30486	2	96143166	96145440						1
ENSG00000150455	TIRAP	TIR domain containing adaptor protein	5.13728	12.7627	-1.24434	0.0345828	-1.31286	11	126283065	126298845						1
ENSG00000225138	SLC9A3-AS1	SLC9A3 antisense RNA 1	9.56891	23.7724	-1.30102	0.00256006	-1.31286	5	473236	480884						1
ENSG00000263590	AC239800.3		3.30462	8.23284	-1.43436	0.0499588	-1.3169	1	143790010	143797108		1				0
ENSG00000253559	OSGEPL1-AS1	OSGEPL1 antisense RNA 1	4.41055	10.9978	-1.26059	0.0466346	-1.31819	2	189762704	189765556						1
ENSG00000147027	TMEM47	transmembrane protein 47	10.3641	25.9518	-1.25232	0.00414547	-1.32424	0	34627064	34657288						1
ENSG00000274827	LINC01297	long intergenic non-protein coding RNA 1297	4.31575	10.8126	-1.26264	0.0489866	-1.32502	14	19344578	19384587			1			0
ENSG00000182450	KCNK4	potassium two pore domain channel subfamily K member 4 #or# NA /// potassium two pore domain channel subfamily K member 4	4.49219	11.2687	-1.36597	0.0327569	-1.32683	11	64291302	64300031						1
ENSG00000228495	LINC01013	long intergenic non-protein coding RNA 1013	4.80816	12.0656	-1.25413	0.0413585	-1.32734	6	132131915	132169374			1			0
ENSG00000177409	SAMD9L	sterile alpha motif domain containing 9 like	3.25722	8.17706	-1.43855	0.0471435	-1.32794	7	93130055	93148369						1
ENSG00000186340	THBS2	thrombospondin 2	3.67591	9.24478	-1.40876	0.0415303	-1.33054	6	169215780	169254044						1
ENSG00000124882	EREG	epiregulin	3.64167	9.17107	-1.40819	0.0408359	-1.33249	4	74365143	74388751						1
ENSG00000167208	SNX20	sorting nexin 20	4.72651	11.9361	-1.25805	0.0459205	-1.33648	16	50666300	50681353						1
ENSG00000186831	KRT17P2	keratin 17 pseudogene 2	4.64756	11.7447	-1.45692	0.0200742	-1.33747	17	18426861	18431848	1					0
ENSG00000118596	SLC16A7	solute carrier family 16 member 7	10.4115	26.3342	-1.29096	0.00153715	-1.33876	12	59596067	59789855						1
ENSG00000266821	AC018521.7		4.38947	11.1213	-1.36611	0.0294423	-1.3412	17	47879472	47882398		1				0
ENSG00000106346	USP42	ubiquitin specific peptidase 42	8.28654	20.9956	-1.32488	0.00582949	-1.34124	7	6104884	6161564						1
ENSG00000278937	AL137141.1		3.37311	8.54761	-1.43793	0.0489541	-1.34144	13	46117864	46122699		1				0
ENSG00000184619	KRBA2	KRAB-A domain containing 2	10.0402	25.4575	-1.38388	0.00117245	-1.3423	17	8368637	8376711						1
ENSG00000182240	BACE2	beta-site APP-cleaving enzyme 2	11.2489	28.5492	-1.36305	0.000720718	-1.34367	21	41167801	41282518						1
ENSG00000214407	LINC02085	long intergenic non-protein coding RNA 2085 /// long intergenic non-protein coding RNA 2085 #or# NA	4.41055	11.201	-1.26815	0.0495042	-1.3446	3	101940859	101997926			1			0
ENSG00000273189	AC010619.2		200.492	509.189	-1.33607	4.85507e-31	-1.34466	19	49474586	49487637		1				0
ENSG00000153064	BANK1	B cell scaffold protein with ankyrin repeats 1	3.29147	8.36233	-1.43956	0.0475309	-1.34518	4	101411286	102074812						1
ENSG00000142102	PGGHG	protein-glucosylgalactosylhydroxylysine glucosidase	6.48813	16.5394	-1.44087	0.00486169	-1.35003	11	289135	296107						1
ENSG00000228323	AC008440.1		4.02611	10.3125	-1.38745	0.0374477	-1.35694	19	53854581	53869107		1				0
ENSG00000232599	AL008707.1		4.53167	11.6332	-1.45963	0.0209406	-1.36013	0	125203805	125204338		1				0
ENSG00000128203	ASPHD2	aspartate beta-hydroxylase domain containing 2	4.82131	12.3922	-1.35323	0.0241032	-1.36193	22	26429273	26445015						1
ENSG00000060069	CTDP1	CTD phosphatase subunit 1	10.0613	25.8957	-1.43054	0.000518767	-1.3639	18	79679801	79756623						1
ENSG00000285454	AC111006.1		7.3729	18.9777	-1.3532	0.00654383	-1.364	4	42151028	42268110		1				0
ENSG00000261359	PYCARD-AS1	PYCARD antisense RNA 1	3.93131	10.1272	-1.38938	0.0337857	-1.36516	16	31201885	31203452						1
ENSG00000162571	TTLL10	tubulin tyrosine ligase like 10	4.46319	11.5037	-1.46406	0.0178989	-1.36595	1	1173884	1197935						1
ENSG00000240445	FOXO3B	forkhead box O3B pseudogene #or# zinc finger protein 286B /// forkhead box O3B pseudogene	3.65483	9.43006	-1.41195	0.0424075	-1.36746	17	18670946	18672873	1					0
ENSG00000135776	ABCB10	ATP binding cassette subfamily B member 10	16.6837	43.047	-1.32813	6.146e-05	-1.36747	1	229516582	229558695						1
ENSG00000170638	TRABD	TraB domain containing	9.17923	23.7048	-1.32364	0.006132	-1.36873	22	50185915	50199598						1
ENSG00000205795	CYS1	cystin 1	8.05222	20.7984	-1.33464	0.00434106	-1.36902	2	10056780	10080944						1
ENSG00000124232	RBPJL	recombination signal binding protein for immunoglobulin kappa J region like	4.45003	11.5655	-1.37093	0.0295159	-1.37794	20	45306851	45317824						1
ENSG00000204060	FOXO6	forkhead box O6	4.78184	12.4361	-1.25805	0.0390311	-1.3789	1	41361922	41383590						1
ENSG00000002933	TMEM176A	transmembrane protein 176A	3.2019	8.36233	-1.44355	0.0466516	-1.38498	7	150800403	150805120						1
ENSG00000129946	SHC2	SHC adaptor protein 2	3.72331	9.74482	-1.41585	0.0391277	-1.38805	19	416583	460996						1
ENSG00000261218	AC099524.1	NA /// phospholipase C gamma 2 #or# NA	4.51851	11.8803	-1.37475	0.033109	-1.39465	16	81738248	81767868						1
ENSG00000188511	C22orf34	chromosome 22 open reading frame 34	2.94126	7.73887	-1.4851	0.0499946	-1.39569	22	49414524	49657542						1
ENSG00000239887	C1orf226	chromosome 1 open reading frame 226	3.22298	8.49183	-1.44617	0.0448169	-1.39768	1	162366908	162386818						1
ENSG00000162753	SLC9C2	solute carrier family 9 member C2 (putative)	3.66275	9.68904	-1.41802	0.0403491	-1.40343	1	173500464	173603094						1
ENSG00000120910	PPP3CC	protein phosphatase 3 catalytic subunit gamma	18.0056	47.6942	-1.39326	8.61715e-06	-1.40537	8	22440819	22541142						1
ENSG00000230126	FGF12-AS2	FGF12 antisense RNA 2	3.37311	8.93608	-1.44753	0.0480307	-1.40556	3	192515022	192516573						1
ENSG00000147234	FRMPD3	FERM and PDZ domain containing 3	10.135	26.8519	-1.47541	0.000343716	-1.40567	0	107522450	107605251						1
ENSG00000229821	AC103925.1		4.05243	10.7388	-1.39265	0.0333509	-1.40598	1	201222113	201223123		1				0
ENSG00000254854	AP003390.1		3.23614	8.60339	-1.44527	0.0463596	-1.41063	11	119729583	119739623		1				0
ENSG00000215559	ANKRD20A11P	ankyrin repeat domain 20 family member A11, pseudogene	3.21506	8.54761	-1.44606	0.0459444	-1.41067	21	13909574	13980437	1					0
ENSG00000133256	PDE6B	phosphodiesterase 6B	10.0087	26.6111	-1.35777	0.00188591	-1.41078	4	625584	670782						1
ENSG00000177706	FAM20C	FAM20C, golgi associated secretory pathway kinase	3.59427	9.55955	-1.41796	0.0408545	-1.41125	7	192969	260745						1
ENSG00000158786	PLA2G2F	phospholipase A2 group IIF	3.64167	9.68904	-1.41885	0.041521	-1.41176	1	20139326	20150386						1
ENSG00000277437	MIR3687-1	microRNA 3687-1	9.90595	26.3778	-1.43106	0.00113119	-1.41296	21	8208844	8208904				1		0
ENSG00000283703	VSIG10L2	V-set and immunoglobulin domain containing 10 like 2	6.06945	16.163	-1.3953	0.00927227	-1.41306	11	125946056	125958647						1
ENSG00000172324	OR5A2	olfactory receptor family 5 subfamily A member 2	4.73967	12.6272	-1.44518	0.0152409	-1.41367	11	59416969	59426412						1
ENSG00000136859	ANGPTL2	angiopoietin like 2	3.65483	9.74482	-1.41845	0.0373931	-1.41483	9	127087332	127122883						1
ENSG00000282564	AL133516.1		13.7583	36.6964	-1.43093	6.28833e-05	-1.41534	1	230426491	230436822		1				0
ENSG00000198106	AC025279.1		3.62851	9.68904	-1.41928	0.0370243	-1.41698	16	29291220	29372110		1				0
ENSG00000167723	TRPV3	transient receptor potential cation channel subfamily V member 3	6.99369	18.6809	-1.43326	0.00382026	-1.41744	17	3510502	3557995						1
ENSG00000233554	B4GALT1-AS1	B4GALT1 antisense RNA 1	3.38627	9.04765	-1.44716	0.0482521	-1.41785	9	33166975	33179983						1
ENSG00000102349	KLF8	Kruppel like factor 8	3.30462	8.86237	-1.44859	0.0439836	-1.42321	0	56232421	56287889						1
ENSG00000181031	RPH3AL	rabphilin 3A like (without C2 domains)	5.3348	14.3244	-1.42817	0.0110023	-1.42497	17	212389	386254						1
ENSG00000185904	LINC00839	long intergenic non-protein coding RNA 839	9.32667	25.0812	-1.41489	0.00112224	-1.42717	10	42475543	42495336			1			0
ENSG00000196814	MVB12B	multivesicular body subunit 12B	7.49133	20.175	-1.35096	0.00503885	-1.42927	9	126326849	126507041						1
ENSG00000215190	LINC00680	long intergenic non-protein coding RNA 680	4.07351	10.9978	-1.39672	0.0325468	-1.43287	6	57946074	57961501			1			0
ENSG00000211786	TRAV8-2	T cell receptor alpha variable 8-2	7.57298	20.5016	-1.41006	0.00369924	-1.4368	14	21846537	21847221						1
ENSG00000165973	NELL1	neural EGFL like 1 /// neural EGFL like 1 #or# NA	3.29147	8.91815	-1.44908	0.045029	-1.43801	11	20669551	21575681						1
ENSG00000034152	MAP2K3	mitogen-activated protein kinase kinase 3	19.7803	53.6621	-1.43824	1.58204e-06	-1.43984	17	21284672	21315240						1
ENSG00000163914	RHO	rhodopsin	4.00503	10.8863	-1.39831	0.0316606	-1.44262	3	129528640	129535169						1
ENSG00000064201	TSPAN32	tetraspanin 32	6.0826	16.5894	-1.39964	0.00973755	-1.4475	11	2301997	2318200						1
ENSG00000151729	SLC25A4	solute carrier family 25 member 4	20.8915	57.0646	-1.45335	0.00823242	-1.44968	4	185143241	185150382						1
ENSG00000204442	FAM155A	family with sequence similarity 155 member A	3.59427	9.81854	-1.42271	0.0368113	-1.44981	13	107163510	107866735						1
ENSG00000133962	CATSPERB	cation channel sperm associated auxiliary subunit beta /// cation channel sperm associated auxiliary subunit beta #or# tandem C2 domains, nuclear	3.24406	8.86237	-1.45091	0.0449647	-1.44989	14	91580696	91780707						1
ENSG00000130818	ZNF426	zinc finger protein 426	5.2874	14.4658	-1.50896	0.00771179	-1.45201	19	9523224	9538645						1
ENSG00000187847	OR7E25P	olfactory receptor family 7 subfamily E member 25 pseudogene	3.97871	10.9539	-1.50352	0.0193441	-1.46107	19	9198354	9210067	1					0
ENSG00000176978	DPP7	dipeptidyl peptidase 7	4.02611	11.1213	-1.50241	0.0192252	-1.46586	9	137110542	137115177						1
ENSG00000158816	VWA5B1	von Willebrand factor A domain containing 5B1	5.66392	15.6511	-1.41562	0.0100996	-1.46639	1	20290919	20354894						1
ENSG00000265991	MIR4519	microRNA 4519	4.47904	12.448	-1.47722	0.0170531	-1.47465	16	30875266	30875323				1		0
ENSG00000106538	RARRES2	retinoic acid receptor responder 2	3.59427	10.0038	-1.42936	0.0429918	-1.47678	7	150338317	150341674						1
ENSG00000230528	NOS2P3	nitric oxide synthase 2 pseudogene 3	4.43687	12.448	-1.47837	0.0162031	-1.48829	17	20436337	20447249	1					0
ENSG00000261512	AC092368.3		4.5396	12.7567	-1.56681	0.0098472	-1.49062	16	46622861	46624451		1				0
ENSG00000174599	TRAM1L1	translocation associated membrane protein 1 like 1	11.815	33.3201	-1.48279	9.23255e-05	-1.49577	4	117083554	117085576						1
ENSG00000250423	KIAA1210	KIAA1210	5.90092	16.657	-1.47334	0.00646573	-1.49712	0	119078635	119150579						1
ENSG00000145198	VWA5B2	von Willebrand factor A domain containing 5B2	6.52761	18.5335	-1.51818	0.00365789	-1.50551	3	184230429	184242329						1
ENSG00000112333	NR2E1	nuclear receptor subfamily 2 group E member 1	3.31778	9.43006	-1.58078	0.0250303	-1.50705	6	108166058	108188809						1
ENSG00000077522	ACTN2	actinin alpha 2	12.0441	34.2583	-1.47409	7.27063e-05	-1.50813	1	236686454	236764631						1
ENSG00000198816	ZNF358	zinc finger protein 358	3.58111	10.1891	-1.4357	0.0438879	-1.50855	19	7515292	7521026						1
ENSG00000197808	ZNF461	zinc finger protein 461	3.19666	9.11529	-1.58114	0.0243613	-1.51172	19	36637192	36666853						1
ENSG00000184574	LPAR5	lysophosphatidic acid receptor 5	3.16242	9.04765	-1.45613	0.0420111	-1.51651	12	6618835	6636447						1
ENSG00000165863	C10orf82	chromosome 10 open reading frame 82	3.27038	9.36241	-1.45766	0.0422404	-1.51742	10	116663696	116670264						1
ENSG00000035862	CEP295NL	CEP295 N-terminal like /// TIMP metallopeptidase inhibitor 2 #or# CEP295 N-terminal like	3.56795	10.2567	-1.54207	0.023188	-1.5234	17	78852977	78925387						1
ENSG00000079102	RUNX1T1	RUNX1 translocation partner 1	12.813	36.8996	-1.52176	3.05026e-05	-1.526	8	91954967	92103286						1
ENSG00000165837	ERICH6B	glutamate rich 6B	2.54366	7.35039	-1.68227	0.0437384	-1.53091	13	45534522	45615739						1
ENSG00000244242	IFITM10	interferon induced transmembrane protein 10 #or# NA /// interferon induced transmembrane protein 10	3.17558	9.17714	-1.45684	0.0402657	-1.53102	11	1732410	1750591						1
ENSG00000185669	SNAI3	snail family transcriptional repressor 3	6.00096	17.3981	-1.47764	0.00555517	-1.53567	16	88677682	88686493						1
ENSG00000171295	ZNF440	zinc finger protein 440	5.01884	14.6331	-1.62095	0.0050025	-1.54381	19	11814284	11835201						1
ENSG00000161132	AC007663.1		5.32164	15.5216	-1.52004	0.00727946	-1.54434	22	20299760	20313216		1				0
ENSG00000182858	ALG12	ALG12, alpha-1,6-mannosyltransferase	9.30559	27.3083	-1.52004	0.000410268	-1.55317	22	49900229	49918458						1
ENSG00000144642	AC098650.1	NA /// RNA binding motif single stranded interacting protein 3 #or# NA	2.84646	8.3684	-1.49853	0.0479101	-1.55578	3	28574791	30010391						1
ENSG00000274343	AC232323.1		5.57704	16.422	-1.50285	0.00678205	-1.55806	8	85790382	85794399		1				0
ENSG00000281490	CICP14	capicua transcriptional repressor pseudogene 14	3.61535	10.6831	-1.54585	0.0214476	-1.56312	7	128655962	128658791	1					0
ENSG00000251600	AC139713.2		6.87257	20.3163	-1.56576	0.00129498	-1.56372	4	143559457	144188367		1				0
ENSG00000198597	ZNF536	zinc finger protein 536 /// zinc finger protein 536 #or# NA	6.46705	19.1191	-1.58618	0.00157782	-1.56384	19	30228290	30713538						1
ENSG00000268650	AC005759.1		3.18874	9.43006	-1.58441	0.027987	-1.56428	19	18204730	18220480		1				0
ENSG00000263002	ZNF234	zinc finger protein 234	2.8807	8.54761	-1.6339	0.0318889	-1.5691	19	44141557	44160309						1
ENSG00000175699	CCDC197	coiled-coil domain containing 197	4.03927	12.0037	-1.60936	0.0107635	-1.57131	14	93987225	94008863						1
ENSG00000124678	TCP11	t-complex 11	2.87278	8.55367	-1.50105	0.0485261	-1.5741	6	35118071	35148610						1
ENSG00000233008	LINC01725	long intergenic non-protein coding RNA 1725	4.02611	12.0037	-1.6109	0.00966724	-1.57602	1	83575776	83861023			1			0
ENSG00000276964	DUX4L23	double homeobox 4 like 23	3.22298	9.61533	-1.58659	0.0260933	-1.57694	10	133673749	133675017						1
ENSG00000185386	MAPK11	mitogen-activated protein kinase 11	7.55982	22.5573	-1.58004	0.000616446	-1.57717	22	50263713	50270767						1
ENSG00000281058	DUX4L6	double homeobox 4 like 6	2.46202	7.35039	-1.68996	0.0422349	-1.57798	4	190074525	190075799						1
ENSG00000166676	TVP23A	trans-golgi network vesicle protein 23 homolog A	2.81222	8.42418	-1.50081	0.0487882	-1.58283	16	10760919	10818794						1
ENSG00000271086	AL137067.1		2.75166	8.30655	-1.63812	0.029483	-1.59395	9	99355337	99377240		1				0
ENSG00000230628	AL160408.3		3.24406	9.80061	-1.58883	0.0251595	-1.59507	1	234669523	234696153		1				0
ENSG00000284633	AL031590.1		3.16242	9.55955	-1.58892	0.0225552	-1.59591	22	39242188	39279897		1				0
ENSG00000118961	LDAH	lipid droplet associated hydrolase	4.03927	12.3185	-1.61352	0.0111266	-1.60866	2	20684014	20823130						1
ENSG00000135744	AGT	angiotensinogen /// angiotensinogen #or# NA	3.95763	12.1393	-1.51962	0.0173927	-1.61697	1	230702523	230714297						1
ENSG00000116819	TFAP2E	transcription factor AP-2 epsilon	2.82538	8.6771	-1.64041	0.0311976	-1.61877	1	35573370	35595328						1
ENSG00000170827	CELP	carboxyl ester lipase pseudogene	4.15515	12.7627	-1.61623	0.00973875	-1.61896	9	133079900	133087355	1					0
ENSG00000248690	HAS2-AS1	HAS2 antisense RNA 1	3.99187	12.2627	-1.6149	0.00956135	-1.61914	8	121639293	121644693						1
ENSG00000173641	HSPB7	heat shock protein family B (small) member 7	4.77391	14.7068	-1.63011	0.0041483	-1.62324	1	16014028	16019594						1
ENSG00000185105	MYADML2	myeloid associated differentiation marker like 2	4.80023	14.8363	-1.63062	0.00508955	-1.62796	17	81939645	81947233						1
ENSG00000274808	TBC1D3B	TBC1 domain family member 3B	2.77798	8.62132	-1.64305	0.0278106	-1.63387	17	36165681	36176636						1
ENSG00000088386	SLC15A1	solute carrier family 15 member 1	2.84646	8.85631	-1.76721	0.0154115	-1.63754	13	98683801	98752654						1
ENSG00000197582	GPX1P1	glutathione peroxidase pseudogene 1	2.88594	8.99187	-1.64448	0.0302439	-1.63958	0	13378735	13379340	1					0
ENSG00000212123	PRR22	proline rich 22 #or# NA /// proline rich 22	4.40263	13.7686	-1.66626	0.0054617	-1.64494	19	5782960	5784765						1
ENSG00000253304	TMEM200B	transmembrane protein 200B	4.05243	12.7069	-1.61984	0.0105028	-1.64876	1	29119428	29123935						1
ENSG00000205971	AC074389.1		2.76482	8.6771	-1.64387	0.0356119	-1.65003	7	1692810	1694325		1				0
ENSG00000277349	AC133919.3		1.99593	6.28266	-1.78831	0.0399345	-1.65431	16	90174062	90175865		1				0
ENSG00000233003	CICP26	capicua transcriptional repressor pseudogene 26	3.57318	11.2568	-1.55738	0.0205921	-1.65552	1	227975390	227978193	1					0
ENSG00000233442	PPP6R2P1	protein phosphatase 6 regulatory subunit 2 pseudogene 1	2.81222	8.86237	-1.64512	0.0313712	-1.65598	21	14007134	14014880	1					0
ENSG00000172519	OR10H5	olfactory receptor family 10 subfamily H member 5	4.795	15.1511	-1.63626	0.00587655	-1.65982	19	15787661	15801025						1
ENSG00000264063	MIR3687-2	microRNA 3687-2	5.86668	18.6508	-1.72408	0.00138078	-1.66862	21	8987370	8987430				1		0
ENSG00000087245	MMP2	matrix metallopeptidase 2	7.23593	23.0076	-1.61111	0.000646697	-1.66886	16	55389700	55506691						1
ENSG00000227233	CICP17	capicua transcriptional repressor pseudogene 17	2.50942	7.97992	-1.70954	0.0339329	-1.66902	7	51382284	51384660	1					0
ENSG00000162843	WDR64	WD repeat domain 64	3.77071	12.0098	-1.66204	0.0102971	-1.6713	1	241652278	241802133						1
ENSG00000225285	LINC01770	long intergenic non-protein coding RNA 1770	5.22684	16.657	-1.67571	0.00244567	-1.67212	1	1430539	1434573			1			0
ENSG00000245067	IGFBP7-AS1	IGFBP7 antisense RNA 1	2.34614	7.47988	-1.70518	0.0386308	-1.67273	4	57109762	57205510						1
ENSG00000283283	AC013268.4		4.90296	15.7069	-1.63755	0.0044305	-1.67968	2	110022447	110050064		1				0
ENSG00000277494	GPIHBP1	glycosylphosphatidylinositol anchored high density lipoprotein binding protein 1	2.4067	7.72093	-1.70597	0.0384752	-1.68172	8	143213193	143217170						1
ENSG00000157335	CLEC18C	C-type lectin domain family 18 member C	3.64167	11.695	-1.66226	0.0110048	-1.68322	16	70173322	70187361						1
ENSG00000248668	OXCT1-AS1	OXCT1 antisense RNA 1	14.3771	46.3239	-1.63999	1.32575e-06	-1.68799	5	41870030	41872241						1
ENSG00000261409	AL035425.3		16.057	51.8036	-1.70783	3.06227e-07	-1.68985	0	108719949	108724944		1				0
ENSG00000266925	AC015818.8		3.18874	10.3125	-1.71173	0.0129756	-1.69334	17	20507413	20508931		1				0
ENSG00000260581	AC011374.1		3.23614	10.4978	-1.71138	0.0161295	-1.69774	5	151652275	151655449		1				0
ENSG00000005100	DHX33	DEAH-box helicase 33 /// DEAH-box helicase 33 #or# complement C1q binding protein	17.6291	57.2102	-1.68509	7.50258e-08	-1.69832	17	5440912	5469060						1
ENSG00000188707	ZBED6CL	ZBED6 C-terminal like	2.7859	9.04765	-1.64873	0.0273882	-1.6994	7	150329789	150332721						1
ENSG00000148513	ANKRD30A	ankyrin repeat domain 30A	2.03018	6.59743	-1.78856	0.0453653	-1.7003	10	37125788	37384111						1
ENSG00000234601	CHRM3-AS1	CHRM3 antisense RNA 1	5.0794	16.5275	-1.78134	0.00171936	-1.70214	1	239898016	239899872						1
ENSG00000125414	MYH2	myosin heavy chain 2	2.76482	9.04765	-1.64973	0.0276323	-1.71036	17	10521148	10549957						1
ENSG00000285205	AL121612.2		3.24406	10.6273	-1.71446	0.0137516	-1.7119	14	94770642	94774858		1				0
ENSG00000227189	AC092535.1		2.44094	7.99785	-1.71774	0.0434971	-1.71218	4	1151372	1153701		1				0
ENSG00000139329	LUM	lumican	2.04334	6.72692	-1.79799	0.0377303	-1.71902	12	91102629	91111831						1
ENSG00000130222	GADD45G	growth arrest and DNA damage inducible gamma	4.85556	16.0336	-1.71546	0.00238643	-1.72339	9	89605013	89606555						1
ENSG00000228218	ATF4P3	activating transcription factor 4 pseudogene 3	3.30462	10.942	-1.72044	0.0207746	-1.72732	17	76225751	76226806	1					0
ENSG00000230710	LINC00332	long intergenic non-protein coding RNA 332	2.44886	8.10941	-1.71663	0.0334505	-1.72749	13	40181809	40189028			1			0
ENSG00000153820	SPHKAP	SPHK1 interactor, AKAP domain containing	3.19666	10.6212	-1.81727	0.007996	-1.73231	2	227979950	228181645						1
ENSG00000228157	AC007952.2		3.19666	10.6212	-1.81559	0.00859607	-1.73231	17	19092974	19096837		1				0
ENSG00000275591	XKR5	XK related 5	2.47518	8.29469	-1.71772	0.0304366	-1.74465	8	6808517	6835644						1
ENSG00000162511	LAPTM5	lysosomal protein transmembrane 5	2.81222	9.43006	-1.77752	0.0147982	-1.74556	1	30732469	30757820						1
ENSG00000179776	CDH5	cadherin 5	3.67591	12.3364	-1.76628	0.00651677	-1.74675	16	66366622	66404786						1
ENSG00000182327	GLTPD2	glycolipid transfer protein domain containing 2	17.0312	57.2538	-1.72719	1.30754e-08	-1.74919	17	4788959	4790390						1
ENSG00000184012	TMPRSS2	transmembrane serine protease 2	4.06035	13.6949	-1.80221	0.00286937	-1.75396	21	41464551	41531116						1
ENSG00000091138	SLC26A3	solute carrier family 26 member 3	1.69313	5.71498	-1.91681	0.0440993	-1.75505	7	107765467	107803225						1
ENSG00000188660	LINC00319	long intergenic non-protein coding RNA 319	2.82538	9.55955	-1.7785	0.0169543	-1.7585	21	43446601	43453893			1			0
ENSG00000257496	AC025031.1		2.44886	8.29469	-1.72115	0.0339289	-1.76008	12	46384233	46386991		1				0
ENSG00000224255	PDCL3P6	phosducin-like 3 pseudogene 6	2.07758	7.04169	-1.80358	0.037024	-1.76102	1	52179848	52180553	1					0
ENSG00000262966	AC005695.1		2.90702	9.87432	-1.78127	0.0161334	-1.76414	17	9171068	9179118		1				0
ENSG00000145936	KCNMB1	potassium calcium-activated channel subfamily M regulatory beta subunit 1	3.24406	11.0655	-1.82372	0.00724764	-1.77019	5	170374671	170389677						1
ENSG00000108878	CACNG1	calcium voltage-gated channel auxiliary subunit gamma 1	2.48834	8.49183	-1.85424	0.0201206	-1.77089	17	67044590	67056797						1
ENSG00000143768	LEFTY2	left-right determination factor 2	4.40263	15.0835	-1.68285	0.00492109	-1.77653	1	225936598	225941489						1
ENSG00000275238	MIR4734	microRNA 4734	2.39354	8.23891	-1.72403	0.0336372	-1.78331	17	38702262	38702331				1		0
ENSG00000142182	DNMT3L	DNA methyltransferase 3 like	1.97485	6.80063	-1.8053	0.0360206	-1.78392	21	44246339	44262216						1
ENSG00000257185	LINC02293	long intergenic non-protein coding RNA 2293	1.59833	5.5297	-1.91263	0.0493581	-1.79063	14	26809417	26836458			1			0
ENSG00000173976	RAX2	retina and anterior neural fold homeobox 2	4.08667	14.1392	-1.80465	0.0041957	-1.7907	19	3769089	3772221						1
ENSG00000152137	HSPB8	heat shock protein family B (small) member 8	3.60743	12.5037	-1.76878	0.00649479	-1.79332	12	119178642	119221131						1
ENSG00000233038	AC011899.2		3.23614	11.2507	-1.82612	0.00710265	-1.79767	7	157854529	157866092		1				0
ENSG00000100426	ZBED4	zinc finger BED-type containing 4	2.79906	9.74482	-1.78266	0.014161	-1.79969	22	49853842	49890078						1
ENSG00000197937	ZNF347	zinc finger protein 347	2.11182	7.35645	-1.8092	0.0356694	-1.80053	19	53124072	53159075						1
ENSG00000054277	OPN3	opsin 3	2.7569	9.61533	-1.78178	0.0146568	-1.80229	1	241590102	241677376						1
ENSG00000189375	TBC1D28	TBC1 domain family member 28 #or# zinc finger protein 286B /// TBC1 domain family member 28	1.97485	6.91219	-1.80583	0.0346243	-1.8074	17	18635006	18661950						1
ENSG00000114638	UPK1B	uroplakin 1B	1.62465	5.71498	-1.92186	0.043297	-1.81462	3	119173517	119205153						1
ENSG00000167741	GGT6	gamma-glutamyltransferase 6	2.89386	10.183	-1.89474	0.00973158	-1.8151	17	4556927	4560818						1
ENSG00000169035	KLK7	kallikrein related peptidase 7	1.99593	7.04169	-1.80808	0.0367942	-1.81886	19	50976482	50984099						1
ENSG00000069535	MAOB	monoamine oxidase B	1.61149	5.71498	-1.91761	0.0485176	-1.82635	0	43766611	43882447						1
ENSG00000225637	AP001046.1		1.99593	7.09747	-1.80807	0.035206	-1.83024	21	43363332	43366566		1				0
ENSG00000180043	FAM71E2	family with sequence similarity 71 member E2 #or# NA /// family with sequence similarity 71 member E2	3.56795	12.7069	-1.77308	0.00588092	-1.83245	19	55354908	55363260						1
ENSG00000196364	PRSS29P	serine protease 29, pseudogene	3.24406	11.5655	-1.83047	0.00840029	-1.83395	16	1260952	1263845	1					0
ENSG00000128262	POM121L9P	POM121 transmembrane nucleoporin like 9, pseudogene	4.82131	17.2247	-1.86298	0.000700579	-1.83698	22	24251828	24265525	1					0
ENSG00000186204	CYP4F12	cytochrome P450 family 4 subfamily F member 12	1.96962	7.04169	-1.80945	0.0358203	-1.83801	19	15672757	15697174						1
ENSG00000131730	CKMT2	creatine kinase, mitochondrial 2	2.90702	10.4599	-1.89863	0.0155576	-1.84726	5	81233285	81266397						1
ENSG00000267852	AC119396.2		1.97485	7.1154	-1.81538	0.0418075	-1.8492	19	7390522	7395039		1				0
ENSG00000235013	COX20P2	COX20, cytochrome c oxidase assembly factor pseudogene 2	1.94853	7.04169	-1.81234	0.0412627	-1.85353	2	230957593	230957950	1					0
ENSG00000280332	AC020917.4		2.46202	8.91815	-1.86487	0.0176784	-1.8569	19	16356329	16358327		1				0
ENSG00000226631	SLC9A3P3	solute carrier family 9 member 3 pseudogene 3	2.06442	7.47988	-1.96024	0.0229141	-1.85728	10	50025135	50027363	1					0
ENSG00000236022	AC106017.1		1.61149	5.84447	-1.92315	0.0481315	-1.85868	17	19203825	19214045		1				0
ENSG00000228198	OR2M3	olfactory receptor family 2 subfamily M member 3	1.61149	5.84447	-1.92332	0.0478865	-1.85868	1	248197265	248212925						1
ENSG00000261616	AC036108.3		2.07758	7.54173	-1.81574	0.0363799	-1.85999	15	99139317	99145370		1				0
ENSG00000114455	HHLA2	HERV-H LTR-associating 2	2.47518	8.99187	-1.86749	0.019747	-1.86109	3	108296490	108378285						1
ENSG00000110077	MS4A6A	membrane spanning 4-domains A6A	1.99593	7.30067	-1.81524	0.0355469	-1.87097	11	60172014	60184666						1
ENSG00000279453	Z99129.4		1.63257	5.97396	-1.92633	0.0495091	-1.87154	6	122436789	122439223		1				0
ENSG00000164440	AL158850.2	NA /// taxilin beta #or# NA	1.61149	5.91818	-1.92916	0.0463193	-1.87676	6	139240061	139292139						1
ENSG00000238241	CCR12P	C-C motif chemokine receptor 12, pseudogene	2.06442	7.59751	-1.81488	0.0343881	-1.87979	13	99404684	99417224	1					0
ENSG00000276687	AL356130.1		2.42778	8.93608	-1.86954	0.0178661	-1.88001	6	905445	909006		1				0
ENSG00000205426	KRT81	keratin 81	1.62465	6.02974	-1.92863	0.0463829	-1.89197	12	52285913	52291534						1
ENSG00000197253	TPSB2	tryptase beta 2 (gene/pseudogene)	1.65889	6.15923	-1.93168	0.0448105	-1.89253	16	1227272	1230184	1					0
ENSG00000276904	DUX4L14	double homeobox 4 like 14	1.99593	7.41223	-1.81439	0.0342899	-1.89284	10	133756559	133757825						1
ENSG00000284636	AC073648.6		2.87278	10.6891	-1.8069	0.0175922	-1.89562	4	9000841	9001058		1				0
ENSG00000065325	GLP2R	glucagon like peptide 2 receptor	2.76482	10.3125	-1.90497	0.00802928	-1.89914	17	9822206	9892102						1
ENSG00000249717	AC110760.2		1.61149	6.02974	-1.93238	0.0401066	-1.9037	4	74955974	74970362		1				0
ENSG00000198464	ZNF480	zinc finger protein 480	2.03018	7.60937	-1.96771	0.0217489	-1.90617	19	52297177	52325922						1
ENSG00000231918	AC007402.1		2.46202	9.24478	-1.98676	0.0132541	-1.9088	2	51032601	52407917		1				0
ENSG00000233146	BPIFB5P	BPI fold containing family B member 5, pseudogene	1.57725	5.97396	-1.93252	0.0459177	-1.92128	20	33316869	33329969	1					0
ENSG00000151577	DRD3	dopamine receptor D3	2.02225	7.66515	-1.96641	0.0239782	-1.92235	3	114128652	114199407						1
ENSG00000226291	AC091729.2		2.33298	8.86237	-1.87175	0.0185177	-1.92552	7	1080863	1082178		1				0
ENSG00000163762	TM4SF18	transmembrane 4 L six family member 18	1.98277	7.54173	-1.82202	0.0363369	-1.92737	3	149318498	149334414						1
ENSG00000176788	BASP1	brain abundant membrane attached signal protein 1	2.42778	9.30057	-1.99285	0.0110412	-1.93768	5	17065598	17276843						1
ENSG00000269968	AC006064.4		2.79906	10.7568	-1.91186	0.00853916	-1.94223	12	6537794	6538370		1				0
ENSG00000116711	PLA2G4A	phospholipase A2 group IVA	1.99593	7.67122	-1.81894	0.0327689	-1.94239	1	186828953	186988981						1
ENSG00000232520	AC012507.2		1.64573	6.34451	-1.93794	0.039835	-1.94678	2	230886500	230897091		1				0
ENSG00000162383	SLC1A7	solute carrier family 1 member 7	4.37631	16.9718	-1.92135	0.00086535	-1.95535	1	53087179	53142632						1
ENSG00000233175	AC008105.1		1.58517	6.15923	-1.93839	0.0476207	-1.95811	17	45238028	45241734		1				0
ENSG00000280409	LINC01101	long intergenic non-protein coding RNA 1101	1.56409	6.10345	-1.94013	0.0491863	-1.9643	2	120464335	120466218			1			0
ENSG00000026751	SLAMF7	SLAM family member 7	2.84646	11.195	-2.01668	0.00503778	-1.97561	1	160739057	160754821						1
ENSG00000184731	FAM110C	family with sequence similarity 110 member C	1.21389	4.77674	-2.11622	0.0450776	-1.97639	2	38814	46870						1
ENSG00000108405	P2RX1	purinergic receptor P2X 1	4.99776	19.7865	-2.00231	0.000293309	-1.98516	17	3896592	3916500						1
ENSG00000228215	AL954650.1		1.67997	6.67114	-2.11363	0.0242139	-1.98949	1	191875495	192011260		1				0
ENSG00000229491	AC136489.1		1.61149	6.474	-1.9465	0.042728	-2.00626	0	45183251	45333917		1				0
ENSG00000281392	AC107204.1		1.26129	5.09151	-2.12113	0.0443439	-2.01319	3	87089129	87157069		1				0
ENSG00000232633	AC079465.1		1.69313	6.85641	-2.11449	0.0265866	-2.01776	5	113323028	113437174		1				0
ENSG00000283303	AC073869.5		2.03018	8.23284	-2.11499	0.0112001	-2.01979	2	131363364	131364881		1				0
ENSG00000243915	THAP12P2	THAP domain containing 12 pseudogene 2	1.63257	6.65321	-2.10194	0.0336188	-2.0269	3	86012561	86015120	1					0
ENSG00000124205	EDN3	endothelin 3	1.99593	8.16519	-1.98671	0.0253663	-2.03242	20	59300427	59325992						1
ENSG00000218027	AL512329.1		2.76482	11.3126	-1.92098	0.00781369	-2.03267	6	1513698	1515289		1				0
ENSG00000179142	CYP11B2	cytochrome P450 family 11 subfamily B member 2	1.22705	5.03573	-2.12302	0.0440642	-2.03701	8	142910559	142917843						1
ENSG00000205414	AC007608.1		1.20073	4.96202	-2.11695	0.0490657	-2.04702	16	50606076	50613684		1				0
ENSG00000133665	DYDC2	DPY30 domain containing 2	1.15333	4.77674	-2.11525	0.0495131	-2.05022	10	80344745	80368073						1
ENSG00000215914	MMP23A	matrix metallopeptidase 23A (pseudogene)	2.36722	9.81854	-2.01395	0.0124608	-2.05232	1	1699942	1701782	1					0
ENSG00000231703	AL354993.1		1.17965	4.96202	-2.11946	0.0477863	-2.07257	20	53397661	53412910		1				0
ENSG00000280062	AL031719.1		2.90702	12.2627	-2.12416	0.0027919	-2.07666	16	1530715	1533301		1				0
ENSG00000185527	PDE6G	phosphodiesterase 6G	1.67997	7.09747	-2.12561	0.0208397	-2.07887	17	81650459	81663112						1
ENSG00000181036	FCRL6	Fc receptor like 6	2.4541	10.3744	-2.01665	0.00939157	-2.07976	1	159800511	159816251						1
ENSG00000255031	AP002807.1		1.57725	6.67114	-2.11924	0.0264985	-2.08052	11	68050740	68053762		1				0
ENSG00000163377	FAM19A4	family with sequence similarity 19 member A4, C-C motif chemokine like	2.03018	8.60339	-2.12006	0.0125896	-2.0833	3	68731766	68953297						1
ENSG00000134864	GGACT	gamma-glutamylamine cyclotransferase /// gamma-glutamylamine cyclotransferase #or# NA	3.54687	15.0835	-1.97191	0.0016925	-2.08835	13	100530164	100589528						1
ENSG00000267288	AC138150.2		2.00909	8.60339	-2.12427	0.0100056	-2.09836	17	45168800	45171584		1				0
ENSG00000262079	AC007638.1		1.55093	6.65928	-1.96856	0.0485914	-2.10223	17	55325757	55327791		1				0
ENSG00000274114	ALOX15P1	arachidonate 15-lipoxygenase pseudogene 1 /// chromosome 17 open reading frame 100 #or# arachidonate 15-lipoxygenase pseudogene 1	2.01702	8.6771	-2.12685	0.00972704	-2.10499	17	6657034	6693577	1					0
ENSG00000021852	C8B	complement C8 beta chain	1.64573	7.09747	-2.1273	0.0209534	-2.10857	1	56929210	56966140						1
ENSG00000261052	SULT1A3	sulfotransferase family 1A member 3	1.16649	5.03573	-2.12459	0.0499541	-2.11003	16	30199228	30204310						1
ENSG00000172967	XKR3	XK related 3	1.69313	7.35645	-2.13357	0.0255715	-2.11931	22	16783412	16821699						1
ENSG00000276747	PADI6	peptidyl arginine deiminase 6	2.09074	9.10949	-2.00789	0.0199673	-2.12336	1	17372196	17401699						1
ENSG00000242337	TFP1	transferrin pseudogene 1	1.24813	5.47999	-2.13308	0.0424082	-2.1344	3	133661998	133754576	1					0
ENSG00000223738	AC016930.1		1.20073	5.27678	-2.1284	0.0495534	-2.13575	3	74101349	74103553		1				0
ENSG00000278927	FP236240.1		1.26129	5.59155	-2.13614	0.0497327	-2.14835	21	6550749	6553955		1				0
ENSG00000204644	ZFP57	ZFP57 zinc finger protein	1.20073	5.40628	-2.13334	0.0451773	-2.17072	6	29672392	29681110						1
ENSG00000279933	AL031595.1		2.02225	9.12136	-2.13684	0.0106347	-2.17328	22	44183031	44187739		1				0
ENSG00000224715	Z82186.1		1.22705	5.53577	-2.13467	0.0428899	-2.17359	22	47345569	47373541		1				0
ENSG00000240563	L1TD1	LINE1 type transposase domain containing 1 /// NA #or# LINE1 type transposase domain containing 1	1.22705	5.53577	-2.13459	0.0427978	-2.17359	1	62194831	62212328						1
ENSG00000279935	AL353611.2		1.17965	5.35049	-2.13589	0.0477452	-2.18132	9	134992958	134995854		1				0
ENSG00000101463	SYNDIG1	synapse differentiation inducing 1	1.98277	9.04158	-2.25191	0.00632852	-2.18905	20	24469199	24666616						1
ENSG00000238221	AL139095.4		1.16649	5.35049	-2.13347	0.0421621	-2.1975	6	7276031	7298872		1				0
ENSG00000157601	MX1	MX dynamin like GTPase 1	4.09983	19.0515	-2.20452	0.000192024	-2.21627	21	41420304	41459214						1
ENSG00000226686	LINC01535	long intergenic non-protein coding RNA 1535	1.98277	9.24478	-2.25938	0.00582079	-2.22112	19	37251912	37265535			1			0
ENSG00000127129	EDN2	endothelin 2	1.65889	7.73887	-2.2919	0.0120616	-2.2219	1	41478775	41484673						1
ENSG00000128322	IGLL1	immunoglobulin lambda like polypeptide 1	1.26129	5.90632	-2.15191	0.0484171	-2.22736	22	23573125	23580308						1
ENSG00000230716	KRT8P7	keratin 8 pseudogene 7	1.15333	5.40628	-2.1404	0.049396	-2.22883	11	119602875	119604306	1					0
ENSG00000179593	ALOX15B	arachidonate 15-lipoxygenase, type B	1.26129	5.91818	-2.34266	0.0238152	-2.23025	17	8039017	8049134						1
ENSG00000189051	RNF222	ring finger protein 222	1.65889	7.79465	-2.29311	0.0113721	-2.23226	17	8390704	8397826						1
ENSG00000272729	AC009336.1	HOXD antisense growth-associated long non-coding RNA #or# NA /// NA	1.20073	5.65919	-2.34112	0.0228038	-2.23669	2	176164164	176165716						1
ENSG00000233905	LONRF2P2	LON peptidase N-terminal domain and ring finger 2 pseudogene 2	1.22705	5.84447	-2.33747	0.0263714	-2.25188	13	18609132	18609702	1					0
ENSG00000183840	GPR39	G protein-coupled receptor 39	3.2019	15.3861	-2.29249	0.000363535	-2.26463	2	132416574	132646559						1
ENSG00000268416	AC010329.1		1.22705	5.90025	-2.34036	0.024505	-2.26558	19	20746923	20755250		1				0
ENSG00000134443	GRP	gastrin releasing peptide	1.64573	7.97992	-2.29716	0.012348	-2.27764	18	59220168	59230774						1
ENSG00000141485	SLC13A5	solute carrier family 13 member 5	2.46202	12.1332	-2.34739	0.00133068	-2.30105	17	6684713	6713567						1
ENSG00000253925	AC011369.1		1.16649	5.78869	-2.3419	0.0270075	-2.31106	5	168085329	168187719		1				0
ENSG00000112494	UNC93A	unc-93 homolog A	1.63257	8.10941	-2.30158	0.0106619	-2.31245	6	167271169	167316019						1
ENSG00000276240	OR4E1	olfactory receptor family 4 subfamily E member 1 (gene/pseudogene)	0.829446	4.15328	-2.44217	0.0498392	-2.32403	14	21667940	21673818	1					0
ENSG00000185306	C12orf56	chromosome 12 open reading frame 56	1.22705	6.15923	-2.34977	0.0227525	-2.32756	12	64264762	64391192						1
ENSG00000226101	LINC02097	long intergenic non-protein coding RNA 2097	1.24813	6.28266	-2.49893	0.0192752	-2.33161	17	72072333	72093481			1			0
ENSG00000253767	PCDHGA8	protocadherin gamma subfamily A, 8 /// protocadherin gamma subfamily A, 8 #or# protocadherin gamma subfamily B, 4	1.17965	5.97396	-2.34911	0.0219032	-2.34033	5	141390157	141512979						1
ENSG00000139988	RDH12	retinol dehydrogenase 12	1.53777	7.79465	-2.29973	0.0109416	-2.34164	14	67701886	67734452						1
ENSG00000236968	AL451164.2		0.816287	4.15328	-2.44386	0.0491279	-2.3471	10	3223816	3227407		1				0
ENSG00000173769	TOPAZ1	testis and ovary specific PAZ domain containing 1	0.816287	4.15328	-2.44483	0.0481358	-2.3471	3	44241886	44332098						1
ENSG00000216921	AC131097.2		1.20073	6.15923	-2.35145	0.0257826	-2.35884	2	241893985	241902551		1				0
ENSG00000259891	AC107375.1		2.33298	12.0037	-2.3477	0.00219813	-2.36324	8	140505813	140508043		1				0
ENSG00000253298	LINC01845	long intergenic non-protein coding RNA 1845	1.20073	6.23295	-2.3553	0.0228165	-2.376	5	159448556	159466276			1			0
ENSG00000233017	AL121832.1		1.21389	6.34451	-2.35869	0.0301362	-2.38587	20	62427827	62447621		1				0
ENSG00000224511	LINC00365	long intergenic non-protein coding RNA 365	1.19281	6.28873	-2.35774	0.0254212	-2.39841	13	30103178	30108875			1			0
ENSG00000273203	AC006946.2		1.16649	6.15923	-2.35507	0.0271791	-2.40058	22	17067821	17070675		1				0
ENSG00000158022	TRIM63	tripartite motif containing 63	1.61149	8.54761	-2.44581	0.00575327	-2.40712	1	26051304	26068436						1
ENSG00000101440	ASIP	agouti signaling protein	1.21389	6.474	-2.36148	0.0244129	-2.41502	20	34194569	34269344						1
ENSG00000128310	GALR3	galanin receptor 3	1.21389	6.474	-2.36505	0.0274507	-2.41502	22	37823382	37825495						1
ENSG00000234558	API5P1	apoptosis inhibitor 5 pseudogene 1	1.17965	6.34451	-2.36361	0.0301936	-2.42715	0	116106921	116108430	1					0
ENSG00000135314	KHDC1	KH domain containing 1	0.829446	4.46804	-2.45217	0.0495878	-2.42942	6	73241314	73310365						1
ENSG00000283439	SPEM3	SPEM family member 3	0.795205	4.33855	-2.4497	0.0490397	-2.44781	17	7428863	7432762						1
ENSG00000262712	AC012676.1		1.59041	8.73288	-2.44928	0.00621016	-2.45706	16	4335870	4337818		1				0
ENSG00000163631	ALB	albumin	1.15333	6.34451	-2.36702	0.0294145	-2.4597	4	73397114	73421412						1
ENSG00000262133	AC087392.2		1.16649	6.41822	-2.36499	0.0241839	-2.46	17	877902	880093		1				0
ENSG00000165370	GPR101	G protein-coupled receptor 101	1.22705	6.78877	-2.37541	0.025005	-2.46796	0	137030148	137031674						1
ENSG00000092054	MYH7	myosin heavy chain 7	10.6907	59.7478	-2.489	0.0113857	-2.48253	14	23412738	23435718						1
ENSG00000258080	ARHGAP42P4	Rho GTPase activating protein 42 pseudogene 4	1.62465	9.12136	-2.46019	0.00680216	-2.48912	14	19688261	19691194	1					0
ENSG00000262943	ALOX12P2	arachidonate 12-lipoxygenase pseudogene 2	1.63257	9.189	-2.57618	0.0037883	-2.49276	17	6853861	6954107	1					0
ENSG00000214237	MINDY4B	MINDY family member 4B /// MINDY family member 4B #or# NA	0.863687	4.90624	-2.67755	0.0364426	-2.50604	3	150871045	150905439						1
ENSG00000205018	AC092384.1		0.816287	4.65332	-2.45823	0.0481228	-2.51111	16	88939789	88951524		1				0
ENSG00000261763	AC110716.2		1.20073	6.85641	-2.539	0.0139209	-2.51354	3	139678620	139682564		1				0
ENSG00000205111	CDKL4	cyclin dependent kinase like 4	0.768886	4.52382	-2.45777	0.0495808	-2.5567	2	39175646	39229588						1
ENSG00000230790	AC012456.2		1.26129	7.53566	-2.69733	0.00746769	-2.57883	2	11740997	11745301		1				0
ENSG00000150175	FRMPD2B	FERM and PDZ domain containing 2B, pseudogene	0.816287	4.90624	-2.69032	0.0334353	-2.58747	10	46870858	46894562	1					0
ENSG00000279788	CU638689.3		1.22705	7.41223	-2.56016	0.0179085	-2.59472	21	6676178	6679962		1				0
ENSG00000176490	DIRAS1	DIRAS family GTPase 1	0.768886	4.65332	-2.46255	0.0484638	-2.59742	19	2714567	2721418						1
ENSG00000236281	NDUFB9P2	NADH:ubiquinone oxidoreductase subunit B9 pseudogene 2	0.829446	5.03573	-2.70233	0.0286245	-2.60198	7	131753746	131754252	1					0
ENSG00000270090	AL590235.2		0.816287	4.96202	-2.69732	0.0292872	-2.60378	4	3544555	3548796		1				0
ENSG00000241767	LINC01324	long intergenic non-protein coding RNA 1324	1.21389	7.41223	-2.5524	0.0121441	-2.61027	3	164714095	164831480			1			0
ENSG00000235118	FAM237A	family with sequence similarity 237 member A	0.863687	5.27678	-2.70124	0.0338363	-2.61108	2	206642412	206649011						1
ENSG00000203896	LIME1	Lck interacting transmembrane adaptor 1	1.16649	7.17118	-2.54991	0.0117799	-2.62004	20	63736283	63739103						1
ENSG00000251694	USP17L9P	ubiquitin specific peptidase 17-like family member 9, pseudogene	1.21389	7.53566	-2.69735	0.008426	-2.6341	4	9358383	9359975	1					0
ENSG00000281856	AC106017.2	epsin 2 #or# NA /// NA	1.29553	8.05363	-2.71166	0.00798544	-2.6361	17	19219143	19222527						1
ENSG00000237682	AC234775.2		1.20073	7.54173	-2.56094	0.0128788	-2.65098	0	101537485	101539276		1				0
ENSG00000239649	MYADML	myeloid associated differentiation marker like (pseudogene)	0.782045	4.96808	-2.47255	0.0474167	-2.66736	2	33722721	33728207	1					0
ENSG00000248498	ASNSP1	asparagine synthetase pseudogene 1	1.55093	9.92403	-2.70528	0.00169544	-2.67779	8	46579213	46638886	1					0
ENSG00000274252	GGTLC3	gamma-glutamyltransferase light chain family member 3	1.16649	7.47988	-2.69888	0.00952654	-2.68084	22	18516344	18518161						1
ENSG00000285417	BX571818.1		1.21389	7.79465	-2.71025	0.00669736	-2.68285	1	206035253	206062257		1				0
ENSG00000251365	AC122710.2		1.21389	7.85649	-2.57353	0.0129331	-2.69425	5	6765891	6771953		1				0
ENSG00000157119	KLHL40	kelch like family member 40	1.19281	7.73887	-2.71114	0.00670009	-2.69776	3	42685519	42692544						1
ENSG00000228434	AC004951.1		0.795205	5.16522	-2.71304	0.0256094	-2.69943	7	44004046	44007866		1				0
ENSG00000213892	CEACAM16	carcinoembryonic antigen related cell adhesion molecule 16	0.782045	5.09151	-2.7089	0.0269535	-2.70277	19	44699151	44710714						1
ENSG00000260440	LINC01544	long intergenic non-protein coding RNA 1544	0.782045	5.09151	-2.71013	0.0253434	-2.70277	18	61748176	61756646			1			0
ENSG00000206043	C18orf63	chromosome 18 open reading frame 63	0.829446	5.40628	-2.71545	0.0245794	-2.70441	18	74315813	74359187						1
ENSG00000226886	AC093787.1		0.816287	5.35049	-2.71731	0.0272827	-2.71252	2	132037787	132037993		1				0
ENSG00000270490	AC110048.1		0.816287	5.40628	-2.71716	0.0261311	-2.72749	15	66808404	66810560		1				0
ENSG00000278301	GRAMD4P3	GRAM domain containing 4 pseudogene 3	0.795205	5.27678	-2.71352	0.025126	-2.73026	14	19371822	19373490	1					0
ENSG00000227484	CR559946.1		0.782045	5.221	-2.71459	0.0312838	-2.739	22	50314631	50316008		1				0
ENSG00000196735	HLA-DQA1	major histocompatibility complex, class II, DQ alpha 1	1.21389	8.10941	-2.71645	0.0057832	-2.73996	6	32628179	32647062						1
ENSG00000128165	ADM2	adrenomedullin 2	2.47518	16.5394	-2.85259	4.30571e-05	-2.7403	22	50481556	50486440						1
ENSG00000237090	AL512353.3		0.782045	5.27678	-2.71538	0.031225	-2.75433	1	42891094	42892430		1				0
ENSG00000125514	LINC00029	long intergenic non-protein coding RNA 29	0.782045	5.35049	-2.72073	0.0272694	-2.77435	20	63034217	63037028			1			0
ENSG00000185198	PRSS57	serine protease 57	0.829446	5.72104	-2.7296	0.0265107	-2.78606	19	685546	695498						1
ENSG00000231877	AL359551.1		0.782045	5.40628	-2.72064	0.0267358	-2.78931	1	238485445	238538305		1				0
ENSG00000226527	AP000289.1		0.782045	5.40628	-2.72084	0.0269351	-2.78931	21	33111699	33123703		1				0
ENSG00000135569	TAAR5	trace amine associated receptor 5	0.816287	5.65919	-2.89304	0.0255552	-2.79345	6	132588673	132589686						1
ENSG00000268205	AC005261.1		1.21389	8.42418	-2.72757	0.00672644	-2.7949	19	57304305	57308562		1				0
ENSG00000278961	SMIM34B	small integral membrane protein 34B	0.782045	5.53577	-2.72998	0.0281266	-2.82346	21	7784482	7793954						1
ENSG00000152467	ZSCAN1	zinc finger and SCAN domain containing 1	0.768886	5.46206	-2.72626	0.0297352	-2.8286	19	58034032	58054631						1
ENSG00000159166	LAD1	ladinin 1	2.00909	14.3981	-2.81211	0.000272585	-2.84127	1	201373244	201399915						1
ENSG00000165076	PRSS37	serine protease 37	0.768886	5.53577	-2.72179	0.023824	-2.84794	7	141836286	141841487						1
ENSG00000154611	PSMA8	proteasome subunit alpha 8	1.24813	9.04765	-2.86956	0.00456949	-2.85777	18	26133852	26193355						1
ENSG00000179914	ITLN1	intelectin 1	0.816287	5.91818	-2.92874	0.0149381	-2.85801	1	160876539	160885170						1
ENSG00000163083	INHBB	inhibin subunit beta B	0.829446	6.02974	-2.93081	0.0135297	-2.86188	2	120346143	120351808						1
ENSG00000258483	LINC02251	long intergenic non-protein coding RNA 2251	0.431844	3.14133	-2.98845	0.0448757	-2.86279	15	98003081	98021777			1			0
ENSG00000188171	ZNF626	zinc finger protein 626 #or# NA /// zinc finger protein 626	0.782045	5.72104	-2.73613	0.0269281	-2.87095	19	20620061	20661596						1
ENSG00000237440	ZNF737	zinc finger protein 737	0.782045	5.72104	-2.73539	0.0266895	-2.87095	19	20535825	20565809						1
ENSG00000173452	TMEM196	transmembrane protein 196	1.20073	8.85631	-2.98766	0.00207337	-2.88279	7	19719310	19773598						1
ENSG00000205632	LINC01310	long intergenic non-protein coding RNA 1310	0.782045	5.78869	-2.92971	0.0135845	-2.88791	22	48866770	48898386			1			0
ENSG00000226455	AL121787.1		0.768886	5.72104	-2.73695	0.0266654	-2.89544	6	89950116	89953186		1				0
ENSG00000229816	DDX50P1	DEAD-box helicase 50 pseudogene 1	0.863687	6.474	-2.94149	0.0141654	-2.90608	2	32201600	32203999	1					0
ENSG00000258921	AC009779.5		0.431844	3.27082	-2.9983	0.0468684	-2.92107	12	55638912	55659795		1				0
ENSG00000273424	AL008582.1		0.816287	6.22108	-2.77965	0.0298883	-2.93002	22	41430934	41431375		1				0
ENSG00000227744	LINC01940	long intergenic non-protein coding RNA 1940	0.795205	6.10345	-2.93605	0.0144794	-2.94023	2	238919302	238926269			1			0
ENSG00000249297	LINC02174	long intergenic non-protein coding RNA 2174	0.431844	3.3266	-3.0056	0.0409219	-2.94547	4	171602683	171638763			1			0
ENSG00000201822	RNA5SP149	RNA, 5S ribosomal pseudogene 149	0.816287	6.28873	-2.94029	0.0147633	-2.94562	3	180161886	180161977	1					0
ENSG00000175886	RPL7AP66	ribosomal protein L7a pseudogene 66	0.431844	3.40032	-3.01456	0.0431327	-2.97709	18	39334872	39335672	1					0
ENSG00000238271	IFNWP19	interferon omega 1 pseudogene 19	0.431844	3.40032	-3.01156	0.0497185	-2.97709	9	21455484	21456049	1					0
ENSG00000227292	AC009229.1		0.431844	3.40032	-3.0213	0.0314779	-2.97709	2	38203363	38239590		1				0
ENSG00000267594	CYP4F24P	cytochrome P450 family 4 subfamily F member 24, pseudogene	0.431844	3.40032	-3.01814	0.0364762	-2.97709	19	15760241	15779909	1					0
ENSG00000280189	AC007614.2		0.397602	3.14133	-2.99082	0.043437	-2.98198	16	49297143	49299762		1				0
ENSG00000227300	KRT16P2	keratin 16 pseudogene 2	0.816287	6.46793	-3.10709	0.00892433	-2.98616	17	16829999	16832830	1					0
ENSG00000236858	AL008638.2		0.829446	6.60349	-2.95581	0.015958	-2.99301	22	27048144	27060518		1				0
ENSG00000265204	AC090772.2		0.795205	6.34451	-2.94307	0.0151918	-2.99611	18	24076794	24099320		1				0
ENSG00000204140	CLPSL1	colipase like 1	0.431844	3.4561	-3.01554	0.0437587	-3.00056	6	35781017	35793675						1
ENSG00000234112	AC099066.3		0.431844	3.4561	-3.01667	0.0408591	-3.00056	1	225803148	225803448		1				0
ENSG00000116996	ZP4	zona pellucida glycoprotein 4	0.782045	6.34451	-2.94121	0.0133237	-3.02018	1	237877864	237890922						1
ENSG00000282222	AC073488.4		0.397602	3.27082	-3.01112	0.0360629	-3.04026	0	9410789	9411545		1				0
ENSG00000242473	KIR2DP1	killer cell immunoglobulin like receptor, two Ig domains pseudogene 1	0.397602	3.27082	-3.01233	0.0352173	-3.04026	19	54755023	54767371	1					0
ENSG00000280305	AC018765.1		0.431844	3.58559	-3.02725	0.0358471	-3.05363	5	29979669	29983114		1				0
ENSG00000224109	CENPVL3	centromere protein V like 3	0.431844	3.58559	-3.0301	0.0437752	-3.05363	0	51617024	51618968						1
ENSG00000181211	HECW1-IT1	HECW1 intronic transcript 1	0.397602	3.3266	-3.00338	0.0430153	-3.06465	7	43117896	43163187						1
ENSG00000215005	HSPD1P7	heat shock protein family D (Hsp60) member 1 pseudogene 7	0.384443	3.27082	-3.00715	0.0390255	-3.08881	21	28887280	28889272	1					0
ENSG00000106178	CCL24	C-C motif chemokine ligand 24	0.384443	3.27082	-3.00184	0.0435046	-3.08881	7	75811665	75823356						1
ENSG00000277744	AC011462.4		0.384443	3.27082	-2.99943	0.045763	-3.08881	19	41373971	41374419		1				0
ENSG00000276384	AC016876.3		0.397602	3.40032	-3.01182	0.0490933	-3.09627	17	7557820	7558245		1				0
ENSG00000250282	AC002401.2		0.397602	3.40032	-3.01744	0.0377032	-3.09627	17	50100704	50101920		1				0
ENSG00000236117	LINC01639	long intergenic non-protein coding RNA 1639	0.397602	3.40032	-3.01576	0.0407826	-3.09627	22	43400331	43409681			1			0
ENSG00000240053	AL662899.2	lymphocyte antigen 6 family member G5B #or# NA	0.431844	3.71508	-3.032	0.0328063	-3.10481	6	31670167	31673776						1
ENSG00000280997	CCAT2	colon cancer associated transcript 2 (non-protein coding)	0.384443	3.3266	-3.01109	0.0363568	-3.11321	8	127400399	127402150						1
ENSG00000285215	AC241377.4		0.384443	3.3266	-2.99779	0.0490763	-3.11321	1	120964001	120977585		1				0
ENSG00000244575	IGKV1-27	immunoglobulin kappa variable 1-27	0.384443	3.3266	-2.99873	0.0479744	-3.11321	2	89213423	89213928						1
ENSG00000279981	AC018445.4		0.397602	3.4561	-3.01579	0.0430798	-3.11975	18	79496058	79498348		1				0
ENSG00000232596	LINC01646	long intergenic non-protein coding RNA 1646	0.397602	3.4561	-3.01674	0.040684	-3.11975	1	4571481	4594009			1			0
ENSG00000267414	AC120049.1		0.397602	3.4561	-3.01987	0.0340848	-3.11975	18	44676927	44679717		1				0
ENSG00000241738	ZNF90P1	zinc finger protein 90 pseudogene 1	0.431844	3.7648	-3.2807	0.0263279	-3.12399	3	101357292	101359242	1					0
ENSG00000267387	AC020931.1		0.431844	3.77086	-3.05262	0.0477043	-3.12631	19	10089032	10090377		1				0
ENSG00000271400	AL392112.1		0.431844	3.77086	-3.05468	0.0498452	-3.12631	0	112381392	112382220		1				0
ENSG00000170955	CAVIN3	caveolae associated protein 3	0.384443	3.40032	-3.01791	0.0368786	-3.14483	11	6318946	6320647						1
ENSG00000260176	AC141586.2		0.384443	3.40032	-3.01622	0.0399048	-3.14483	16	2644084	2645214		1				0
ENSG00000122862	SRGN	serglycin	0.384443	3.40032	-3.01422	0.0438252	-3.14483	10	69088106	69104811						1
ENSG00000270171	AL359881.3		0.384443	3.40032	-3.01676	0.0389074	-3.14483	1	7693124	7694844		1				0
ENSG00000158716	DUSP23	dual specificity phosphatase 23	0.829446	7.35645	-3.13863	0.00858514	-3.14879	1	159780932	159782543						1
ENSG00000249574	AC226118.1		0.384443	3.4561	-3.0181	0.0375937	-3.1683	7	379359	382712		1				0
ENSG00000224271	AL117329.1		0.384443	3.4561	-3.01749	0.0389169	-3.1683	22	47631674	47855600		1				0
ENSG00000167618	LAIR2	leukocyte associated immunoglobulin like receptor 2	0.384443	3.4561	-3.01689	0.0403249	-3.1683	19	54497879	54510687						1
ENSG00000235055	AL157407.1		0.384443	3.4561	-3.01686	0.0403798	-3.1683	1	68043330	68044233		1				0
ENSG00000278926	AC092134.2		0.384443	3.4561	-3.0161	0.0422842	-3.1683	16	77800023	77801714		1				0
ENSG00000226953	AC010890.1		0.768886	6.91826	-2.95548	0.0125501	-3.16957	2	133264968	133284762		1				0
ENSG00000224498	MAPKAPK5P1	mitogen-activated protein kinase-activated protein kinase 5 pseudogene 1	0.431844	3.89429	-3.29628	0.0249277	-3.17278	10	108848186	108849561	1					0
ENSG00000225811	AL354771.1		0.397602	3.58559	-3.03108	0.0473413	-3.17281	1	190264898	190362270		1				0
ENSG00000138207	RBP4	retinol binding protein 4	0.397602	3.58559	-3.02701	0.0352912	-3.17281	10	93591687	93601744						1
ENSG00000236768	AC124916.1		0.397602	3.58559	-3.02934	0.0413568	-3.17281	3	48120669	48121215		1				0
ENSG00000241685	ARPC1A	actin related protein 2/3 complex subunit 1A	0.397602	3.58559	-3.02648	0.0341443	-3.17281	7	99325910	99366262						1
ENSG00000235665	LINC00298	long intergenic non-protein coding RNA 298	0.397602	3.58559	-3.02773	0.0369721	-3.17281	2	7922425	8278084			1			0
ENSG00000181995	LINC00301	long intergenic non-protein coding RNA 301	0.397602	3.58559	-3.028	0.0376418	-3.17281	11	60615729	60687267			1			0
ENSG00000285420	AC011342.1		0.397602	3.58559	-3.02795	0.0375426	-3.17281	5	151173981	151180617		1				0
ENSG00000233077	LINC01271	long intergenic non-protein coding RNA 1271	0.397602	3.58559	-3.02714	0.0355972	-3.17281	20	50310711	50321342			1			0
ENSG00000227432	AC053503.1		0.431844	3.90036	-3.07043	0.04552	-3.17503	2	219482073	219516877		1				0
ENSG00000196893	AC090286.1		0.431844	3.90036	-3.04247	0.0336206	-3.17503	17	18951625	18954149		1				0
ENSG00000273336	OR7M1P	olfactory receptor family 7 subfamily M member 1 pseudogene	0.431844	3.90036	-3.05127	0.0366244	-3.17503	10	133481238	133481770	1					0
ENSG00000224439	RPSAP10	ribosomal protein SA pseudogene 10	0.397602	3.64137	-3.02887	0.0378692	-3.19508	10	28436201	28437078	1					0
ENSG00000172123	SLFN12	schlafen family member 12	0.397602	3.64137	-3.02804	0.0362934	-3.19508	17	35411060	35433283						1
ENSG00000226663	MTND4P10	mitochondrially encoded NADH:ubiquinone oxidoreductase core subunit 4 pseudogene 10	0.384443	3.58559	-3.02698	0.0352377	-3.22137	1	235540053	235541415	1					0
ENSG00000234235	BOK-AS1	BOK antisense RNA 1	0.384443	3.58559	-3.02933	0.0413367	-3.22137	2	241544403	241558977						1
ENSG00000259508	AL132801.1		0.431844	4.08563	-3.06171	0.0353541	-3.24198	14	102770040	102774791		1				0
ENSG00000239636	AC004865.2		0.384443	3.64137	-3.03046	0.0411	-3.24364	1	35569813	35577729		1				0
ENSG00000253492	CDH12P3	cadherin 12 pseudogene 3	0.384443	3.64137	-3.0274	0.0351314	-3.24364	5	70132679	70132973	1					0
ENSG00000143105	KCNA10	potassium voltage-gated channel subfamily A member 10	0.397602	3.77086	-3.03773	0.0359172	-3.2455	1	110517217	110519175						1
ENSG00000237469	TUBB8P10	tubulin beta 8 class VIII pseudogene 10	0.384443	3.71508	-3.03814	0.0366794	-3.27255	1	227493029	227495142	1					0
ENSG00000281955	AC073488.3		0.384443	3.71508	-3.03344	0.0336406	-3.27255	0	9411701	9412478		1				0
ENSG00000228656	MYO5BP3	myosin VB pseudogene 3	0.431844	4.20906	-3.32567	0.022949	-3.28492	9	63761546	63762824	1					0
ENSG00000238125	SLC9A3P2	solute carrier family 9 member 3 pseudogene 2	0.384443	3.7648	-3.31204	0.0181471	-3.29173	22	20652730	20654750	1					0
ENSG00000228503	AL357558.1		0.397602	3.89429	-3.29157	0.0268251	-3.29196	20	47958022	47958603		1				0
ENSG00000233590	AC016395.1		0.384443	3.77086	-3.04325	0.0396449	-3.29405	10	68233251	68242379		1				0
ENSG00000225308	ASS1P11	argininosuccinate synthetase 1 pseudogene 11	0.397602	3.90036	-3.04921	0.035872	-3.29421	7	21220213	21221428	1					0
ENSG00000217060	AL135903.1		0.397602	3.90036	-3.0567	0.0387732	-3.29421	6	85286076	85290849		1				0
ENSG00000250480	AC034244.2		0.397602	3.90036	-3.05988	0.0401514	-3.29421	5	57120796	57122624		1				0
ENSG00000231034	AL118520.1		3.20982	31.6388	-3.30189	0.000602508	-3.30113	20	34688688	34688978		1				0
ENSG00000262884	AC015921.1		0.431844	4.33855	-3.34194	0.0168608	-3.32863	17	2962248	2965895		1				0
ENSG00000233026	MTCO1P5	mitochondrially encoded cytochrome c oxidase I pseudogene 5	3.58111	36.0511	-3.32944	0.0400057	-3.33156	3	12165299	12165642	1					0
ENSG00000171360	KRT38	keratin 38	0.384443	3.89429	-3.32059	0.0175316	-3.34052	17	41436446	41440921						1
ENSG00000278180	AL451054.3		0.384443	3.89429	-3.31614	0.0186401	-3.34052	1	227490691	227492296		1				0
ENSG00000225949	Z77249.1		0.431844	4.41226	-3.35141	0.0244149	-3.35294	0	133141300	133143940		1				0
ENSG00000271547	AC117498.3		0.397602	4.08563	-3.08575	0.0418819	-3.36116	12	48800576	48801086		1				0
ENSG00000100253	MIOX	myo-inositol oxygenase	1.22705	12.689	-3.35801	0.000540683	-3.37032	22	50486784	50490648						1
ENSG00000255184	AP004607.6		0.397602	4.15328	-3.32485	0.0225567	-3.38485	11	90017611	90024511		1				0
ENSG00000204183	GDF5OS	growth differentiation factor 5 opposite strand	0.816287	8.62132	-3.44559	0.00306205	-3.40076	20	35433029	35435450						1
ENSG00000261044	AP006547.1		0.397602	4.20906	-3.32515	0.0233698	-3.4041	8	142620373	142621064		1				0
ENSG00000222028	PSMB11	proteasome subunit beta 11	0.768886	8.23891	-3.30892	0.00433873	-3.42161	14	23042167	23044276						1
ENSG00000185972	CCIN	calicin	0.397602	4.28277	-3.3406	0.0179727	-3.42915	9	36169394	36171334						1
ENSG00000263456	MIR5189	microRNA 5189	0.431844	4.65332	-3.36028	0.0174446	-3.42968	16	88468918	88469031				1		0
ENSG00000284732	AP002512.3	olfactory receptor family 5 subfamily M member 9 #or# NA /// NA	0.384443	4.15328	-3.33129	0.018622	-3.43341	11	56459221	56473352						1
ENSG00000243193	AC006387.1		0.397602	4.33855	-3.34301	0.0153489	-3.44781	7	107066591	107133733		1				0
ENSG00000277112	ANKRD20A21P	ankyrin repeat domain 20 family member A21, pseudogene	0.397602	4.46804	-3.34893	0.0160765	-3.49024	20	30656033	30723932	1					0
ENSG00000266575	BOLA2P1	bolA family member 2 pseudogene 1	0.384443	4.33855	-3.34155	0.017465	-3.49637	18	832238	832469	1					0
ENSG00000224077	AP000936.1		0.397602	4.52382	-3.35001	0.016757	-3.50814	11	117098987	117108170		1				0
ENSG00000132010	ZNF625-ZNF20	zinc finger protein 20 #or# ZNF625-ZNF20 readthrough (NMD candidate)	0.384443	4.39433	-3.3425	0.01665	-3.5148	19	12092843	12140407						1
ENSG00000230970	HHATL-AS1	HHATL antisense RNA 1	0.384443	4.41226	-3.3508	0.0213901	-3.52068	3	42702653	42706776						1
ENSG00000223875	NBEAP3	neurobeachin pseudogene 3	0.384443	4.46804	-3.34896	0.0161159	-3.5388	22	15852990	15893942	1					0
ENSG00000229498	AC105053.1		0.384443	4.46804	-3.35045	0.0180972	-3.5388	2	85815130	85825391		1				0
ENSG00000266830	AC061975.6		0.431844	5.03573	-3.59281	0.010834	-3.54362	17	28246454	28248006		1				0
ENSG00000159251	ACTC1	actin, alpha, cardiac muscle 1	4.76868	55.6503	-3.54073	0.00185874	-3.54473	15	34788096	34796139						1
ENSG00000262881	CR936218.2		0.795205	9.30057	-3.57822	0.00180811	-3.54792	17	45907670	45910779		1				0
ENSG00000124875	CXCL6	C-X-C motif chemokine ligand 6	0.384443	4.52382	-3.34929	0.0160437	-3.5567	4	73836497	73849064						1
ENSG00000176659	C20orf197	chromosome 20 open reading frame 197	0.384443	4.52382	-3.34944	0.0161845	-3.5567	20	60055925	60072953						1
ENSG00000113722	CDX1	caudal type homeobox 1	0.397602	4.78281	-3.36624	0.0162919	-3.58846	5	150166795	150184558						1
ENSG00000250640	OR7E41P	olfactory receptor family 7 subfamily E member 41 pseudogene	0.397602	4.83859	-3.38836	0.0222566	-3.60519	11	14987671	14988694	1					0
ENSG00000196460	RFX8	RFX family member 8, lacking RFX DNA binding domain	0.384443	4.83859	-3.35744	0.0145297	-3.65375	2	101397361	101474703						1
ENSG00000188306	LRRIQ4	leucine rich repeats and IQ motif containing 4	0.431844	5.47999	-3.61918	0.00810981	-3.66559	3	169821922	169837775						1
ENSG00000237576	LINC01888	long intergenic non-protein coding RNA 1888	0.384443	4.90624	-3.5798	0.0119008	-3.67378	2	68832044	68837724			1			0
ENSG00000271537	AC009220.3		0.431844	5.59155	-3.63018	0.0107691	-3.69467	7	139198557	139199142		1				0
ENSG00000263815	RN7SL426P	RNA, 7SL, cytoplasmic 426, pseudogene	0.384443	5.02386	-3.4354	0.0313641	-3.70796	17	21229334	21229628	1					0
ENSG00000256737	RBBP4P5	RB binding protein 4 pseudogene 5	0.397602	5.27678	-3.60612	0.00889154	-3.73026	14	21563819	21565084	1					0
ENSG00000263219	RYKP1	receptor-like tyrosine kinase pseudogene 1	0.397602	5.27678	-3.6054	0.0105788	-3.73026	17	4222091	4223828	1					0
ENSG00000228887	EEF1DP1	eukaryotic translation elongation factor 1 delta pseudogene 1	0.384443	5.40628	-3.61439	0.00910147	-3.81379	19	14070342	14071237	1					0
ENSG00000184560	SPEM2	SPEM family member 2	0.384443	5.53577	-3.62215	0.00870964	-3.84794	17	7425615	7427568						1
ENSG00000256739	AP002892.2		0.431844	6.41822	-3.84447	0.00473565	-3.89359	11	72351347	72353210		1				0
ENSG00000138083	SIX3	SIX homeobox 3	0.397602	6.34451	-3.83672	0.0045723	-3.99611	2	44941898	44946077						1
ENSG00000231766	MTCO2P5	mitochondrially encoded cytochrome c oxidase II pseudogene 5	0.384443	6.17717	-3.8363	0.028144	-4.0061	2	143100930	143101355	1					0
ENSG00000226313	MTCYBP12	mitochondrially encoded cytochrome b pseudogene 12	0.384443	6.17717	-3.83751	0.00923216	-4.0061	0	5169512	5170645	1					0
ENSG00000231396	USP17L10	ubiquitin specific peptidase 17-like family member 10	0.384443	6.7827	-4.00135	0.0040751	-4.14102	4	9210657	9212608						1
ENSG00000111245	MYL2	myosin light chain 2	0.431844	7.94207	-4.20008	0.00409176	-4.20093	12	110910819	110920722						1
ENSG00000229031	MTCO1P25	mitochondrially encoded cytochrome c oxidase I pseudogene 25	7.80998	153.035	-4.29547	0.00211166	-4.2924	7	69331835	69333633	1					0
ENSG00000234576	MTND1P26	mitochondrially encoded NADH:ubiquinone oxidoreductase core subunit 1 pseudogene 26	4.20255	108.542	-4.69592		-4.69084	2	131385700	131386237	1					0
ENSG00000228097	MTATP6P11	mitochondrially encoded ATP synthase 6 pseudogene 11 #or# mitochondrially encoded cytochrome c oxidase III pseudogene 11 /// mitochondrially encoded ATP synthase 6 pseudogene 11	0.384443	14.1192	-5.02804	0.00104173	-5.19875	9	5099560	5100229	1					0
ENSG00000261978	AC116025.1		0	2.70314	-3.57526	0.0206095	?	17	80023894	80026107		1				0
ENSG00000229560	LYARP1	Ly1 antibody reactive pseudogene 1	0	2.51786	-3.54786	0.037352	?	2	82268427	82269927	1					0
ENSG00000123584	MAGEA9	MAGE family member A9	0	2.64736	-3.57331	0.0183341	?	0	149781930	149787737						1
ENSG00000255845	AP000777.1		0	2.83263	-3.61417	0.0382526	?	11	60813932	60821739		1				0
ENSG00000233884	AL772337.2		0	3.4561	-3.97424	0.0109068	?	9	87848113	87853442		1				0
ENSG00000254007	AC084768.1		0	2.83263	-3.61905	0.0448648	?	8	5659679	5670077		1				0
ENSG00000219298	AL355497.1		0	2.51786	-3.55592	0.0255395	?	6	149977471	149979105		1				0
ENSG00000229413	AC018638.1		0	2.51786	-3.55246	0.0300229	?	7	128653690	128654019		1				0
ENSG00000266262	MIR4428	microRNA 4428	0	3.0179	-3.61614	0.0217774	?	1	237471119	237471191				1		0
ENSG00000258562	AC106028.1		0	4.33855	-4.29981	0.00380386	?	15	92762757	92763750		1				0
ENSG00000254853	AP004247.1		0	2.51786	-3.54739	0.0381961	?	11	58072378	58075438		1				0
ENSG00000248329	APELA	apelin receptor early endogenous ligand	0	3.27082	-3.97389	0.00550623	?	4	164877004	164898965						1
ENSG00000236385	AC026355.2		0	2.51786	-3.5471	0.0387312	?	3	177621382	177628287		1				0
ENSG00000267344	AC003070.1		0	2.83263	-3.60033	0.0257464	?	17	45396932	45397477		1				0
ENSG00000251633	GYG1P1	glycogenin 1 pseudogene 1	0	2.38837	-3.5575	0.0171726	?	8	73905357	73915010	1					0
ENSG00000230069	LRRC37A15P	leucine rich repeat containing 37 member A15, pseudogene /// mannosidase beta #or# leucine rich repeat containing 37 member A15, pseudogene	0	2.38837	-3.54859	0.0206614	?	4	102727274	102730721	1					0
ENSG00000243661	WBP1LP1	WW domain binding protein 1-like pseudogene 1	0	2.88841	-3.60265	0.0255025	?	7	142778642	142779537	1					0
ENSG00000156006	NAT2	N-acetyltransferase 2	0	3.0179	-3.63747	0.0288624	?	8	18391245	18401218						1
ENSG00000224438	RPL23AP14	ribosomal protein L23a pseudogene 14	0	3.71508	-4.03278	0.0285323	?	12	2781904	2782371	1					0
ENSG00000264553	MIR4257	microRNA 4257 /// ADAMTS like 4 #or# microRNA 4257	0	2.51786	-3.55273	0.0296576	?	1	150551929	150552014				1		0
ENSG00000231417	IRX1P1	iroquois homeobox 1 pseudogene 1	0	2.70314	-3.57381	0.0181411	?	13	24742677	24746184	1					0
ENSG00000255225	OR8B6P	olfactory receptor family 8 subfamily B member 6 pseudogene	0	2.51786	-3.54336	0.0464101	?	11	124338783	124339662	1					0
ENSG00000181101	SDCCAG3P2	serologically defined colon cancer antigen 3 pseudogene 2	0	2.83263	-3.61585	0.0403129	?	1	175044626	175045648	1					0
ENSG00000260613	Z98885.2		0	3.58559	-3.98998	0.00629419	?	22	49832616	49837786		1				0
ENSG00000250148	KRT8P31	keratin 8 pseudogene 31	0	3.58559	-3.98985	0.00620334	?	5	60743563	60744970	1					0
ENSG00000242559	RN7SL144P	RNA, 7SL, cytoplasmic 144, pseudogene	0	2.64736	-3.57643	0.0340208	?	0	41683168	41683462	1					0
ENSG00000010438	PRSS3	serine protease 3	0	2.38837	-3.5592	0.0165854	?	9	33750466	33799231						1
ENSG00000229960	AL590483.1		0	2.38837	-3.53795	0.0259401	?	1	244068820	244093026		1				0
ENSG00000237442	HNRNPA1P57	heterogeneous nuclear ribonucleoprotein A1 pseudogene 57	0	4.08563	-4.07235	0.0109428	?	2	41143780	41157555	1					0
ENSG00000272143	FGF14-AS2	FGF14 antisense RNA 2	0	3.4561	-3.97809	0.00725298	?	13	102394630	102395703						1
ENSG00000239978	OR7E53P	olfactory receptor family 7 subfamily E member 53 pseudogene	0	3.14133	-3.9273	0.0136804	?	3	125734295	125735198	1					0
ENSG00000240502	RN7SL837P	RNA, 7SL, cytoplasmic 837, pseudogene	0	3.7648	-4.14469	0.0435738	?	1	230894141	230894427	1					0
ENSG00000230946	HNRNPA1P68	heterogeneous nuclear ribonucleoprotein A1 pseudogene 68	0	2.51786	-3.55356	0.0285116	?	1	100941017	100941995	1					0
ENSG00000248505	LINC02380	long intergenic non-protein coding RNA 2380	0	4.96808	-4.37959	0.00428136	?	4	57425872	57465986			1			0
ENSG00000240710	AL512306.3		0	2.88841	-3.58834	0.0188793	?	1	204603035	204616565		1				0
ENSG00000115590	IL1R2	interleukin 1 receptor type 2	0	4.96202	-4.56023	0.000718824	?	2	101991844	102028544						1
ENSG00000123610	TNFAIP6	TNF alpha induced protein 6	0	8.68317	-5.19582	0.000111194	?	2	151357592	151380048						1
ENSG00000229246	LINC00377	long intergenic non-protein coding RNA 377	0	2.70314	-3.5753	0.0206763	?	13	81043670	81044442			1			0
ENSG00000255427	AC087783.1		0	4.39433	-4.29997	0.00930603	?	11	34570876	34573982		1				0
ENSG00000266401	AP002478.1		0	2.88841	-3.60402	0.0262901	?	18	3653410	3656282		1				0
ENSG00000230795	HLA-K	major histocompatibility complex, class I, K (pseudogene)	0	2.83263	-3.61892	0.0446547	?	6	29926459	29929232	1					0
ENSG00000264483	MIR5008	microRNA 5008	0	2.83263	-3.61224	0.0360393	?	1	227941590	227941683				1		0
ENSG00000244738	AC026316.3		0	3.14133	-3.96242	0.00616588	?	3	170656562	170662123		1				0
ENSG00000240152	LINC02271	long intergenic non-protein coding RNA 2271	0	2.70314	-3.57699	0.0241783	?	4	61143656	61153962			1			0
ENSG00000266283	AC091588.3		0	4.28277	-4.29937	0.00323105	?	18	22200619	22205229		1				0
ENSG00000236362	GAGE12F	G antigen 12F	0	2.38837	-3.54314	0.0231935	?	0	49551278	49568218						1
ENSG00000238754	SCARNA18B	small Cajal body-specific RNA 18B	0	2.64736	-3.57578	0.0277971	?	1	193057281	193057415						1
ENSG00000228753	EIF4BP2	eukaryotic translation initiation factor 4B pseudogene 2	0	2.83263	-3.5847	0.0178035	?	10	21028999	21030792	1					0
ENSG00000230971	AC005703.1		0	3.0179	-3.60538	0.0191706	?	17	15267461	15272290		1				0
ENSG00000225984	HMGB1P26	high mobility group box 1 pseudogene 26	0	3.64137	-3.99583	0.0097083	?	1	229705234	229705861	1					0
ENSG00000254834	OR5M10	olfactory receptor family 5 subfamily M member 10	0	2.51786	-3.55195	0.0307541	?	11	56576736	56577787						1
ENSG00000237223	SULT1C2P1	sulfotransferase family 1C member 2 pseudogene 1	0	6.65928	-4.80859	0.000330401	?	2	108322238	108353799	1					0
ENSG00000213697	CTBP2P6	C-terminal binding protein 2 pseudogene 6	0	2.64736	-3.57591	0.0287597	?	11	43522036	43523264	1					0
ENSG00000213690	AL360271.1		0	2.88841	-3.61208	0.0316142	?	1	242376923	242377432		1				0
ENSG00000271349	AC007992.2		0	2.88841	-3.6265	0.0452748	?	8	96126967	96127801		1				0
ENSG00000234710	AC060834.2		0	2.38837	-3.51839	0.0402305	?	7	9737322	9769513		1				0
ENSG00000255041	AC103855.3		0	3.77086	-4.02613	0.0143625	?	11	45387215	45513802		1				0
ENSG00000244153	WWP1P1	WW domain containing E3 ubiquitin protein ligase 1 pseudogene 1	0	4.07956	-4.28057	0.00283323	?	3	98657802	98660570	1					0
ENSG00000223488	MAPK6PS2	mitogen-activated protein kinase 6 pseudogene 2	0	2.38837	-3.54299	0.0232666	?	21	22436290	22438349	1					0
ENSG00000267091	CTBP2P7	C-terminal binding protein 2 pseudogene 7	0	2.83263	-3.6034	0.0279298	?	19	36496916	36498159	1					0
ENSG00000262533	AC090617.3		0	2.70314	-3.57754	0.0254846	?	17	2042900	2043425		1				0
ENSG00000235263	AL928921.1		0	2.57364	-3.55363	0.0331237	?	1	9501092	9503471		1				0
ENSG00000260053	ABCB10P4	ATP binding cassette subfamily B member 10 pseudogene 4	0	2.64736	-3.57568	0.0271984	?	15	28506625	28508808	1					0
ENSG00000234900	AL135937.1		0	3.40032	-3.97082	0.0117112	?	20	10753278	10765286		1				0
ENSG00000142163	OR1E3	olfactory receptor family 1 subfamily E member 3 (gene/pseudogene)	0	2.38837	-3.54096	0.024301	?	17	3116427	3117374	1					0
ENSG00000229314	ORM1	orosomucoid 1	0	2.64736	-3.57483	0.0228698	?	9	114323056	114326475						1
ENSG00000256682	AC006518.2		0	2.83263	-3.60374	0.0281928	?	12	10894943	10896952		1				0
ENSG00000249073	WSPAR	WNT signaling pathway activating non-coding RNA	0	2.51786	-3.55539	0.0261816	?	5	133913677	133917269						1
ENSG00000278913	AC026797.1		0	3.40032	-3.97906	0.00621507	?	5	6134303	6137171		1				0
ENSG00000220793	RPL21P119	ribosomal protein L21 pseudogene 119	0	2.83263	-3.60846	0.0321963	?	16	9156402	9156881	1					0
ENSG00000204480	PRAMEF19	PRAME family member 19	0	2.38837	-3.55217	0.0191673	?	1	13369067	13371693						1
ENSG00000280725	LINC00251	long intergenic non-protein coding RNA 251	0	4.33855	-4.29796	0.00523068	?	8	65161145	65180341			1			0
ENSG00000271573	AL136982.5		0	2.70314	-3.58067	0.0348946	?	10	87027184	87027477		1				0
ENSG00000197706	OR6C74	olfactory receptor family 6 subfamily C member 74	0	2.88841	-3.60629	0.0276607	?	12	55247198	55248302						1
ENSG00000231822	AC019097.1		0	2.57364	-3.55436	0.0315446	?	2	99102018	99102752		1				0
ENSG00000233143	DIRC3-AS1	DIRC3 antisense RNA 1	0	3.58559	-3.99891	0.0255847	?	2	217282739	217336120						1
ENSG00000225386	AC099754.1		0	3.0179	-3.66369	0.043511	?	3	26619330	26622690		1				0
ENSG00000091482	SMPX	small muscle protein X-linked	0	2.64736	-3.57481	0.0228013	?	0	21705972	21758163						1
ENSG00000279488	AC004623.1		0	2.70314	-3.57286	0.0167234	?	19	1372238	1374364		1				0
ENSG00000271101	AC005181.1		0	2.38837	-3.52946	0.0312779	?	17	71011997	71013587		1				0
ENSG00000227053	AC105446.1		0	2.64736	-3.57678	0.0409391	?	7	101014320	101017608		1				0
ENSG00000222972	RNU6-651P	RNA, U6 small nuclear 651, pseudogene	0	3.3266	-3.93603	0.0278978	?	2	201646716	201646820	1					0
ENSG00000185385	OR7A17	olfactory receptor family 7 subfamily A member 17	0	4.65332	-4.32725	0.00275243	?	19	14878203	14886132						1
ENSG00000249176	AC027801.2		0	2.83263	-3.61616	0.0407629	?	17	49939122	49939819		1				0
ENSG00000267383	AC011447.3		0	3.58559	-3.98969	0.00609659	?	19	20125377	20321305		1				0
ENSG00000255710	AP003170.1		0	2.57364	-3.55399	0.0323344	?	11	113820856	113821885		1				0
ENSG00000240306	RN7SL100P	RNA, 7SL, cytoplasmic 100, pseudogene	0	2.51786	-3.54911	0.035183	?	9	26895678	26895970	1					0
ENSG00000280028	AC007431.3		0	3.0179	-3.59938	0.0179219	?	17	57531769	57532355		1				0
ENSG00000235834	Z93022.1		0	4.20906	-4.29122	0.00275633	?	0	17528435	17587160		1				0
ENSG00000214222	TUBBP2	tubulin beta pseudogene 2	0	2.51786	-3.55169	0.0311457	?	13	41384773	41385183	1					0
ENSG00000251473	AC004069.2		0	2.38837	-3.53412	0.0282078	?	4	105102891	105104004		1				0
ENSG00000230189	AC008267.2		0	2.70314	-3.58342	0.0472034	?	7	66427949	66453634		1				0
ENSG00000264023	AC068418.1		0	4.46804	-4.31466	0.00337458	?	17	21457434	21458989		1				0
ENSG00000184345	IQCF2	IQ motif containing F2	0	2.70314	-3.57869	0.0285031	?	3	51861629	51863424						1
ENSG00000242706	RPS27AP9	ribosomal protein S27a pseudogene 9	0	3.71508	-4.01685	0.0114466	?	5	80498534	80498971	1					0
ENSG00000171291	ZNF439	zinc finger protein 439	0	5.90632	-4.59533	0.000761417	?	19	11848726	11883750						1
ENSG00000279397	AC018445.2		0	2.83263	-3.60537	0.0294918	?	18	79515798	79516057		1				0
ENSG00000265948	AC015878.2		0	2.57364	-3.55335	0.0337582	?	18	21316878	21317795		1				0
ENSG00000253213	AC010306.1		0	3.90036	-4.0452	0.0115909	?	5	171251866	171252982		1				0
ENSG00000259944	CDRT7	CMT1A duplicated region transcript 7 (non-protein coding)	0	2.25888	-3.5069	0.0325531	?	17	15030975	15031957						1
ENSG00000243402	AC022973.1		0	2.51786	-3.55336	0.0287794	?	8	129864478	129865052		1				0
ENSG00000168961	AC015688.4	galectin 9 #or# NA /// kinase suppressor of ras 1 #or# NA	0	2.51786	-3.55074	0.0325697	?	17	27629798	27649560						1
ENSG00000283405	AL121759.2		0	3.27082	-3.96274	0.00792059	?	20	21089696	21090509		1				0
ENSG00000250416	SEC63P2	SEC63 homolog, protein translocation regulator pseudogene 2	0	2.25888	-3.51172	0.0302989	?	4	35487812	35489750	1					0
ENSG00000283383	AC108477.1		0	3.77086	-4.02486	0.0136367	?	4	183762115	183765721		1				0
ENSG00000274307	AC023449.2		0	7.22696	-4.99222	0.00020676	?	15	25708470	25710869		1				0
ENSG00000196758	AC079612.1		0	3.14133	-3.95921	0.00660019	?	2	239578301	239586094		1				0
ENSG00000204872	NAT8B	N-acetyltransferase 8B (putative, gene/pseudogene)	0	2.51786	-3.54648	0.0398965	?	2	73700576	73701340	1					0
ENSG00000267688	KF456478.1		0	2.57364	-3.55006	0.0426697	?	19	3121116	3122128		1				0
ENSG00000233563	OR52E7P	olfactory receptor family 52 subfamily E member 7 pseudogene	0	3.0179	-3.64688	0.0331386	?	11	5873960	5874892	1					0
ENSG00000099992	AC004997.1	TBC1 domain family member 10A #or# NA	0	2.38837	-3.54621	0.0217235	?	22	30291990	30327046						1
ENSG00000266554	LINC01443	long intergenic non-protein coding RNA 1443	0	4.02378	-4.27246	0.00353978	?	18	14946267	14973770			1			0
ENSG00000220267	ACTBP8	actin, beta pseudogene 8	0	3.0179	-3.6348	0.0277933	?	6	88275882	88276989	1					0
ENSG00000261122	LINC02167	long intergenic non-protein coding RNA 2167	0	2.51786	-3.54942	0.0346781	?	16	35743268	35756515			1			0
ENSG00000263531	AC130324.1		0	2.70314	-3.57677	0.0236853	?	17	30863921	30864940		1				0
ENSG00000258412	AL355102.1		0	2.38837	-3.52813	0.032221	?	14	96210860	96214818		1				0
ENSG00000239356	RN7SL309P	RNA, 7SL, cytoplasmic 309, pseudogene	0	4.20906	-4.28446	0.00399234	?	11	65695552	65695837	1					0
ENSG00000244470	AC105918.1		0	3.40032	-3.96939	0.0130967	?	4	104886118	104886955		1				0
ENSG00000169429	CXCL8	C-X-C motif chemokine ligand 8	0	2.51786	-3.56388	0.0176871	?	4	73740506	73743716						1
ENSG00000198445	CCT8L2	chaperonin containing TCP1 subunit 8 like 2	0	3.3266	-3.96912	0.00655155	?	22	16590751	16592810						1
ENSG00000169385	RNASE2	ribonuclease A family member 2	0	2.70314	-3.58021	0.0332296	?	14	20955452	20956436						1
ENSG00000228076	AL591719.1		0	2.38837	-3.54046	0.0245624	?	1	108766841	108767584		1				0
ENSG00000243802	AC090589.1		0	2.83263	-3.6092	0.032896	?	11	47191181	47191542		1				0
ENSG00000184106	TREML3P	triggering receptor expressed on myeloid cells like 3, pseudogene	0	2.25888	-3.49698	0.0378078	?	6	41208713	41217947	1					0
ENSG00000223800	AL355314.1		0	2.70314	-3.58347	0.0474867	?	10	55468327	55469222		1				0
ENSG00000254118	MTCYBP20	mitochondrially encoded cytochrome b pseudogene 20	0	2.64736	-3.57577	0.0277986	?	8	46837578	46838706	1					0
ENSG00000227370	AC254562.1	NA /// NA #or# NDUFA6 divergent transcript	0	3.3266	-3.9685	0.00669569	?	22	42132543	42132998						1
ENSG00000249763	AC114786.1		0	2.38837	-3.55173	0.0193476	?	4	69242628	69250815		1				0
ENSG00000213194	CDK7P1	cyclin dependent kinase 7 pseudogene 1	0	2.83263	-3.59821	0.0243887	?	2	157210847	157211539	1					0
ENSG00000260610	AC142086.3		0	3.27082	-3.92234	0.0381274	?	16	32931768	32932569		1				0
ENSG00000257329	AC011611.2		0	3.40032	-3.96555	0.0177734	?	12	75964440	75967062		1				0
ENSG00000231501	MTND4LP1	mitochondrially encoded NADH:ubiquinone oxidoreductase core subunit 4L pseudogene 1 /// mitochondrially encoded NADH:ubiquinone oxidoreductase core subunit 4L pseudogene 1 #or# mitochondrially encoded NADH:ubiquinone oxidoreductase core subunit 4 pseudogene 24	0	3.77086	-4.00241	0.0062534	?	0	126472728	126472884	1					0
ENSG00000231403	AC099344.2		0	2.25888	-3.5248	0.0250196	?	2	11388023	11390367		1				0
ENSG00000114200	BCHE	butyrylcholinesterase	0	5.40628	-4.57345	0.000713818	?	3	165772904	165837472						1
ENSG00000183260	ABHD16B	abhydrolase domain containing 16B	0	2.64736	-3.57474	0.0225184	?	20	63861498	63862988						1
ENSG00000223923	AC010136.1		0	2.38837	-3.54125	0.0241497	?	2	217978707	217992615		1				0
ENSG00000229991	AKR1B1P1	aldehyde reductase family 1 member B1 pseudogene 1	0	2.57364	-3.56082	0.0213158	?	1	224574434	224575389	1					0
ENSG00000272848	AL009176.1		0	3.64137	-3.9973	0.0110622	?	6	169426420	169427069		1				0
ENSG00000271568	AC069304.3		0	3.58559	-3.9969	0.0169891	?	7	150603561	150604644		1				0
ENSG00000275515	AC012676.2		0	3.27082	-3.93244	0.0246246	?	16	4433202	4433387		1				0
ENSG00000259708	AC090607.3		0	2.64736	-3.57531	0.0250604	?	15	78250502	78264156		1				0
ENSG00000236327	AL831737.1		0	2.38837	-3.51205	0.0466716	?	1	153890595	153890865		1				0
ENSG00000234658	AC013429.1		0	2.38837	-3.52493	0.0346339	?	7	138645671	138646448		1				0
ENSG00000230092	AL669831.4		0	2.25888	-3.53073	0.0229728	?	1	800879	817712		1				0
ENSG00000238059	HSPE1P21	heat shock protein family E (Hsp10) member 1 pseudogene 21	0	3.0179	-3.62176	0.0233639	?	6	133510386	133510693	1					0
ENSG00000279122	AC020763.2		0	2.38837	-3.52205	0.0369882	?	16	70768967	70770221		1				0
ENSG00000214676	RPL9P16	ribosomal protein L9 pseudogene 16	0	2.38837	-3.51032	0.0486211	?	4	168755816	168756382	1					0
ENSG00000231986	AP000474.1		0	2.51786	-3.55301	0.0292574	?	21	23888798	23890541		1				0
ENSG00000244119	PDCL3P4	phosducin-like 3 pseudogene 4	0	2.38837	-3.52508	0.0345186	?	3	101712472	101713191	1					0
ENSG00000136834	OR1J1	olfactory receptor family 1 subfamily J member 1	0	2.51786	-3.55348	0.0286266	?	9	122476958	122477926						1
ENSG00000053438	NNAT	neuronatin	0	3.71508	-4.00214	0.00639683	?	20	37521215	37523693						1
ENSG00000262213	AC144836.1		0	2.38837	-3.5437	0.0229125	?	17	1241939	1254000		1				0
ENSG00000229770	AL022337.1		0	2.70314	-3.57826	0.0273238	?	22	26161910	26163214		1				0
ENSG00000257287	AC016256.1		0	3.90036	-4.05276	0.0140558	?	12	72431722	72432075		1				0
ENSG00000258867	LINC01146	long intergenic non-protein coding RNA 1146	0	2.70314	-3.57361	0.017822	?	14	88024550	88097619			1			0
ENSG00000265787	CYP4F35P	cytochrome P450 family 4 subfamily F member 35, pseudogene	0	2.51786	-3.54999	0.0337447	?	18	14337423	14342524	1					0
ENSG00000236193	LINC01953	long intergenic non-protein coding RNA 1953	0	3.40032	-3.97436	0.00889969	?	2	213155806	213167712			1			0
ENSG00000275069	RF02131		0	2.51786	-3.56191	0.0193553	?	20	58850783	58850903		1				0
ENSG00000239435	KCNMB3P1	potassium calcium-activated channel subfamily M regulatory beta subunit 3 pseudogene 1	0	2.88841	-3.58469	0.0175574	?	22	16575363	16582707	1					0
ENSG00000255327	AP003062.1		0	3.4561	-3.97686	0.00821797	?	11	134950708	134951568		1				0
ENSG00000280181	AC025262.2		0	3.4561	-3.98102	0.00551495	?	12	64709458	64710513		1				0
ENSG00000277825	AC020917.3		0	3.27082	-3.95801	0.00931215	?	19	16352462	16353182		1				0
ENSG00000214827	MTCP1	mature T cell proliferation 1	0	3.0179	-3.59398	0.0169037	?	0	155061622	155147937						1
ENSG00000233762	AC007969.1		0	2.51786	-3.55617	0.0252458	?	2	171517270	171517716		1				0
ENSG00000250539	KRT8P33	keratin 8 pseudogene 33	0	3.58559	-3.98933	0.00585709	?	5	123400922	123402344	1					0
ENSG00000213864	EEF1B2P2	eukaryotic translation elongation factor 1 beta 2 pseudogene 2	0	2.70314	-3.57937	0.0304888	?	5	68159218	68159893	1					0
ENSG00000234661	CHL1-AS1	CHL1 antisense RNA 1	0	2.88841	-3.59701	0.0225772	?	3	363370	385795						1
ENSG00000282881	AL136373.1		0	2.57364	-3.55917	0.0234232	?	1	46532166	46533614		1				0
ENSG00000237592	IGKV1OR10-1	immunoglobulin kappa variable 1/OR10-1 (pseudogene)	0	2.70314	-3.58169	0.0389405	?	10	42185339	42185791	1					0
ENSG00000238205	MPC1L	mitochondrial pyruvate carrier 1 like	0	2.57364	-3.55374	0.0328696	?	0	40623566	40624136						1
ENSG00000131864	USP29	ubiquitin specific peptidase 29	0	4.28277	-4.30042	0.0028774	?	19	57119138	57131926						1
ENSG00000280450	AL683826.1		0	3.0179	-3.63093	0.0263562	?	10	5346651	5347277		1				0
ENSG00000225063	AC093422.2		0	2.70314	-3.58001	0.0325512	?	1	205233821	205236867		1				0
ENSG00000250725	AC080079.1		0	3.0179	-3.61112	0.0204963	?	4	165664350	165665671		1				0
ENSG00000206192	ANKRD20A9P	ankyrin repeat domain 20 family member A9, pseudogene	0	4.39433	-4.30246	0.00308731	?	13	18816718	18871967	1					0
ENSG00000249910	TRIM51CP	tripartite motif-containing 51C, pseudogene	0	3.0179	-3.65077	0.0351847	?	11	48945694	48951895	1					0
ENSG00000242689	CNTF	ciliary neurotrophic factor	0	3.20318	-3.67011	0.0275616	?	11	58622673	58625733						1
ENSG00000255334	AP000907.2		0	2.38837	-3.51764	0.0409409	?	11	112015307	112016124		1				0
ENSG00000202392	RN7SKP292	RNA, 7SK small nuclear pseudogene 292	0	3.4561	-3.96723	0.027401	?	4	6997012	6997328	1					0
