# Supplementary material for: The role of reciprocal fusions in MLL-r acute leukemia: studying the chromosomal translocation t(4;11)
Source: Oncogene. 2021 Sep 6;40(42):6093–102. doi: 10.1038/s41388-021-02001-2 (PMC8530991; doi:10.1038/s41388-021-02001-2)
Supplement: Supplementary file 8 — ATAC-Seq day 28 [file 41388_2021_2001_MOESM8_ESM.xlsx]

## Sheet: Sheet1
ID	gene symbol	gene	mean exp	mean mock	log2	pvalue	log2 rolf	chrom	anfang	ende	PG	NA	LINC	MIR	SNO	MT	PCG
ENSG00000249780	AC093809.1		40.7985	1.95018	4.53815	2.45802e-05	4.38684	4	12640298	12640637		1					0
ENSG00000151790	TDO2	tryptophan 2,3-dioxygenase	14.0736	0.882452	3.84819	0.00145515	3.99533	4	155854738	155920406							1
ENSG00000268001	CARD8-AS1	CARD8 antisense RNA 1	10.3415	0.752959	3.45781	0.00496431	3.77972	19	48255675	48258199							1
ENSG00000281028	AC104662.2	phosphatidylinositol 4-kinase type 2 beta #or# NA /// NA #or# SEPSECS antisense RNA 1 (head to head)	9.3067	0.752959	3.20524	0.00997472	3.62763	4	25160663	25277306							1
ENSG00000229719	MIR194-2HG	MIR194-2 host gene	10.143	0.882452	3.45773	0.00424995	3.52282	11	64889560	64893449				1			0
ENSG00000280850	AL121956.4		7.82376	0.752959	2.95586	0.0152736	3.37722	6	166275462	166277077		1					0
ENSG00000215304	AC135983.1	NA /// NA #or# golgin A8 family member K /// NA #or# ULK4 pseudogene 1	7.74911	0.752959	2.98985	0.0154392	3.36339	15	32398956	32435233	1						0
ENSG00000276564	AC130650.2		15.2748	1.50592	3.15552	0.00269278	3.34244	16	14150833	14153235		1					0
ENSG00000259045	MTCO1P2	mitochondrially encoded cytochrome c oxidase I pseudogene 2	7.58248	0.752959	3.11889	0.011876	3.33203	14	32484098	32484800	1						0
ENSG00000180964	TCEAL8	transcription elongation factor A like 8	8.72311	0.882452	3.19071	0.00858545	3.30525	0	103252995	103255203							1
ENSG00000166415	WDR72	WD repeat domain 72	8.57985	0.882452	3.21171	0.00885141	3.28136	15	53513741	53762878							1
ENSG00000276533	AC018926.2		7.2683	0.752959	2.92591	0.0188752	3.27097	15	55288849	55289346		1					0
ENSG00000240409	MTATP8P1	mitochondrially encoded ATP synthase 8 pseudogene 1	831.776	86.1735	3.26958	1.16469e-46	3.27088	1	633535	633741	1						0
ENSG00000250910	AC097467.3		8.42131	0.882452	3.06491	0.0113472	3.25445	4	155173716	155381694		1					0
ENSG00000256069	A2MP1	alpha-2-macroglobulin pseudogene 1	8.20339	0.882452	3.12171	0.0110145	3.21663	12	9228533	9275817	1						0
ENSG00000223791	UBE2E1-AS1	UBE2E1 antisense RNA 1	6.62633	0.752959	2.83843	0.0202482	3.13757	3	23804024	23806905							1
ENSG00000272249	AP003117.2		9.35877	1.06773	3.29151	0.00684235	3.13178	8	97132835	97133379		1					0
ENSG00000198768	APCDD1L	APC down-regulated 1 like	6.533	0.752959	2.7796	0.0238495	3.1171	20	58459101	58515131							1
ENSG00000249119	MTND6P4	mitochondrially encoded NADH:ubiquinone oxidoreductase core subunit 6 pseudogene 4	2587.03	302.122	3.10239	3.40063e-59	3.0981	5	134924123	134924644	1						0
ENSG00000229604	MTATP8P2	mitochondrially encoded ATP synthase 8 pseudogene 2	821.611	96.3129	3.10279	5.20717e-42	3.09265	2	87824942	87825143	1						0
ENSG00000169327	OR5AU1	olfactory receptor family 5 subfamily AU member 1	7.51961	0.882452	2.94654	0.0154874	3.09107	14	21148370	21159060							1
ENSG00000138190	EXOC6	exocyst complex component 6	13.9235	1.63541	2.89258	0.00594127	3.0898	10	92834713	93059493							1
ENSG00000239998	LILRA2	leukocyte immunoglobulin like receptor A2	6.24143	0.752959	2.46111	0.0468827	3.05123	19	54572920	54590287							1
ENSG00000171815	PCDHB1	protocadherin beta 1	6.21489	0.752959	2.58553	0.0360344	3.04509	5	141051135	141059344							1
ENSG00000183629	GOLGA8G	golgin A8 family member G /// golgin A8 family member G #or# NA	7.20599	0.882452	2.90118	0.018965	3.02961	15	28519611	28533014							1
ENSG00000071991	CDH19	cadherin 19	6.13235	0.752959	2.62219	0.0338896	3.0258	18	66501083	66604138							1
ENSG00000267253	AC055813.1		6.10819	0.752959	2.79334	0.0225963	3.0201	17	43718314	43720436		1					0
ENSG00000148483	TMEM236	transmembrane protein 236	7.12583	0.882452	2.97466	0.0150391	3.01347	10	17752252	17800868							1
ENSG00000241990	PRR34-AS1	PRR34 antisense RNA 1	25.8746	3.27082	2.85741	0.000137977	2.98381	22	46053705	46057210							1
ENSG00000270230	MTND6P22	mitochondrially encoded NADH:ubiquinone oxidoreductase core subunit 6 pseudogene 22	108.281	13.6949	2.94675	4.49256e-12	2.98307	5	100046450	100046970	1						0
ENSG00000279573	AC134407.2		5.89893	0.752959	2.67555	0.0299752	2.96981	17	67955314	67957291		1					0
ENSG00000282997	AL162456.1		5.89813	0.752959	2.65436	0.031758	2.96961	13	91994518	91996523		1					0
ENSG00000232177	MTND4P24	mitochondrially encoded NADH:ubiquinone oxidoreductase core subunit 4 pseudogene 24	75.5696	9.67718	3.12209	1.08013e-10	2.96515	0	126472885	126473281	1						0
ENSG00000284240	AC099062.1		6.86055	0.882452	2.81465	0.0238003	2.95873	1	87212669	87264741		1					0
ENSG00000188315	C3orf62	chromosome 3 open reading frame 62	6.84032	0.882452	2.86879	0.0192251	2.95447	3	49268602	49277909							1
ENSG00000154227	CERS3	ceramide synthase 3	5.81718	0.752959	2.72928	0.0262909	2.94968	15	100400395	100544995							1
ENSG00000283258	AC007491.1		17.4121	2.25888	2.76089	0.00137411	2.94641	16	54628963	54657662		1					0
ENSG00000186529	CYP4F3	cytochrome P450 family 4 subfamily F member 3	5.76669	0.752959	2.58545	0.0392493	2.9371	19	15640897	15662825							1
ENSG00000158270	COLEC12	collectin subfamily member 12	6.74699	0.882452	2.81276	0.0211722	2.93465	18	316740	500722							1
ENSG00000254298	AC008641.1		5.74566	0.752959	2.63406	0.0333015	2.93183	5	151158106	151158462		1					0
ENSG00000258227	CLEC5A	C-type lectin domain containing 5A	5.65233	0.752959	2.56913	0.038534	2.9082	7	141927357	141947007							1
ENSG00000271500	AC005183.1		5.64603	0.752959	2.61795	0.0322463	2.90659	12	1695830	1698044		1					0
ENSG00000152822	GRM1	glutamate metabotropic receptor 1	12.2624	1.63541	2.81201	0.00805137	2.90651	6	146027646	146437598							1
ENSG00000197050	ZNF420	zinc finger protein 420	6.60924	0.882452	2.78902	0.0239037	2.90489	19	37007857	37130314							1
ENSG00000254515	AP001124.1		5.6087	0.752959	2.63015	0.0329865	2.89702	11	121238304	121238688		1					0
ENSG00000224595	AC073626.1		6.533	0.882452	2.77959	0.0238892	2.88816	7	114414244	114419875		1					0
ENSG00000260774	AC021087.3		5.5364	0.752959	2.50945	0.042466	2.8783	5	213898	217279		1					0
ENSG00000254132	MTND6P3	mitochondrially encoded NADH:ubiquinone oxidoreductase core subunit 6 pseudogene 3	342.085	46.8179	2.89645	3.36471e-33	2.86922	5	94568929	94569470	1						0
ENSG00000127533	F2RL3	F2R like thrombin or trypsin receptor 3	5.48118	0.752959	2.44435	0.0493129	2.86384	19	16888860	16892606							1
ENSG00000201098	RNY1	RNA, Ro-associated Y1	11.878	1.63541	2.74846	0.00890482	2.86057	7	148987136	148987248							1
ENSG00000262902	MTCO1P40	mitochondrially encoded cytochrome c oxidase I pseudogene 40	741.638	102.916	2.83884	3.38615e-49	2.84925	17	53105734	53106358	1						0
ENSG00000156219	ART3	ADP-ribosyltransferase 3	5.42204	0.752959	2.494	0.0445877	2.84819	4	76011184	76112802							1
ENSG00000236172	MIR7515HG	MIR7515 host gene	6.30822	0.882452	2.65685	0.032012	2.83764	2	6615389	6650535				1			0
ENSG00000139144	PIK3C2G	phosphatidylinositol-4-phosphate 3-kinase catalytic subunit type 2 gamma	5.37762	0.752959	2.53865	0.0378575	2.83632	12	18247614	18648416							1
ENSG00000244921	MTCYBP18	mitochondrially encoded cytochrome b pseudogene 18	125.985	17.7427	2.84218	1.01017e-11	2.82796	5	134923303	134924049	1						0
ENSG00000229618	AC011287.1		7.55222	1.06773	2.99961	0.0143877	2.82236	7	12726152	13751920		1					0
ENSG00000255823	MTRNR2L8	MT-RNR2 like 8	1601.62	228.79	2.80571	7.73639e-57	2.80744	11	10507887	10509189							1
ENSG00000160862	AZGP1	alpha-2-glycoprotein 1, zinc-binding	6.15968	0.882452	2.56513	0.0437062	2.80327	7	99966720	99976157							1
ENSG00000229344	MTCO2P12	mitochondrially encoded cytochrome c oxidase II pseudogene 12	11854.9	1699.95	2.80235	3.16869e-51	2.80192	1	632757	633438	1						0
ENSG00000147437	GNRH1	gonadotropin releasing hormone 1	17.4105	2.51786	2.74254	0.00155247	2.78968	8	25419260	25424654							1
ENSG00000251095	AC097478.1		6.08424	0.882452	2.5452	0.0410469	2.78549	4	89551356	89726752		1					0
ENSG00000225630	MTND2P28	mitochondrially encoded NADH:ubiquinone oxidoreductase core subunit 2 pseudogene 28	30355.4	4489.95	2.75727	4.91943e-54	2.75718	1	629640	630683	1						0
ENSG00000278791	MIR6723	microRNA 6723	989.571	148.037	2.73625	1.2338e-48	2.74085	1	632325	632413				1			0
ENSG00000284062	MIR4469	ring finger protein 170 #or# microRNA 4469 /// microRNA 4469	5.82741	0.882452	2.58165	0.0359135	2.72326	8	42896197	42896275				1			0
ENSG00000267541	MTCO2P2	mitochondrially encoded cytochrome c oxidase II pseudogene 2	371.669	56.4511	2.7381	1.10652e-31	2.71894	18	47853233	47853457	1						0
ENSG00000269951	AC090181.2		14.8197	2.25888	2.49734	0.00456733	2.71384	15	77067654	77068325		1					0
ENSG00000270307	MTATP6P2	mitochondrially encoded ATP synthase 6 pseudogene 2 /// mitochondrially encoded ATP synthase 6 pseudogene 2 #or# mitochondrially encoded cytochrome c oxidase III pseudogene 22	6.97728	1.06773	2.86908	0.025179	2.70812	5	100051920	100052597	1						0
ENSG00000214076	CPSF1P1	cleavage and polyadenylation specific factor 1 pseudogene 1	5.73408	0.882452	2.51758	0.0438341	2.69997	22	32269381	32273110	1						0
ENSG00000180871	CXCR2	C-X-C motif chemokine receptor 2	4.8579	0.752959	2.43097	0.0492266	2.68969	2	218125289	218137253							1
ENSG00000235159	AL121672.2		25.4979	3.95614	2.86389	0.000145451	2.68822	22	46067356	46069891		1					0
ENSG00000259370	AC103740.1		11.7303	1.82069	2.69766	0.0111159	2.68768	15	62827675	62884034		1					0
ENSG00000248527	MTATP6P1	mitochondrially encoded ATP synthase 6 pseudogene 1 /// mitochondrially encoded ATP synthase 8 pseudogene 1 #or# mitochondrially encoded ATP synthase 6 pseudogene 1	19308.9	3004.5	2.68405	3.27198e-52	2.68407	1	633696	634376	1						0
ENSG00000269028	MTRNR2L12	MT-RNR2 like 12	1904.25	296.492	2.68325	3.28376e-46	2.68316	3	96617188	96618236							1
ENSG00000168405	CMAHP	cytidine monophospho-N-acetylneuraminic acid hydroxylase, pseudogene	15.2445	2.38837	2.48694	0.00393315	2.67419	6	25061626	25452263	1						0
ENSG00000249122	AC105389.1		5.61894	0.882452	2.48045	0.0477405	2.67071	4	41750345	41757341		1					0
ENSG00000232204	TET1P1	tet methylcytosine dioxygenase 1 pseudogene 1	5.59633	0.882452	2.48976	0.0469077	2.66489	13	87890172	87892472	1						0
ENSG00000259793	AC013726.1		6.63736	1.06773	2.71939	0.0263541	2.63607	2	233351132	233353416		1					0
ENSG00000225972	MTND1P23	mitochondrially encoded NADH:ubiquinone oxidoreductase core subunit 1 pseudogene 23	11245.7	1823.59	2.62466	6.02405e-50	2.62451	1	629062	629433	1						0
ENSG00000270225	MTCO2P22	mitochondrially encoded cytochrome c oxidase II pseudogene 22	5.39471	0.882452	2.58564	0.0377026	2.61196	5	100052859	100053539	1						0
ENSG00000182230	FAM153B	family with sequence similarity 153 member B #or# NA /// family with sequence similarity 153 member B	10.7786	1.7649	2.65938	0.0117096	2.61051	5	176060689	176116015							1
ENSG00000168679	SLC16A4	solute carrier family 16 member 4	10.7615	1.7649	2.62989	0.0127196	2.60822	1	110362848	110391082							1
ENSG00000227527	AC096540.1		9.95552	1.63541	2.4909	0.0189298	2.60584	1	42335386	42338376		1					0
ENSG00000166920	C15orf48	chromosome 15 open reading frame 48 /// chromosome 15 open reading frame 48 #or# NA	6.49881	1.06773	2.69861	0.0321687	2.60564	15	45430529	45448761							1
ENSG00000198744	MTCO3P12	mitochondrially encoded cytochrome c oxidase III pseudogene 12 /// mitochondrially encoded cytochrome c oxidase III pseudogene 12 #or# mitochondrially encoded ATP synthase 6 pseudogene 1	10412.2	1731.2	2.58902	3.27451e-48	2.58842	1	634376	634922	1						0
ENSG00000197779	ZNF81	zinc finger protein 81	11.6588	1.95018	2.64415	0.012329	2.57974	0	47836902	48002561							1
ENSG00000259709	AC023906.4		6.29113	1.06773	2.61232	0.0364254	2.55878	15	52124561	52140246		1					0
ENSG00000092470	WDR76	WD repeat domain 76	25.1604	4.28277	2.48623	0.000267781	2.55454	15	43826963	43868419							1
ENSG00000236397	DDX11L2	DEAD/H-box helicase 11 like 2	6.2709	1.06773	2.66827	0.0298116	2.55413	2	113599036	113601261							1
ENSG00000230021	AL669831.3		2988.86	512.039	2.54308	2.75975e-46	2.54527	1	586071	827796		1					0
ENSG00000270906	MTND4P35	mitochondrially encoded NADH:ubiquinone oxidoreductase core subunit 4L pseudogene 5 #or# mitochondrially encoded NADH:ubiquinone oxidoreductase core subunit 4 pseudogene 35 /// mitochondrially encoded NADH:ubiquinone oxidoreductase core subunit 4 pseudogene 35	256.181	44.2621	2.57259	1.93186e-27	2.53302	5	100048988	100050362	1						0
ENSG00000237973	MTCO1P12	mitochondrially encoded cytochrome c oxidase I pseudogene 12	35485.7	6136.24	2.5318	2.24958e-48	2.53181	1	631074	632616	1						0
ENSG00000278985	AC092718.7		29.3724	5.09151	2.5234	4.33455e-05	2.5283	16	80982319	80984094		1					0
ENSG00000250451	HOXC-AS1	HOXC cluster antisense RNA 1	19.7617	3.4561	2.45582	0.0013196	2.51549	12	53999022	54000010							1
ENSG00000154438	ASZ1	ankyrin repeat, SAM and basic leucine zipper domain containing 1	9.26072	1.63541	2.42019	0.0256583	2.50147	7	117363222	117428123							1
ENSG00000205413	SAMD9	sterile alpha motif domain containing 9	8.28435	1.50592	2.21535	0.0451445	2.45974	7	93099513	93118023							1
ENSG00000182272	B4GALNT4	beta-1,4-N-acetyl-galactosaminyltransferase 4	5.86002	1.06773	2.6525	0.0307039	2.45636	11	369796	382116							1
ENSG00000236986	AL157938.2		5.7325	1.06773	2.46174	0.046469	2.42462	9	131132852	131167505		1					0
ENSG00000284748	AL513220.1		8.05564	1.50592	2.17247	0.0423126	2.41936	1	37596126	37607336		1					0
ENSG00000143257	NR1I3	nuclear receptor subfamily 1 group I member 3	8.68579	1.63541	2.32314	0.0289423	2.409	1	161229666	161238302							1
ENSG00000175164	ABO	ABO, alpha 1-3-N-acetylgalactosaminyltransferase and alpha 1-3-galactosyltransferase	9.63583	1.82069	2.34237	0.0282384	2.40393	9	133250401	133275219							1
ENSG00000203325	AL445248.1		13.5134	2.57364	2.31384	0.00845528	2.39251	1	32052291	32073474		1					0
ENSG00000220804	LINC01881	long intergenic non-protein coding RNA 1881 /// long intergenic non-protein coding RNA 1881 #or# septin 14 pseudogene 2	14.9233	2.88841	2.45599	0.00458152	2.36922	2	242088633	242160153	1		1				0
ENSG00000248445	SEMA6A-AS1	SEMA6A antisense RNA 1	10.0754	1.95018	2.45492	0.0202868	2.36916	5	116447547	116508276							1
ENSG00000282961	PRNCR1	prostate cancer associated non-coding RNA 1	8.32484	1.63541	2.24099	0.0344477	2.34777	8	127079874	127092600							1
ENSG00000248923	MTND5P11	mitochondrially encoded NADH:ubiquinone oxidoreductase core subunit 5 pseudogene 11	839.404	165.285	2.34342	5.83978e-31	2.34441	5	134924648	134926459	1						0
ENSG00000126500	FLRT1	fibronectin leucine rich transmembrane protein 1 #or# NA /// fibronectin leucine rich transmembrane protein 1	5.40023	1.06773	2.52801	0.0401309	2.33848	11	64103188	64119173							1
ENSG00000228430	AL162726.3		5.39471	1.06773	2.585	0.0378913	2.337	9	81977614	82780194		1					0
ENSG00000109158	GABRA4	gamma-aminobutyric acid type A receptor alpha4 subunit	5.36683	1.06773	2.42191	0.0491566	2.32953	4	46918900	46994407							1
ENSG00000183066	WBP2NL	WBP2 N-terminal like	8.21283	1.63541	2.13652	0.0491464	2.32823	22	41998725	42058456							1
ENSG00000197223	C1D	C1D nuclear receptor corepressor	31.5619	6.28873	2.35854	3.6478e-05	2.32735	2	68041130	68110948							1
ENSG00000225321	LINC01427	long intergenic non-protein coding RNA 1427	5.3069	1.06773	2.4545	0.048063	2.31333	20	22263065	22284029			1				0
ENSG00000257696	AC010203.2		8.11557	1.63541	2.1611	0.0471199	2.31104	12	100143058	100144671		1					0
ENSG00000186074	CD300LF	CD300 molecule like family member f	5.29666	1.06773	2.59743	0.0374543	2.31054	17	74694311	74712978							1
ENSG00000247627	MTND4P12	mitochondrially encoded NADH:ubiquinone oxidoreductase core subunit 4L pseudogene 30 #or# mitochondrially encoded NADH:ubiquinone oxidoreductase core subunit 4 pseudogene 12 /// mitochondrially encoded NADH:ubiquinone oxidoreductase core subunit 4 pseudogene 12	1910.33	391.887	2.28685	4.90952e-37	2.28532	5	134926660	134928036	1						0
ENSG00000248514	AC008443.4		5.14733	1.06773	2.4565	0.047353	2.26928	5	181205361	181206120		1					0
ENSG00000179038	AP001885.1		9.37924	1.95018	2.22646	0.0384192	2.26586	11	67195569	67197167		1					0
ENSG00000163898	LIPH	lipase H	8.75044	1.82069	2.25003	0.0360875	2.26487	3	185506262	185552613							1
ENSG00000271699	SNX29P2	sorting nexin 29 pseudogene 2 /// NA #or# sorting nexin 29 pseudogene 2	5.09291	1.06773	2.41156	0.0497798	2.25395	16	29350746	29370272	1						0
ENSG00000239921	LINC01471	long intergenic non-protein coding RNA 1471	7.78723	1.63541	2.11096	0.0484415	2.25146	3	127480690	127537780			1				0
ENSG00000117154	IGSF21	immunoglobin superfamily member 21	5.0703	1.06773	2.42014	0.0495877	2.24753	1	18107746	18378483							1
ENSG00000278972	AC015920.1		14.2916	3.0179	2.35274	0.00721773	2.24354	17	69433084	69435533		1					0
ENSG00000155511	GRIA1	glutamate ionotropic receptor AMPA type subunit 1	7.7273	1.63541	2.12991	0.0450399	2.24031	5	153489615	153813869							1
ENSG00000231010	AL121672.1		18.9113	4.02378	2.12235	0.00235966	2.23262	22	46055740	46058160		1					0
ENSG00000182366	FAM87A	family with sequence similarity 87 member A	14.1404	3.01184	2.04291	0.00796088	2.23111	8	375931	383174							1
ENSG00000215262	KCNU1	potassium calcium-activated channel subfamily U member 1	11.1256	2.38837	2.04721	0.0199437	2.21979	8	36784324	36936128							1
ENSG00000104112	SCG3	secretogranin III	15.2064	3.27082	2.07963	0.00686724	2.21695	15	51681353	51721031							1
ENSG00000226759	DAB1-AS1	DAB1 antisense RNA 1	8.1529	1.7649	2.13064	0.0453182	2.20772	1	57860532	57880905							1
ENSG00000279123	AC027281.2		8.93789	1.95018	2.34189	0.0290899	2.19633	16	70778433	70779145		1					0
ENSG00000036828	CASR	calcium sensing receptor	12.1185	2.64736	2.12399	0.015208	2.19459	3	122183683	122291629							1
ENSG00000251632	LINC02172	long intergenic non-protein coding RNA 2172	8.32956	1.82069	2.17704	0.0419666	2.19376	4	137545731	137603430			1				0
ENSG00000265342	AC011933.3		17.1366	3.77086	2.32586	0.00189153	2.18411	17	75394123	75394963		1					0
ENSG00000176182	MYPOP	Myb related transcription factor, partner of profilin	11.602	2.57364	2.01815	0.02268	2.17248	19	45890020	45902604							1
ENSG00000261341	AC010325.1		8.11557	1.82069	2.14501	0.0437421	2.15621	19	50776141	50793142		1					0
ENSG00000107949	BCCIP	BRCA2 and CDKN1A interacting protein	18.1831	4.07956	2.06159	0.00290616	2.15611	10	125823546	125853695							1
ENSG00000262768	AC100791.2		7.78802	1.7649	2.12487	0.0484645	2.14167	17	79800598	79802529		1					0
ENSG00000261490	AC005674.2		8.55985	1.95018	2.22596	0.0374905	2.13398	4	10068089	10073019		1					0
ENSG00000253210	AC040970.1		10.9117	2.51786	2.13038	0.0152474	2.1156	8	141126044	141129961		1					0
ENSG00000128463	EMC4	ER membrane protein complex subunit 4	22.0279	5.14729	2.12582	0.000676815	2.09744	15	34224999	34230156							1
ENSG00000124222	STX16-NPEPL1	STX16-NPEPL1 readthrough (NMD candidate) /// syntaxin 16 #or# STX16-NPEPL1 readthrough (NMD candidate)	14.163	3.3266	2.03881	0.00695691	2.09001	20	58651253	58679526							1
ENSG00000256618	MTRNR2L1	MT-RNR2 like 1	11.0323	2.64736	2.09557	0.0208767	2.05911	17	22523111	22524663							1
ENSG00000099337	KCNK6	potassium two pore domain channel subfamily K member 6	11.0176	2.64736	2.01021	0.0219937	2.05718	19	38319844	38332076							1
ENSG00000260035	AC051619.8		35.0179	8.49183	2.00436	3.7103e-05	2.04394	15	45200325	45200632		1					0
ENSG00000251456	AC113398.2		8.02462	1.95018	2.14264	0.0479405	2.04083	5	124734618	124735175		1					0
ENSG00000144285	SCN1A	sodium voltage-gated channel alpha subunit 1	15.32	3.7648	1.83387	0.00784477	2.02477	2	165984641	166149214							1
ENSG00000123124	WWP1	WW domain containing E3 ubiquitin protein ligase 1	10.6829	2.70314	2.0056	0.0230249	1.9826	8	86342738	86478420							1
ENSG00000134146	DPH6	diphthamine biosynthesis 6	18.8117	4.78281	2.11027	0.00188204	1.9757	15	35217345	35546193							1
ENSG00000108825	PTGES3L-AARSD1	PTGES3L-AARSD1 readthrough	11.6961	3.01184	1.6634	0.0351704	1.95731	17	42950526	42980528							1
ENSG00000179455	MKRN3	makorin ring finger protein 3	22.4219	5.77682	2.06041	0.000996649	1.95656	15	23565678	23630075							1
ENSG00000237775	DDR1-DT	DDR1 divergent transcript	51.4675	13.2746	1.96544	1.08548e-06	1.95499	6	30866982	30875918							1
ENSG00000269707	AC018730.2		21.5325	5.59155	1.99627	0.00123437	1.9452	2	104853285	104926052		1					0
ENSG00000154898	CCDC144CP	coiled-coil domain containing 144C, pseudogene	9.12927	2.38837	1.79756	0.0415385	1.93447	17	20321164	20403557	1						0
ENSG00000258537	FRMD6-AS2	FRMD6 antisense RNA 2	12.4795	3.27082	1.77078	0.0207315	1.93183	14	51454512	51599952							1
ENSG00000278002	AL627171.1		15.5029	4.07956	1.75093	0.0103879	1.92606	14	49863072	49864379		1					0
ENSG00000196689	TRPV1	transient receptor potential cation channel subfamily V member 1 #or# NA /// transient receptor potential cation channel subfamily V member 1 #or# sedoheptulokinase /// transient receptor potential cation channel subfamily V member 1 /// transient receptor potential cation channel subfamily V member 1 #or# sedoheptulokinase #or# NA	9.01492	2.38837	1.78813	0.0444933	1.91629	17	3565444	3609411							1
ENSG00000165757	JCAD	junctional cadherin 5 associated	13.0334	3.4561	1.8664	0.0136337	1.915	10	30012800	30115494							1
ENSG00000247381	PLUT	PDX1 associated lncRNA, upregulator of transcription	9.38138	2.51786	1.82153	0.037201	1.8976	13	27819376	27917298							1
ENSG00000140015	KCNH5	potassium voltage-gated channel subfamily H member 5	19.8661	5.40628	1.84285	0.00331613	1.8776	14	62699454	63102037							1
ENSG00000279359	AL359195.2		11.535	3.14133	1.73083	0.0246114	1.87656	10	80249710	80254121		1					0
ENSG00000128710	HOXD10	homeobox D10 /// homeobox D10 #or# homeobox D11	13.337	3.64137	1.77086	0.021998	1.87288	2	176108790	176119942							1
ENSG00000183671	GPR1	G protein-coupled receptor 1	9.88559	2.70314	1.8719	0.0344134	1.87069	2	206175316	206218047							1
ENSG00000101342	TLDC2	TBC/LysM-associated domain containing 2	7.10322	1.95018	2.09704	0.0498238	1.86487	20	36876121	36894235							1
ENSG00000181827	RFX7	regulatory factor X7	16.2301	4.46804	1.8966	0.00744515	1.86096	15	56087280	56243266							1
ENSG00000115170	ACVR1	activin A receptor type 1	11.3023	3.14133	1.65835	0.0304176	1.84717	2	157736444	157875862							1
ENSG00000271270	TMCC1-AS1	TMCC1 antisense RNA 1 (head to head)	12.4203	3.4561	1.79105	0.0187835	1.84549	3	129893871	129918575							1
ENSG00000251340	MTCYBP35	mitochondrially encoded cytochrome b pseudogene 35	12.1698	3.40032	1.79154	0.020197	1.83957	5	94569540	94570676	1						0
ENSG00000220205	VAMP2	vesicle associated membrane protein 2	10.7547	3.0179	1.92919	0.0289043	1.83335	17	8159149	8163546							1
ENSG00000226386	PARD3-AS1	PARD3 antisense RNA 1	8.9534	2.51786	1.77405	0.046363	1.83024	10	34815767	34816386							1
ENSG00000139364	TMEM132B	transmembrane protein 132B	12.2584	3.4561	1.84829	0.0186889	1.82656	12	125186836	125662377							1
ENSG00000104760	FGL1	fibrinogen like 1	9.84589	2.83263	1.83653	0.0358057	1.79738	8	17864380	17910365							1
ENSG00000246022	ALDH1L1-AS2	ALDH1L1 antisense RNA 2	8.61034	2.51786	1.74481	0.0493479	1.77387	3	126180065	126210169							1
ENSG00000249504	PCDHA10	protocadherin alpha 14 pseudogene #or# protocadherin alpha 10 /// protocadherin alpha 10	14.2782	4.20906	1.72967	0.0117997	1.76224	5	140861224	140863521	1						0
ENSG00000253797	UTP14C	UTP14C, small subunit processome component	8.65846	2.57364	1.79454	0.043871	1.7503	13	52024691	52033600							1
ENSG00000196981	WDR5B	WD repeat domain 5B	23.3817	6.97404	1.91937	0.000941934	1.74531	3	122412332	122416051							1
ENSG00000117475	BLZF1	basic leucine zipper nuclear factor 1	28.6405	8.54761	1.68643	0.000496246	1.74446	1	169367970	169396540							1
ENSG00000259198	AC020658.2		11.5583	3.4561	1.64887	0.0397294	1.74172	15	40312615	40316634		1					0
ENSG00000183638	RP1L1	RP1 like 1	9.57883	2.88841	1.94144	0.0290745	1.72957	8	10606349	10712187							1
ENSG00000214919	AC104472.1		11.8617	3.58559	1.72854	0.0235032	1.72603	3	155742142	155743726		1					0
ENSG00000221963	APOL6	apolipoprotein L6	10.7452	3.27082	1.61562	0.0349518	1.71597	22	35648395	35668409							1
ENSG00000162734	PEA15	proliferation and apoptosis adaptor protein 15	20.6292	6.28266	1.53337	0.00561648	1.71524	1	160205337	160215376							1
ENSG00000198797	BRINP2	BMP/retinoic acid inducible neural specific 2	8.83905	2.70314	1.76167	0.0465135	1.70926	1	177171497	177282422							1
ENSG00000274628	AL669942.1		17.6292	5.40628	1.72779	0.00560659	1.70526	9	66047084	66055006		1					0
ENSG00000143520	FLG2	filaggrin family member 2	8.60641	2.64736	1.78395	0.0499533	1.70086	1	152348735	152360006							1
ENSG00000174938	SEZ6L2	seizure related 6 homolog like 2	45.0286	13.892	1.60636	1.95861e-05	1.69658	16	29871159	29899547							1
ENSG00000035115	SH3YL1	SH3 and SYLF domain containing 1	16.9033	5.221	1.60486	0.0105357	1.69491	2	217730	266398							1
ENSG00000104131	EIF3J	eukaryotic translation initiation factor 3 subunit J	31.7843	9.81854	1.71975	0.000224484	1.69474	15	44537057	44563029							1
ENSG00000188234	AGAP4	ArfGAP with GTPase domain, ankyrin repeat and PH domain 4	9.74784	3.0179	1.84912	0.0350108	1.69154	10	45825594	45853875							1
ENSG00000179912	R3HDM2	R3H domain containing 2	16.9841	5.27678	1.73096	0.0061098	1.68645	12	57253762	57431005							1
ENSG00000198868	MTND4LP30	mitochondrially encoded NADH:ubiquinone oxidoreductase core subunit 4L pseudogene 30	12.9291	4.02378	1.6445	0.0216206	1.68399	5	134928030	134928326	1						0
ENSG00000169856	ONECUT1	one cut homeobox 1	11.4734	3.58559	1.71389	0.0268481	1.67802	15	52756989	52791078							1
ENSG00000086598	TMED2	transmembrane p24 trafficking protein 2	16.8668	5.27678	1.62214	0.0101631	1.67646	12	123584531	123598577							1
ENSG00000187862	TTC24	tetratricopeptide repeat domain 24	11.4456	3.58559	1.63079	0.0323852	1.6745	1	156579727	156586770							1
ENSG00000158019	BABAM2	BRISC and BRCA1 A complex member 2	13.6238	4.28277	1.62117	0.0180612	1.66952	2	27889941	28338901							1
ENSG00000173208	ABCD2	ATP binding cassette subfamily D member 2	11.1117	3.52981	1.64127	0.0317894	1.65442	12	39550033	39619751							1
ENSG00000171914	TLN2	talin 2	27.0668	8.6771	1.55988	0.00268472	1.64124	15	62390526	62844631							1
ENSG00000104177	MYEF2	myelin expression factor 2	13.4535	4.33855	1.57951	0.0221447	1.6327	15	48134631	48178517							1
ENSG00000147206	NXF3	nuclear RNA export factor 3	10.1259	3.27082	1.54891	0.0439382	1.63032	0	103075810	103093125							1
ENSG00000197894	ADH5	alcohol dehydrogenase 5 (class III), chi polypeptide	19.4281	6.28873	1.57076	0.00732509	1.6273	4	99070978	99088801							1
ENSG00000182117	NOP10	NOP10 ribonucleoprotein	16.1189	5.221	1.66394	0.00812325	1.62636	15	34341713	34343177							1
ENSG00000199347	RNU5E-1	RNA, U5E small nuclear 1	19.8099	6.41822	1.72032	0.00313051	1.62597	1	11908152	11908271							1
ENSG00000261325	LINC02192	long intergenic non-protein coding RNA 2192	30.9053	10.0596	1.68802	0.000253667	1.61928	16	47849314	47887130			1				0
ENSG00000142544	CTU1	cytosolic thiouridylase subunit 1	10.8861	3.58559	1.55601	0.0444381	1.60221	19	51097606	51108370							1
ENSG00000204511	MCCD1	mitochondrial coiled-coil domain 1	15.6499	5.221	1.51958	0.0161311	1.58376	6	31528717	31530232							1
ENSG00000130559	CAMSAP1	calmodulin regulated spectrin associated protein 1	11.6049	3.89429	1.43705	0.0384298	1.5753	9	135808487	135907228							1
ENSG00000163960	UBXN7	UBX domain protein 7	13.2894	4.46804	1.51549	0.0288755	1.57257	3	196347662	196432474							1
ENSG00000117228	GBP1	guanylate binding protein 1	8.93868	3.0179	1.76816	0.0463853	1.56652	1	89052319	89065360							1
ENSG00000224729	PCOLCE-AS1	PCOLCE antisense RNA 1	13.2295	4.52382	1.52372	0.0269685	1.54814	7	100589402	100604206							1
ENSG00000156970	BUB1B	BUB1 mitotic checkpoint serine/threonine kinase B	26.5676	9.12136	1.62989	0.00109646	1.54235	15	40161023	40221136							1
ENSG00000177337	DLGAP1-AS1	DLGAP1 antisense RNA 1	13.5211	4.65332	1.66667	0.0145738	1.53888	18	3593732	3598352							1
ENSG00000166133	RPUSD2	RNA pseudouridylate synthase domain containing 2	22.6162	7.79465	1.51824	0.0038872	1.5368	15	40569300	40574943							1
ENSG00000120675	DNAJC15	DnaJ heat shock protein family (Hsp40) member C15	46.2307	16.0336	1.52901	3.54496e-05	1.52776	13	43023203	43114224							1
ENSG00000135697	BCO1	beta-carotene oxygenase 1	15.4974	5.40628	1.51319	0.0177507	1.51932	16	81238448	81291142							1
ENSG00000146143	PRIM2	DNA primase subunit 2	12.4319	4.33855	1.52946	0.0252203	1.51877	6	57314805	57646849							1
ENSG00000229956	ZRANB2-AS2	ZRANB2 antisense RNA 2 (head to head)	17.6486	6.15923	1.47212	0.0115141	1.51873	1	71081324	71489976							1
ENSG00000100196	KDELR3	KDEL endoplasmic reticulum protein retention receptor 3	25.0134	8.73288	1.45673	0.00300448	1.51817	22	38468062	38483447							1
ENSG00000236051	AC001226.2	MYCBP2 antisense RNA 1 #or# NA /// NA	14.5768	5.09151	1.49655	0.021255	1.51751	13	77026767	77129717							1
ENSG00000111752	PHC1	polyhomeotic homolog 1	12.7674	4.46804	1.53807	0.0265927	1.51475	12	8913896	8941467							1
ENSG00000239322	ATP6V1B1-AS1	ATP6V1B1 antisense RNA 1 #or# NA /// ATP6V1B1 antisense RNA 1	12.3854	4.33855	1.40254	0.0435263	1.51335	2	70941817	70948610							1
ENSG00000272994	AC012360.3		17.1631	6.02974	1.48094	0.0108936	1.50914	2	105334027	105337475		1					0
ENSG00000095139	ARCN1	archain 1	16.9499	5.97396	1.47606	0.011425	1.50452	11	118572390	118603033							1
ENSG00000140265	ZSCAN29	zinc finger and SCAN domain containing 29	25.4824	8.99187	1.54695	0.00157376	1.50281	15	43358172	43371025							1
ENSG00000171956	FOXB1	forkhead box B1	51.3759	18.2924	1.42875	2.41031e-05	1.48985	15	60004222	60061730							1
ENSG00000184206	GOLGA6L4	golgin A6 family-like 4	20.6137	7.35039	1.35606	0.00944812	1.48771	15	84235773	84245368							1
ENSG00000279641	AC120057.3		24.4884	8.73288	1.39496	0.00481375	1.48757	17	7242200	7243814		1					0
ENSG00000259002	AL445363.1		13.0723	4.7091	1.55479	0.0226252	1.47299	14	34541740	34546329		1					0
ENSG00000228570	NUTM2E	NUT family member 2E	9.89717	3.58559	1.5275	0.0480969	1.46481	10	79841358	79850878							1
ENSG00000272230	MIR3666	microRNA 3666	11.7855	4.2709	1.71721	0.0238928	1.4644	7	114653345	114653455				1			0
ENSG00000007350	TKTL1	transketolase like 1	11.5933	4.20906	1.3707	0.0480415	1.46172	0	154295671	154330350							1
ENSG00000198912	C1orf174	chromosome 1 open reading frame 174	15.7503	5.72104	1.5326	0.0154743	1.46103	1	3889125	3900293							1
ENSG00000166803	PCLAF	PCNA clamp associated factor #or# NA /// PCNA clamp associated factor	41.8	15.2745	1.37091	0.000252546	1.45238	15	64364311	64387687							1
ENSG00000085871	MGST2	microsomal glutathione S-transferase 2	12.6614	4.65332	1.5464	0.024776	1.44411	4	139665768	139740745							1
ENSG00000171766	GATM	glycine amidinotransferase	23.7608	8.73288	1.40488	0.00433458	1.44405	15	45361124	45402327							1
ENSG00000278905	AC106818.1		98.3172	36.338	1.44354	3.46468e-08	1.43596	5	93600357	93603598		1					0
ENSG00000165948	IFI27L1	interferon alpha inducible protein 27 like 1	12.5821	4.65332	1.59608	0.020998	1.43504	14	94081282	94103846							1
ENSG00000175213	ZNF408	zinc finger protein 408	30.4186	11.2507	1.3252	0.0027976	1.43493	11	46700818	46705912							1
ENSG00000095574	IKZF5	IKAROS family zinc finger 5	18.6413	6.91219	1.40842	0.00990806	1.43129	10	122990806	123008817							1
ENSG00000259932	AC051619.7		27.6623	10.3064	1.32265	0.0025447	1.42437	15	45198517	45199139		1					0
ENSG00000103710	RASL12	RAS like family 12	12.0865	4.52382	1.47401	0.0331479	1.41778	15	65053337	65076690							1
ENSG00000166477	LEO1	LEO1 homolog, Paf1/RNA polymerase II complex component	18.9581	7.09747	1.39201	0.0137209	1.41744	15	51938025	51971806							1
ENSG00000167085	PHB	prohibitin	26.9046	10.1272	1.35195	0.00299816	1.40961	17	49404049	49414905							1
ENSG00000128833	MYO5C	myosin VC	24.2105	9.12136	1.4156	0.00447036	1.40832	15	52192322	52295798							1
ENSG00000204740	MALRD1	MAM and LDL receptor class A domain containing 1	16.8318	6.34451	1.35369	0.0228471	1.40761	10	19048771	19790401							1
ENSG00000230359	TPI1P2	triosephosphate isomerase 1 pseudogene 2	16.5274	6.23295	1.42461	0.0144761	1.40688	7	129055223	129057239	1						0
ENSG00000260394	Z92544.1		24.7752	9.35635	1.35533	0.00396931	1.40488	16	678504	679777		1					0
ENSG00000236668	AC006450.3		12.9898	4.90624	1.31292	0.0370229	1.40469	9	124006277	124009396		1					0
ENSG00000171262	FAM98B	family with sequence similarity 98 member B	18.247	6.91219	1.34309	0.016165	1.40044	15	38454127	38487710							1
ENSG00000136546	SCN7A	sodium voltage-gated channel alpha subunit 7	46.0999	17.4658	1.42293	5.44923e-05	1.40023	2	166403573	166494326							1
ENSG00000112343	TRIM38	tripartite motif containing 38	18.0577	6.85641	1.41909	0.00994256	1.39709	6	25962802	25991226							1
ENSG00000180066	C10orf91	chromosome 10 open reading frame 91 (putative)	64.6925	24.587	1.26678	1.87531e-05	1.3957	10	132444327	132449408							1
ENSG00000077063	CTTNBP2	cortactin binding protein 2	18.7378	7.17118	1.38502	0.0115588	1.38567	7	117710651	117874139							1
ENSG00000260192	LINC02240	long intergenic non-protein coding RNA 2240	18.5107	7.09747	1.39174	0.0116012	1.38298	5	124808981	125602227			1				0
ENSG00000247809	NR2F2-AS1	NR2F2 antisense RNA 1 /// NR2F2 antisense RNA 1 #or# NA	39.988	15.3364	1.39429	0.000261493	1.38261	15	96110040	96327361							1
ENSG00000100603	SNW1	SNW domain containing 1	19.6224	7.54173	1.48366	0.00673322	1.37954	14	77717599	77761207							1
ENSG00000284543	LINC01226	LINC01225 pseudogene #or# long intergenic non-protein coding RNA 1226 /// long intergenic non-protein coding RNA 1226	13.5826	5.221	1.40636	0.0293597	1.37936	1	31506226	31583306	1		1				0
ENSG00000230148	HOXB-AS1	HOXB cluster antisense RNA 1	21.0851	8.10941	1.41753	0.00642419	1.37856	17	48543551	48551250							1
ENSG00000152760	TCTEX1D1	Tctex1 domain containing 1	51.9128	19.9718	1.38568	5.50686e-05	1.37813	1	66752459	66778787							1
ENSG00000254545	AL354919.2		26.2364	10.1154	1.4232	0.00294833	1.37502	1	31789130	31791322		1					0
ENSG00000118058	KMT2A	lysine methyltransferase 2A	99.5398	38.4613	1.37508	6.60122e-09	1.37186	11	118436490	118526832							1
ENSG00000110987	BCL7A	BCL tumor suppressor 7A	23.1735	8.99187	1.37984	0.00608854	1.36578	12	122019422	122062044							1
ENSG00000228835	AC012123.1		15.5395	6.02974	1.24454	0.0342053	1.36577	18	32769795	32774413		1					0
ENSG00000242612	DECR2	2,4-dienoyl-CoA reductase 2	18.5963	7.28274	1.33886	0.0154429	1.35246	16	401826	412487							1
ENSG00000230552	AC092162.2		24.2221	9.49191	1.44078	0.00326152	1.35156	2	176724268	176819310		1					0
ENSG00000182919	C11orf54	chromosome 11 open reading frame 54	23.9109	9.37428	1.30992	0.00597884	1.35089	11	93741591	93764749							1
ENSG00000233369	GTF2IP4	general transcription factor IIi pseudogene 4	16.7141	6.59743	1.28218	0.0217249	1.34109	7	73154938	73207283	1						0
ENSG00000132485	ZRANB2	zinc finger RANBP2-type containing 2	38.5205	15.2187	1.27455	0.000628052	1.33978	1	71063291	71081297							1
ENSG00000140279	DUOX2	dual oxidase 2	14.9675	5.91818	1.31049	0.0278849	1.33861	15	45092650	45114344							1
ENSG00000160678	S100A1	S100 calcium binding protein A1	12.8762	5.09151	1.31486	0.0394574	1.33854	1	153627926	153632039							1
ENSG00000063180	CA11	carbonic anhydrase 11	28.0879	11.1152	1.21992	0.00409461	1.33742	19	48637942	48646312							1
ENSG00000273611	ZNHIT3	zinc finger HIT-type containing 3	26.3773	10.442	1.28211	0.0053436	1.3369	17	36486629	36499310							1
ENSG00000100206	DMC1	DNA meiotic recombinase 1	25.3231	10.0535	1.2363	0.00632263	1.33275	22	38518949	38570286							1
ENSG00000117971	CHRNB4	cholinergic receptor nicotinic beta 4 subunit	20.8572	8.29469	1.35467	0.00934024	1.33028	15	78624119	78727754							1
ENSG00000139626	ITGB7	integrin subunit beta 7	12.6467	5.03573	1.29006	0.0457339	1.32849	12	53191318	53207307							1
ENSG00000103707	MTFMT	mitochondrial methionyl-tRNA formyltransferase	20.3614	8.10941	1.40042	0.00721643	1.32817	15	65001512	65029639							1
ENSG00000154511	FAM69A	family with sequence similarity 69 member A	34.0857	13.5833	1.29814	0.00148222	1.32733	1	92832737	92961522							1
ENSG00000134153	EMC7	ER membrane protein complex subunit 7	29.2115	11.695	1.35952	0.00169978	1.32064	15	34084017	34101948							1
ENSG00000105650	PDE4C	phosphodiesterase 4C	15.5192	6.21502	1.27504	0.0297822	1.32023	19	18208652	18248200							1
ENSG00000273080	AC009309.1		15.2375	6.10345	1.35738	0.0207385	1.31993	2	86195590	86196049		1					0
ENSG00000172995	ARPP21	cAMP regulated phosphoprotein 21	12.0694	4.83859	1.44217	0.0382403	1.3187	3	35638945	35794496							1
ENSG00000153714	LURAP1L	leucine rich adaptor protein 1 like	15.3636	6.15923	1.23308	0.0368024	1.31869	9	12775021	12822131							1
ENSG00000176410	DNAJC30	DnaJ heat shock protein family (Hsp40) member C30	14.8865	5.97396	1.34449	0.0216207	1.31725	7	73680969	73683453							1
ENSG00000198000	NOL8	nucleolar protein 8	33.0168	13.2506	1.23575	0.00150453	1.31714	9	92297358	92325636							1
ENSG00000182218	HHIPL1	HHIP like 1	12.0226	4.83252	1.27749	0.0474889	1.3149	14	99645110	99680569							1
ENSG00000224940	PRRT4	proline rich transmembrane protein 4	18.4183	7.41223	1.24086	0.0275631	1.31316	7	128350325	128361685							1
ENSG00000142252	GEMIN7	gem nuclear organelle associated protein 7	28.7324	11.5655	1.26919	0.00402352	1.31285	19	45079195	45091524							1
ENSG00000157181	ODR4	odr-4 GPCR localization factor homolog	21.8625	8.80659	1.28868	0.00998856	1.3118	1	186375838	186421378							1
ENSG00000184719	RNLS	renalase, FAD dependent amine oxidase	13.0941	5.27678	1.28013	0.0434482	1.31119	10	88273864	88584530							1
ENSG00000137252	HCRTR2	hypocretin receptor 2	17.6066	7.10353	1.50084	0.0101226	1.30951	6	55106460	55282620							1
ENSG00000166321	NUDT13	nudix hydrolase 13	19.2699	7.79465	1.29267	0.0137427	1.30579	10	73110375	73131828							1
ENSG00000263327	TAPT1-AS1	TAPT1 antisense RNA 1 (head to head)	14.3568	5.84447	1.18985	0.046892	1.29659	4	16226685	16320140							1
ENSG00000086504	MRPL28	mitochondrial ribosomal protein L28	19.9174	8.10941	1.30501	0.0126624	1.29636	16	367384	370527							1
ENSG00000105583	WDR83OS	WD repeat domain 83 opposite strand	18.1918	7.41223	1.31455	0.0164856	1.2953	19	12668071	12671356							1
ENSG00000169918	OTUD7A	OTU deubiquitinase 7A	19.8574	8.10335	1.1692	0.020711	1.29309	15	31475398	31870789							1
ENSG00000204116	CHIC1	cysteine rich hydrophobic domain 1	17.5677	7.17118	1.30628	0.0184629	1.29264	0	73563200	73687102							1
ENSG00000050748	MAPK9	mitogen-activated protein kinase 9	14.3102	5.84447	1.17268	0.0499398	1.2919	5	180233143	180292099							1
ENSG00000279968	GVQW2	GVQW motif containing 2	32.8643	13.4599	1.32079	0.00100618	1.28785	6	138725211	138773652							1
ENSG00000156500	FAM122C	family with sequence similarity 122C	38.5899	15.9101	1.32151	0.000563686	1.27828	0	134796395	134854835							1
ENSG00000159648	TEPP	testis, prostate and placenta expressed	13.5429	5.59155	1.39123	0.0265861	1.27622	16	57976435	57988116							1
ENSG00000178719	GRINA	glutamate ionotropic receptor NMDA type subunit associated protein 1	14.7692	6.10345	1.20937	0.0411967	1.2749	8	143990058	143993415							1
ENSG00000188641	MIR137HG	dihydropyrimidine dehydrogenase #or# MIR137 host gene /// MIR137 host gene /// MIR137 host gene #or# microRNA 137 /// MIR137 host gene #or# microRNA 2682	13.066	5.40628	1.31233	0.0383976	1.27311	1	97077743	97995000				1			0
ENSG00000149926	FAM57B	family with sequence similarity 57 member B	21.8585	9.05951	1.18323	0.0144743	1.27069	16	30024427	30052978							1
ENSG00000182168	UNC5C	unc-5 netrin receptor C	32.7936	13.6391	1.218	0.00217414	1.26566	4	95162504	95549206							1
ENSG00000196865	NHLRC2	NHL repeat containing 2	43.6763	18.2248	1.33487	0.000139805	1.26095	10	113854661	113917194							1
ENSG00000235570	LINC00533	long intergenic non-protein coding RNA 533	21.2089	8.86237	1.22376	0.0140383	1.25891	6	28648286	28649066			1				0
ENSG00000164308	ERAP2	endoplasmic reticulum aminopeptidase 2	21.9534	9.17714	1.28718	0.00999943	1.25833	5	96875939	96919716							1
ENSG00000151461	UPF2	UPF2, regulator of nonsense mediated mRNA decay	51.428	21.5633	1.20189	0.000145338	1.25398	10	11920022	12043170							1
ENSG00000160803	UBQLN4	ubiquilin 4	17.5382	7.35645	1.24577	0.0278885	1.25342	1	156035301	156053794							1
ENSG00000234753	FOXP4-AS1	FOXP4 antisense RNA 1	18.5737	7.79465	1.17256	0.0252771	1.25271	6	41494853	41548621							1
ENSG00000120837	NFYB	nuclear transcription factor Y subunit beta	33.6571	14.1392	1.24562	0.00193891	1.25122	12	104117077	104138289							1
ENSG00000162267	ITIH3	inter-alpha-trypsin inhibitor heavy chain 3	17.4618	7.35039	1.21945	0.0201508	1.24831	3	52794768	52809009							1
ENSG00000176927	EFCAB5	EF-hand calcium binding domain 5	18.9486	7.97992	1.26912	0.0151058	1.24765	17	29929200	30108452							1
ENSG00000136450	SRSF1	serine and arginine rich splicing factor 1	30.8982	13.0156	1.24671	0.00201719	1.24727	17	58003360	58007346							1
ENSG00000130529	TRPM4	transient receptor potential cation channel subfamily M member 4	46.847	19.7486	1.26839	0.000184863	1.2462	19	49157741	49211836							1
ENSG00000261659	Z92544.2		26.7445	11.3065	1.18533	0.00770334	1.24209	16	689001	692554		1					0
ENSG00000166147	FBN1	fibrillin 1	38.6184	16.3423	1.22498	0.000958155	1.24068	15	48408306	48645849							1
ENSG00000173621	LRFN4	leucine rich repeat and fibronectin type III domain containing 4	24.1995	10.2449	1.30597	0.00595259	1.24008	11	66856647	66860475							1
ENSG00000078967	UBE2D4	ubiquitin conjugating enzyme E2 D4 (putative)	19.1306	8.10941	1.33383	0.010235	1.23821	7	43926438	43956136							1
ENSG00000279088	AC022400.8		28.9113	12.2627	1.22937	0.00347044	1.23736	10	73742995	73744230		1					0
ENSG00000138496	PARP9	poly(ADP-ribose) polymerase family member 9	19.6792	8.36233	1.19547	0.0186923	1.23469	3	122527924	122564577							1
ENSG00000005073	HOXA11	homeobox A11	48.9934	20.86	1.14112	0.000402808	1.23185	7	27181510	27185223							1
ENSG00000259595	AC025043.1		20.3748	8.6771	1.17542	0.0196509	1.2315	15	44402685	44427144		1					0
ENSG00000068781	GTF2A1L	general transcription factor IIA subunit 1 like /// STON1-GTF2A1L readthrough #or# general transcription factor IIA subunit 1 like	19.3416	8.23891	1.24795	0.0165977	1.23118	2	48529925	48776517							1
ENSG00000198742	SMURF1	SMAD specific E3 ubiquitin protein ligase 1	18.6008	7.92414	1.28472	0.0133088	1.23104	7	99027438	99144100							1
ENSG00000184056	VPS33B	VPS33B, late endosome and lysosome associated #or# NA /// VPS33B, late endosome and lysosome associated	31.9744	13.6391	1.13969	0.00370248	1.22917	15	90998416	91022603							1
ENSG00000170004	CHD3	chromodomain helicase DNA binding protein 3	16.9998	7.30067	1.24311	0.0267629	1.21942	17	7884806	7912760							1
ENSG00000140832	MARVELD3	MARVEL domain containing 3	15.6452	6.72692	1.13913	0.039956	1.2177	16	71626161	71642114							1
ENSG00000264464	AC091170.1		20.6051	8.86237	1.19314	0.0170043	1.21723	18	49499390	49501860		1					0
ENSG00000260230	FRRS1L	ferric chelate reductase 1 like	18.5285	7.97992	1.24756	0.0163879	1.2153	9	109130293	109167295							1
ENSG00000273338	AC103591.3		16.2427	7.04169	1.19238	0.030515	1.2058	1	78004346	78004554		1					0
ENSG00000254290	AC124067.4		63.1738	27.4199	1.2294	2.13953e-05	1.20411	8	37597480	37599858		1					0
ENSG00000166448	TMEM130	transmembrane protein 130	16.5151	7.17118	1.17864	0.0332155	1.2035	7	98846488	98870771							1
ENSG00000166762	CATSPER2	cation channel sperm associated 2	14.1833	6.15923	1.19772	0.0435081	1.20337	15	43628503	43668118							1
ENSG00000186994	KANK3	KN motif and ankyrin repeat domains 3	29.0613	12.7567	1.12726	0.0072118	1.18785	19	8322584	8343262							1
ENSG00000164930	FZD6	frizzled class receptor 6	15.2359	6.72692	1.14946	0.0395461	1.17946	8	103298433	103332866							1
ENSG00000084072	PPIE	peptidylprolyl isomerase E	28.0396	12.3922	1.26967	0.00303325	1.17803	1	39692182	39763914							1
ENSG00000112578	BYSL	bystin like	32.8293	14.5276	1.20212	0.00210842	1.17618	6	41921188	41933046							1
ENSG00000163346	PBXIP1	PBX homeobox interacting protein 1	17.9964	7.97992	1.16975	0.0238516	1.17327	1	154944076	154956123							1
ENSG00000137776	SLTM	SAFB like transcription modulator	27.0502	12.0595	1.09361	0.0112341	1.16547	15	58879045	58933653							1
ENSG00000111247	RAD51AP1	RAD51 associated protein 1	16.5929	7.41223	1.1961	0.0292303	1.16258	12	4538798	4560048							1
ENSG00000138767	CNOT6L	CCR4-NOT transcription complex subunit 6 like	19.1121	8.54761	1.08622	0.0305394	1.1609	4	77713387	77819615							1
ENSG00000267080	ASB16-AS1	ASB16 antisense RNA 1	31.7791	14.2129	1.15	0.0035419	1.16088	17	44175973	44186717							1
ENSG00000171453	POLR1C	RNA polymerase I and III subunit C	33.2907	14.8982	1.23134	0.00144719	1.15998	6	43509702	43562419							1
ENSG00000137824	RMDN3	regulator of microtubule dynamics 3	67.4208	30.2224	1.13648	2.29105e-05	1.15757	15	40735884	40755851							1
ENSG00000081014	AP4E1	adaptor related protein complex 4 subunit epsilon 1	25.7548	11.5655	1.16257	0.00833423	1.15501	15	50908672	51005900							1
ENSG00000134138	MEIS2	Meis homeobox 2	85.3588	38.4174	1.10266	3.9416e-06	1.15178	15	36889204	37101299							1
ENSG00000086065	CHMP5	charged multivesicular body protein 5	39.7919	17.928	1.16446	0.00112809	1.15026	9	33264879	33282069							1
ENSG00000101365	IDH3B	isocitrate dehydrogenase 3 (NAD(+)) beta	48.011	21.7167	1.15167	0.000428219	1.14456	20	2658395	2664219							1
ENSG00000234230	ZFX-AS1	ZFX antisense RNA 1	18.3279	8.29469	1.13983	0.0294306	1.14378	0	24146225	24149654							1
ENSG00000153140	CETN3	centrin 3	22.635	10.2449	1.13035	0.0171152	1.14366	5	90392261	90409786							1
ENSG00000185009	AP3M1	adaptor related protein complex 3 subunit mu 1	45.3078	20.5513	1.12981	0.000465108	1.14053	10	74120255	74151063							1
ENSG00000167220	HDHD2	haloacid dehalogenase like hydrolase domain containing 2	19.8421	9.04765	1.04311	0.0442367	1.13295	18	47107403	47150520							1
ENSG00000117632	STMN1	stathmin 1	45.8564	20.9398	1.10913	0.00082642	1.13088	1	25884181	25906991							1
ENSG00000213420	GPC2	glypican 2	20.4713	9.37428	1.07984	0.0236337	1.12682	7	100169606	100177372							1
ENSG00000102882	MAPK3	mitogen-activated protein kinase 3	30.6765	14.0834	1.10255	0.0055212	1.12314	16	30114105	30123506							1
ENSG00000266805	AP005432.1		31.7502	14.5834	1.15832	0.00366899	1.12244	18	9506242	9509726		1					0
ENSG00000166710	B2M	beta-2-microglobulin	40.1738	18.4716	1.04536	0.00251316	1.12094	15	44711477	44718877							1
ENSG00000110200	ANAPC15	anaphase promoting complex subunit 15	71.6477	32.9435	1.10363	1.58686e-05	1.12093	11	72106378	72112780							1
ENSG00000074219	TEAD2	TEA domain transcription factor 2	13.5266	6.22108	1.36748	0.0304683	1.12056	19	49340595	49362457							1
ENSG00000137822	TUBGCP4	tubulin gamma complex associated protein 4	29.7601	13.701	1.15867	0.00717936	1.1191	15	43369221	43409771							1
ENSG00000090674	MCOLN1	mucolipin 1 /// patatin like phospholipase domain containing 6 #or# mucolipin 1	21.5488	9.9301	1.13299	0.01811	1.11773	19	7522626	7534009							1
ENSG00000279286	AL133373.2		14.0463	6.474	1.19193	0.0443316	1.11746	14	91572444	91575271		1					0
ENSG00000261377	PDCD6IPP2	PDCD6IP pseudogene 2 /// NA #or# PDCD6IP pseudogene 2	18.5448	8.54761	1.10259	0.0325862	1.11743	15	28789664	28859007	1						0
ENSG00000166888	STAT6	signal transducer and activator of transcription 6	30.3922	14.0276	1.19416	0.00320233	1.11543	12	57095408	57132139							1
ENSG00000054598	FOXC1	forkhead box C1	67.2985	31.1049	1.07796	5.91929e-05	1.11343	6	1609972	1613897							1
ENSG00000108576	SLC6A4	solute carrier family 6 member 4	17.2572	7.97992	1.14772	0.0277601	1.11275	17	30194319	30236002							1
ENSG00000228630	HOTAIR	HOX transcript antisense RNA	36.0013	16.651	1.03077	0.00483516	1.11244	12	53962308	53974956							1
ENSG00000138594	TMOD3	tropomodulin 3	36.1414	16.7189	1.15124	0.00190659	1.11218	15	51829628	51947295							1
ENSG00000225855	RUSC1-AS1	RUSC1 antisense RNA 1	18.4447	8.55367	1.16431	0.0256733	1.10859	1	155316863	155324176							1
ENSG00000189319	FAM53B	family with sequence similarity 53 member B	33.058	15.3364	1.15997	0.00230151	1.10804	10	124619292	124744269							1
ENSG00000043355	ZIC2	Zic family member 2	44.5464	20.6689	1.1048	0.00183399	1.10784	13	99981772	99986773							1
ENSG00000244952	AC123768.2		17.9546	8.35047	1.06702	0.0492654	1.10442	15	32613733	32615111		1					0
ENSG00000236104	ZBTB22	zinc finger and BTB domain containing 22	26.3959	12.2806	1.07568	0.0106884	1.10393	6	33314406	33317942							1
ENSG00000130024	PHF10	PHD finger protein 10	20.6059	9.61533	1.06285	0.0270584	1.09965	6	169703905	169725566							1
ENSG00000235370	DNM1P51	dynamin 1 pseudogene 51 #or# chondroitin sulfate proteoglycan 4 pseudogene 5 /// dynamin 1 pseudogene 51	17.8968	8.36233	1.01316	0.0428563	1.09773	15	84398316	84411701	1						0
ENSG00000250624	MTCYBP43	mitochondrially encoded cytochrome b pseudogene 43	20.3274	9.50377	1.01429	0.0330513	1.09686	4	30884443	30885182	1						0
ENSG00000103550	KNOP1	lysine rich nucleolar protein 1	16.6644	7.79465	1.06544	0.0402759	1.09621	16	19701934	19718235							1
ENSG00000225499	RPL15P4	ribosomal protein L15 pseudogene 4 /// mitochondrial coiled-coil domain 1 #or# ribosomal protein L15 pseudogene 4	15.3206	7.17118	1.22698	0.0295529	1.09519	6	31528114	31528693	1						0
ENSG00000168397	ATG4B	autophagy related 4B cysteine peptidase	47.2867	22.137	1.06248	0.00126937	1.09498	2	241637213	241673857							1
ENSG00000266963	AC005625.1		14.7543	6.91219	1.11462	0.044551	1.09392	19	38361795	38362484		1					0
ENSG00000125703	ATG4C	autophagy related 4C cysteine peptidase	21.726	10.183	1.09345	0.016278	1.09326	1	62784135	62865513							1
ENSG00000245849	RAD51-AS1	RAD51 antisense RNA 1 (head to head)	34.9176	16.398	1.00702	0.00708331	1.09043	15	40686724	40695107							1
ENSG00000215252	GOLGA8B	golgin A8 family member B	25.0118	11.7626	1.01614	0.0190932	1.0884	15	34525207	34588503							1
ENSG00000157869	RAB28	RAB28, member RAS oncogene family	27.9357	13.1451	1.06177	0.00926938	1.08758	4	13361354	13484365							1
ENSG00000261889	AC108134.2		41.013	19.3602	1.12023	0.000894091	1.08299	16	3156736	3157483		1					0
ENSG00000151612	ZNF827	zinc finger protein 827	17.4533	8.23891	1.13044	0.0295413	1.08298	4	145757627	145938635							1
ENSG00000151849	CENPJ	centromere protein J	12.3844	5.85053	1.33234	0.0359469	1.08188	13	24882284	24922889							1
ENSG00000168386	FILIP1L	filamin A interacting protein 1 like	23.0023	10.8683	1.03757	0.0256871	1.08165	3	99830141	100114513							1
ENSG00000135269	TES	testin LIM domain protein	27.8174	13.1451	1.07732	0.0123888	1.08146	7	116210493	116258783							1
ENSG00000229140	CCDC26	CCDC26 long non-coding RNA	22.8591	10.8126	1.09679	0.0153499	1.08006	8	128634199	129683679							1
ENSG00000149646	CNBD2	cyclic nucleotide binding domain containing 2	30.8066	14.5834	1.06858	0.00862142	1.07891	20	35954564	36030700							1
ENSG00000247775	SNCA-AS1	SNCA antisense RNA 1	40.4025	19.1749	1.04529	0.0022829	1.07523	4	89836408	89841978							1
ENSG00000143190	POU2F1	POU class 2 homeobox 1	40.1037	19.0515	1.12757	0.00122882	1.07383	1	167220829	167427345							1
ENSG00000242866	STRC	stereocilin #or# NA /// stereocilin	25.2374	12.0037	1.04845	0.0160727	1.07208	15	43599563	43618800							1
ENSG00000007866	TEAD3	TEA domain transcription factor 3	58.5002	27.858	1.08606	0.000148183	1.07035	6	35473597	35497076							1
ENSG00000256967	AC018653.3		19.1292	9.12136	1.09805	0.0273026	1.06846	12	7129079	7131198		1					0
ENSG00000129559	NEDD8	neural precursor cell expressed, developmentally down-regulated 8 #or# NEDD8-MDP1 readthrough /// neural precursor cell expressed, developmentally down-regulated 8	25.1627	12.0037	1.00729	0.0172091	1.06781	14	24216852	24232454							1
ENSG00000166292	TMEM100	transmembrane protein 100	35.9524	17.151	1.0072	0.00425446	1.0678	17	55719627	55732121							1
ENSG00000274641	HIST1H2BO	histone cluster 1 H2B family member o	23.1968	11.0715	1.06858	0.0219366	1.06707	6	27893463	27893843							1
ENSG00000123427	EEF1AKMT3	EEF1A lysine methyltransferase 3	24.0999	11.5097	1.06169	0.0150772	1.06617	12	57771492	57782541							1
ENSG00000168781	PPIP5K1	diphosphoinositol pentakisphosphate kinase 1	33.1614	15.8483	1.10078	0.00341479	1.06518	15	43533462	43590253							1
ENSG00000140876	NUDT7	nudix hydrolase 7	17.8813	8.54761	1.00815	0.0447813	1.06486	16	77722492	77742260							1
ENSG00000277501	AC243571.2		17.2107	8.23891	1.06138	0.0490661	1.06278	17	37642947	37684252		1					0
ENSG00000250822	LINC02111	long intergenic non-protein coding RNA 2111	28.5898	13.6949	1.0655	0.00838651	1.06186	5	17378906	17387310			1				0
ENSG00000183291	SELENOF	selenoprotein F	55.36	26.5253	1.01055	0.000441192	1.06148	1	86862445	86914424							1
ENSG00000166260	COX11	COX11, cytochrome c oxidase copper chaperone	44.3454	21.2485	1.05172	0.000865311	1.06142	17	54951902	54968785							1
ENSG00000163462	TRIM46	tripartite motif containing 46	18.6327	8.93608	1.14311	0.0218989	1.06012	1	155173787	155184971							1
ENSG00000137812	KNL1	kinetochore scaffold 1	46.6019	22.372	1.00203	0.00187392	1.0587	15	40594020	40664342							1
ENSG00000129925	TMEM8A	transmembrane protein 8A	16.1173	7.73887	1.06443	0.0449431	1.05842	16	370773	387113							1
ENSG00000225913	AL138767.3		24.934	12.0037	1.00297	0.0201218	1.05464	10	87607985	87659279		1					0
ENSG00000160781	PAQR6	progestin and adipoQ receptor family member 6	33.7578	16.2746	1.00856	0.00813889	1.0526	1	156243321	156248117							1
ENSG00000091732	ZC3HC1	zinc finger C3HC-type containing 1	19.7741	9.55955	1.02749	0.0304112	1.0486	7	130018286	130051451							1
ENSG00000276644	DACH1	dachshund family transcription factor 1	62.1196	30.0493	1.05611	0.000172762	1.04772	13	71437966	71867192							1
ENSG00000119048	UBE2B	ubiquitin conjugating enzyme E2 B	23.1491	11.201	1.156	0.0129997	1.04732	5	134371179	134391992							1
ENSG00000136531	SCN2A	sodium voltage-gated channel alpha subunit 2 /// sodium voltage-gated channel alpha subunit 2 #or# NA	30.3539	14.695	1.03821	0.0104826	1.04656	2	165194993	165392310							1
ENSG00000140451	PIF1	PIF1 5'-to-3' DNA helicase	21.9511	10.6273	1.0645	0.0206936	1.04652	15	64815632	64825668							1
ENSG00000164219	PGGT1B	protein geranylgeranyltransferase type I subunit beta	15.3074	7.41223	1.17734	0.0348198	1.04625	5	115204012	115262872							1
ENSG00000246350	AL049543.1		40.1683	19.4778	1.11155	0.00136503	1.04423	6	28587378	28591747		1					0
ENSG00000176542	USF3	upstream transcription factor family member 3	25.2461	12.2627	1.00714	0.0210894	1.04178	3	113648385	113696646							1
ENSG00000053770	AP5M1	adaptor related protein complex 5 subunit mu 1	34.7655	16.9657	1.03711	0.00365869	1.03503	14	57268909	57298742							1
ENSG00000285077	ARHGAP11B	Rho GTPase activating protein 11B	43.0204	20.9956	1.06063	0.00128742	1.03494	15	30624494	30638805							1
ENSG00000187024	PTRH1	peptidyl-tRNA hydrolase 1 homolog	32.5226	15.898	1.02749	0.00447356	1.0326	9	127690348	127724873							1
ENSG00000152818	UTRN	utrophin	48.1898	23.6311	1.05286	0.000957242	1.02804	6	144285701	144853034							1
ENSG00000172803	SNX32	sorting nexin 32	45.8338	22.5255	1.06909	0.00104671	1.02485	11	65833641	65856896							1
ENSG00000215421	ZNF407	zinc finger protein 407	18.4063	9.04765	1.09019	0.0274074	1.02459	18	74597870	75065671							1
ENSG00000152193	RNF219	ring finger protein 219	27.1092	13.3304	1.06856	0.00987352	1.02406	13	78614291	78659179							1
ENSG00000091513	TF	transferrin #or# transferrin pseudogene 1 /// transferrin /// transferrin #or# SRP receptor subunit beta	22.2436	10.942	1.03495	0.0234983	1.02351	3	133745956	133796640	1						0
ENSG00000204642	HLA-F	major histocompatibility complex, class I, F	20.3779	10.0596	1.05628	0.025374	1.01844	6	29722775	29738528							1
ENSG00000161405	IKZF3	IKAROS family zinc finger 3	14.8647	7.35645	1.15157	0.0395862	1.01481	17	39757715	39864188							1
ENSG00000082515	MRPL22	mitochondrial ribosomal protein L22	19.7959	9.80061	1.01812	0.0339297	1.01426	5	154941070	154969411							1
ENSG00000130332	LSM7	LSM7 homolog, U6 small nuclear RNA and mRNA degradation associated	23.2815	11.6213	1.01722	0.0229727	1.00242	19	2321517	2328620							1
ENSG00000156983	BRPF1	bromodomain and PHD finger containing 1	24.005	12.0098	1.08739	0.0124051	0.999127	3	9731729	9748018							1
ENSG00000137962	ARHGAP29	Rho GTPase activating protein 29	32.4358	16.3365	1.0765	0.00517073	0.98949	1	94148988	94275068							1
ENSG00000129932	DOHH	deoxyhypusine hydroxylase	31.6506	15.9598	1.02581	0.00605629	0.987784	19	3490822	3500940							1
ENSG00000139304	PTPRQ	protein tyrosine phosphatase, receptor type Q	14.8539	7.54173	1.11249	0.0475488	0.977876	12	80402178	80680271							1
ENSG00000066322	ELOVL1	ELOVL fatty acid elongase 1	25.2584	12.8364	1.03291	0.0150401	0.97652	1	43363397	43368074							1
ENSG00000124209	RAB22A	RAB22A, member RAS oncogene family	20.4213	10.4301	1.10415	0.019229	0.969319	20	58309696	58367507							1
ENSG00000004939	SLC4A1	solute carrier family 4 member 1 (Diego blood group)	16.2162	8.29469	1.0638	0.0419169	0.967175	17	44248385	44268141							1
ENSG00000180616	SSTR2	somatostatin receptor 2	18.0135	9.30663	1.03148	0.0399499	0.952751	17	73165012	73176633							1
ENSG00000110680	CALCA	calcitonin related polypeptide alpha	24.1433	12.5775	1.03484	0.0170572	0.940784	11	14966668	14972354							1
ENSG00000138398	PPIG	peptidylprolyl isomerase G	37.2669	19.6073	1.03592	0.00367645	0.926505	2	169584340	169641406							1
ENSG00000166128	RAB8B	RAB8B, member RAS oncogene family	25.0663	13.3186	1.0151	0.0169774	0.91231	15	63189469	63267782							1
ENSG00000185305	ARL15	ADP ribosylation factor like GTPase 15	24.2834	13.207	1.00842	0.0189603	0.87867	5	53883945	54310582							1
ENSG00000177047	IFNW1	interferon omega 1	4.48457	0	3.06442	0.0157817	?	9	21140214	21142145							1
ENSG00000186115	CYP4F2	cytochrome P450 family 4 subfamily F member 2	3.43882	0	2.81627	0.0258501	?	19	15878023	15898120							1
ENSG00000228778	AL513542.1		3.72826	0	2.86807	0.025797	?	10	99526948	99528467		1					0
ENSG00000112486	CCR6	C-C motif chemokine receptor 6 /// C-C motif chemokine receptor 6 #or# NA	7.74911	0	3.95016	0.00130023	?	6	167111807	167139696							1
ENSG00000232125	DYTN	dystrotelin	6.53379	0	3.7582	0.00233908	?	2	206651621	206718396							1
ENSG00000127249	ATP13A4	ATPase 13A4	6.66996	0	3.7462	0.00219197	?	3	193402077	193593111							1
ENSG00000224775	BRAFP1	BRAF pseudogene 1	3.07236	0	2.71269	0.0357253	?	0	75582676	75585506	1						0
ENSG00000230817	LINC01362	long intergenic non-protein coding RNA 1362	3.69093	0	2.89037	0.0264528	?	1	82903183	83166815			1				0
ENSG00000259998	AL133279.3		3.28635	0	2.76527	0.0440692	?	14	88158240	88160591		1					0
ENSG00000260135	MMP2-AS1	MMP2 antisense RNA 1	3.17121	0	2.71839	0.0343562	?	16	55426797	55462297							1
ENSG00000225039	LINC01058	long intergenic non-protein coding RNA 1058	3.80135	0	3.04575	0.0189133	?	13	30419519	30422237			1				0
ENSG00000227307	AC010998.1		3.44434	0	2.71109	0.0360439	?	10	120925547	120980700		1					0
ENSG00000153294	ADGRF2	adhesion G protein-coupled receptor F2 /// adhesion G protein-coupled receptor F4 #or# adhesion G protein-coupled receptor F2	6.11291	0	3.67122	0.00294457	?	6	47685864	47722021							1
ENSG00000204832	ST8SIA6-AS1	ST8SIA6 antisense RNA 1	4.88443	0	3.24867	0.00890252	?	10	17386936	17413503							1
ENSG00000214797	AP002358.1		3.09418	0	2.66226	0.037694	?	11	59268876	59284033		1					0
ENSG00000259905	PWRN1	Prader-Willi region non-protein coding RNA 1	3.77268	0	2.83506	0.0335611	?	15	24493137	24652130							1
ENSG00000253734	LINC01289	long intergenic non-protein coding RNA 1289	3.40622	0	2.69622	0.0354957	?	8	63769430	63785501			1				0
ENSG00000177201	OR2T12	olfactory receptor family 2 subfamily T member 12	2.7059	0	2.59783	0.0465536	?	1	248290139	248303424							1
ENSG00000180999	C1orf105	chromosome 1 open reading frame 105	3.78426	0	2.98916	0.0176292	?	1	172420688	172468831							1
ENSG00000281548	LINC00895	long intergenic non-protein coding RNA 895	3.48325	0	2.75266	0.031631	?	22	19565203	19566839			1				0
ENSG00000248933	USP17L22	ubiquitin specific peptidase 17-like family member 22	4.24956	0	3.07802	0.015959	?	4	9267619	9269570							1
ENSG00000261375	AC135983.4		3.05606	0	2.65291	0.0388376	?	15	32489267	32491586		1					0
ENSG00000125997	BPIFB9P	BPI fold containing family B member 9, pseudogene	4.11732	0	2.95479	0.0216303	?	20	33347720	33354444	1						0
ENSG00000144460	NYAP2	neuronal tyrosine-phosphorylated phosphoinositide-3-kinase adaptor 2	5.48197	0	3.42541	0.00535366	?	2	225399710	225654018							1
ENSG00000275713	HIST1H2BH	histone cluster 1 H2B family member h	5.36604	0	3.3706	0.00714427	?	6	26251651	26253710							1
ENSG00000180772	AGTR2	angiotensin II receptor type 2	2.9028	0	2.57429	0.0447407	?	0	116170722	116174972							1
ENSG00000137441	FGFBP2	fibroblast growth factor binding protein 2 /// prominin 1 #or# fibroblast growth factor binding protein 2	3.57658	0	2.86369	0.02347	?	4	15960243	15969309							1
ENSG00000137948	BRDT	bromodomain testis associated	6.47386	0	3.78972	0.00184676	?	1	91949371	92014426							1
ENSG00000230612	AC004039.1		6.64422	0	3.85516	0.00175261	?	5	132688681	132723725		1					0
ENSG00000232447	MTND5P3	mitochondrially encoded NADH:ubiquinone oxidoreductase core subunit 5 pseudogene 3	3.1883	0	2.81204	0.0280003	?	13	84521725	84523915	1						0
ENSG00000270020	AC009108.3		7.98412	0	3.94731	0.00137049	?	16	86520383	86523897		1					0
ENSG00000226705	SDCBPP1	syndecan binding protein pseudogene 1	2.85917	0	2.68115	0.0376811	?	10	6293100	6294684	1						0
ENSG00000273891	AL731566.1		2.99534	0	2.65096	0.0472695	?	10	121965764	121967700		1					0
ENSG00000275383	AC126773.4		4.8074	0	3.22767	0.011591	?	16	68591382	68594424		1					0
ENSG00000260646	AL031705.1		3.77189	0	2.76948	0.0311135	?	16	1512979	1514675		1					0
ENSG00000270522	AL162713.1		5.50379	0	3.39788	0.00636419	?	13	43787591	43787852		1					0
ENSG00000271043	MTRNR2L2	MT-RNR2 like 2	3.89548	0	3.13861	0.0156986	?	5	80650000	80650086							1
ENSG00000278895	AC008507.3		3.03976	0	2.58924	0.0497092	?	19	29915862	29917830		1					0
ENSG00000186723	OR10H1	olfactory receptor family 10 subfamily H member 1	4.28926	0	3.13353	0.0142151	?	19	15804549	15815664							1
ENSG00000272797	AC092954.1		2.97983	0	2.62551	0.0475108	?	3	168927475	168927919		1					0
ENSG00000275882	IKBKGP1	inhibitor of nuclear factor kappa B kinase subunit gamma pseudogene 1	3.08946	0	2.81402	0.0270731	?	0	154639978	154648275	1						0
ENSG00000238755	LINC02006	long intergenic non-protein coding RNA 2006	3.45671	0	2.93892	0.0204794	?	3	153384934	153980186			1				0
ENSG00000268223	ARL14EPL	ADP ribosylation factor like GTPase 14 effector protein like	2.82577	0	2.50875	0.0493429	?	5	116032324	116060118							1
ENSG00000267586	LINC00907	long intergenic non-protein coding RNA 907	5.76589	0	3.52581	0.0044397	?	18	42159283	42691422			1				0
ENSG00000264138	AC024267.2		3.54239	0	2.7163	0.0431436	?	17	28848860	28849592		1					0
ENSG00000187980	PLA2G2C	phospholipase A2 group IIC	3.17121	0	2.71609	0.0362797	?	1	20161253	20177424							1
ENSG00000240457	RN7SL472P	RNA, 7SL, cytoplasmic 472, pseudogene	4.05346	0	3.12534	0.013152	?	14	102077180	102077472	1						0
ENSG00000213088	ACKR1	atypical chemokine receptor 1 (Duffy blood group)	2.9751	0	2.77763	0.0308115	?	1	159203307	159206500							1
ENSG00000231749	ABCA9-AS1	ABCA9 antisense RNA 1	4.3818	0	3.19566	0.0110986	?	17	68944531	69042784							1
ENSG00000277129	AC012531.5		7.54143	0	3.8892	0.00161961	?	12	53968351	53968501		1					0
ENSG00000259883	EHD4-AS1	EHD4 antisense RNA 1	5.48511	0	3.3374	0.00955239	?	15	41921417	41928883							1
ENSG00000214866	DCDC2C	doublecortin domain containing 2C	5.98853	0	3.42386	0.00742461	?	2	3703592	3847411							1
ENSG00000213231	TCL1B	T cell leukemia/lymphoma 1B #or# NA /// T cell leukemia/lymphoma 1B	3.01794	0	2.6486	0.0361382	?	14	95686417	95692643							1
ENSG00000229288	AL451142.2		3.09418	0	2.66158	0.0401614	?	9	88187735	88190202		1					0
ENSG00000175197	AC022506.1	DNA damage inducible transcript 3 #or# NA	6.03902	0	3.52882	0.00475805	?	12	57516588	57521737							1
ENSG00000213590	AL807752.1		3.80608	0	2.94362	0.0202156	?	9	136935840	136937161		1					0
ENSG00000135317	AL589666.1	synaptotagmin binding cytoplasmic RNA interacting protein #or# NA /// sorting nexin 14 #or# NA	3.38912	0	2.62577	0.0482032	?	6	85505496	85594156							1
ENSG00000267632	AC067852.3	NA /// ATPase H+ transporting V0 subunit a1 #or# NA	3.29107	0	2.63257	0.0419847	?	17	42509784	42511519							1
ENSG00000184716	AC018512.1	serine incorporator 4 #or# NA	3.17121	0	2.71803	0.0346363	?	15	43794162	43800221							1
ENSG00000204952	FBXO47	F-box protein 47	3.9002	0	3.07638	0.0139584	?	17	38936432	38967402							1
ENSG00000136206	SPDYE1	speedy/RINGO cell cycle regulator family member E1	3.73377	0	2.78329	0.0337975	?	7	44000889	44010122							1
ENSG00000225535	LINC01393	long intergenic non-protein coding RNA 1393	3.19302	0	2.67025	0.0469966	?	7	115078958	115126314			1				0
ENSG00000205274	TRBV20OR9-2	T cell receptor beta variable 20/OR9-2 (non-functional)	4.7748	0	3.13909	0.013638	?	9	33617762	33618506							1
ENSG00000181541	MAB21L2	mab-21 like 2	3.01874	0	2.65898	0.0494442	?	4	150581922	150584693							1
ENSG00000228939	AKT3-IT1	AKT3 intronic transcript 1	2.93461	0	2.65173	0.0489091	?	1	243793205	243794400							1
ENSG00000235423	AC068768.1	cyclin dependent kinase 2 associated protein 1 #or# NA /// NA	3.72905	0	2.8909	0.0210407	?	12	123252030	123261483							1
ENSG00000197134	ZNF257	zinc finger protein 257	3.42331	0	2.79284	0.0309215	?	19	22052452	22091480							1
ENSG00000227564	LINC00376	long intergenic non-protein coding RNA 376	4.86734	0	3.20364	0.0122058	?	13	63183101	63328094			1				0
ENSG00000283166	AL590396.2		3.01322	0	2.76267	0.0360771	?	1	237941452	237942492		1					0
ENSG00000124469	CEACAM8	carcinoembryonic antigen related cell adhesion molecule 8	3.77189	0	2.75793	0.0305169	?	19	42580241	42595055							1
ENSG00000233061	TTLL7-IT1	TTLL7 intronic transcript 1	2.91989	0	2.67318	0.0389378	?	1	83979118	83984300							1
ENSG00000240403	KIR3DL2	killer cell immunoglobulin like receptor, three Ig domains and long cytoplasmic tail 2	3.78426	0	2.98626	0.0188746	?	19	54850443	54867207							1
ENSG00000227152	OR2T7	olfactory receptor family 2 subfamily T member 7	2.6896	0	2.54433	0.047536	?	1	248436359	248444316							1
ENSG00000234931	MARK2P15	microtubule affinity regulating kinase 2 pseudogene 15	3.36731	0	2.65306	0.0402853	?	10	83311628	83314475	1						0
ENSG00000253681	AC013509.1		5.68887	0	3.50243	0.00557694	?	8	76576551	76579345		1					0
ENSG00000272748	AC063962.1		4.44646	0	3.06277	0.0166098	?	10	74821610	74822130		1					0
ENSG00000219891	ZSCAN12P1	zinc finger and SCAN domain containing 12 pseudogene 1	3.96406	0	2.92676	0.0315124	?	6	28091154	28093664	1						0
ENSG00000120215	MLANA	melan-A	3.67384	0	2.78549	0.0273962	?	9	5890802	5910606							1
ENSG00000226899	AL731577.1		3.42252	0	2.75952	0.0319736	?	10	124945204	124946432		1					0
ENSG00000261192	RNF126P1	ring finger protein 126 pseudogene 1	3.38519	0	2.78408	0.0305164	?	17	57045478	57046797	1						0
ENSG00000235711	ANKRD34C	ankyrin repeat domain 34C	5.32871	0	3.38141	0.00630011	?	15	79293285	79298235							1
ENSG00000223224	SNORD71	small nucleolar RNA, C/D box 71	3.42252	0	2.77043	0.0411874	?	16	71758402	71758487					1		0
ENSG00000231104	AC022395.1		7.09636	0	3.77566	0.0020982	?	10	118017487	118045810		1					0
ENSG00000266306	AC061975.5		3.01715	0	2.60285	0.0437518	?	17	28269203	28272365		1					0
ENSG00000270823	AC007938.2		3.92122	0	2.99594	0.026939	?	7	130495794	130498427		1					0
ENSG00000213996	TM6SF2	transmembrane 6 superfamily member 2	3.49955	0	2.8109	0.0268256	?	19	19264364	19273391							1
ENSG00000081853	PCDHGA2	protocadherin gamma subfamily A, 2	3.48325	0	2.75823	0.0342161	?	5	141338760	141512979							1
ENSG00000177234	LINC01561	long intergenic non-protein coding RNA 1561	4.17174	0	2.99465	0.0172737	?	10	120597949	120600124			1				0
ENSG00000284681	AC007240.1		3.65281	0	2.87817	0.0218523	?	2	10122739	10199288		1					0
ENSG00000257894	AC027288.3		3.29028	0	2.57619	0.0438972	?	12	79341205	79503396		1					0
ENSG00000173391	OLR1	oxidized low density lipoprotein receptor 1	2.6896	0	2.54079	0.049103	?	12	10158301	10172138							1
ENSG00000197641	SERPINB13	serpin family B member 13	3.3844	0	2.74713	0.0301265	?	18	63586989	63604639							1
ENSG00000267736	HMGB2P1	high mobility group box 2 pseudogene 1	2.95722	0	2.64431	0.0432834	?	19	1203209	1203842	1						0
ENSG00000265018	AGAP12P	ArfGAP with GTPase domain, ankyrin repeat and PH domain 12, pseudogene	3.63572	0	2.77711	0.0277354	?	10	48009873	48031640	1						0
ENSG00000215009	ACSM4	acyl-CoA synthetase medium chain family member 4	2.86468	0	2.56489	0.0457981	?	12	7304284	7328724							1
ENSG00000240268	MOXD2P	monooxygenase, DBH-like 2, pseudogene	4.01848	0	2.94864	0.0217617	?	7	142240740	142247067	1						0
ENSG00000226179	LINC00685	long intergenic non-protein coding RNA 685	2.59155	0	2.5917	0.0423607	?	0	320990	321851			1				0
ENSG00000181965	NEUROG1	neurogenin 1	3.55476	0	2.91968	0.0191657	?	5	135534282	135535949							1
ENSG00000182050	AC010196.1	NA /// MGAT4 family member C #or# NA	3.11599	0	2.60538	0.0427727	?	12	85955666	86838904							1
ENSG00000223500	AC083862.1		2.7059	0	2.60926	0.042557	?	7	135128444	135129685		1					0
ENSG00000236366	AL359313.1		2.72772	0	2.56101	0.0432759	?	6	142526455	142637889		1					0
ENSG00000235951	AC009965.2		8.67341	0	4.08345	0.000979667	?	2	204065706	204067363		1					0
ENSG00000166762	AC011330.1	NA /// cation channel sperm associated 2 #or# NA	4.6113	0	3.26378	0.00864836	?	15	43628503	43668118							1
ENSG00000265485	LINC01915	long intergenic non-protein coding RNA 1915	4.22775	0	3.11527	0.0129474	?	18	24628182	24662198			1				0
ENSG00000124196	GTSF1L	gametocyte specific factor 1 like	3.48245	0	2.7409	0.0402547	?	20	43726164	43726998							1
ENSG00000268234	FKBP4P6	FK506 binding protein 4 pseudogene 6	2.97903	0	2.59393	0.0491117	?	9	42384805	42386136	1						0
ENSG00000170681	CAVIN4	caveolae associated protein 4	4.40676	0	2.99855	0.0190016	?	9	100578079	100587906							1
ENSG00000224931	AC152010.1		3.07788	0	2.59681	0.0444848	?	0	153122145	153128323		1					0
ENSG00000163106	HPGDS	hematopoietic prostaglandin D synthase	3.13309	0	2.71182	0.0335699	?	4	94298535	94342876							1
ENSG00000180219	FAM71C	family with sequence similarity 71 member C	3.17593	0	2.56643	0.0494965	?	12	99647753	99650046							1
ENSG00000171560	FGA	fibrinogen alpha chain	3.57186	0	2.99447	0.0178194	?	4	154583126	154590766							1
ENSG00000248555	LINC01339	long intergenic non-protein coding RNA 1339	3.87073	0	2.81731	0.03392	?	5	90158339	90290071			1				0
ENSG00000280205	AC009716.2		4.06897	0	3.14725	0.0119602	?	18	76385642	76389406		1					0
ENSG00000180438	TPRXL	tetrapeptide repeat homeobox like	4.67596	0	3.11764	0.0128843	?	3	13937273	14082811							1
ENSG00000254789	AC073172.1		3.82789	0	2.90337	0.0241811	?	11	15571819	15622403		1					0
ENSG00000204510	PRAMEF7	PRAME family member 7	3.23114	0	2.67707	0.0394525	?	1	12916610	12920482							1
ENSG00000224539	SAGE4P	sarcoma antigen 4, pseudogene	3.98587	0	2.82852	0.0265868	?	0	135598927	135615431	1						0
ENSG00000117148	ACTL8	actin like 8	3.23114	0	2.67372	0.0364076	?	1	17755313	17827063							1
ENSG00000176134	AL445665.1		3.34549	0	2.70628	0.0363488	?	9	64637845	64652556		1					0
ENSG00000279117	AP001972.5		3.58051	0	2.6927	0.0378578	?	11	75260129	75262466		1					0
ENSG00000241409	AC064852.1		3.03897	0	2.53775	0.0472913	?	2	232760146	232767949		1					0
ENSG00000279653	AC004678.2		3.16962	0	2.65357	0.04474	?	19	2002580	2003581		1					0
ENSG00000238287	AL603839.3		3.20932	0	2.72629	0.0353261	?	1	40493157	40508661		1					0
ENSG00000162639	HENMT1	HEN methyltransferase 1	3.07395	0	2.78895	0.0290419	?	1	108648290	108661526							1
ENSG00000225988	LAMP5-AS1	LAMP5 antisense RNA 1	5.37155	0	3.31083	0.00897026	?	20	9505180	9514998							1
ENSG00000275589	RF01905		3.82789	0	2.90438	0.0245331	?	12	53963629	53963697		1					0
ENSG00000234953	AL138799.4		3.30738	0	2.69309	0.0357886	?	1	81513880	81557702		1					0
ENSG00000267943	AC010328.1		3.60153	0	2.67184	0.0487936	?	19	53007512	53013180		1					0
ENSG00000259460	AC078909.1		4.03478	0	3.00993	0.0238131	?	15	37099339	37100173		1					0
ENSG00000205359	SLCO6A1	solute carrier organic anion transporter family member 6A1	4.07448	0	3.05735	0.0159337	?	5	102371782	102499016							1
ENSG00000236449	AC010894.3		3.78426	0	2.9905	0.0171029	?	2	174547141	174774827		1					0
ENSG00000234383	CTBP2P8	C-terminal binding protein 2 pseudogene 8	4.84631	0	3.24513	0.00925096	?	1	68161761	68163090	1						0
ENSG00000235381	AL596202.1		6.01879	0	3.59062	0.00385476	?	6	155253139	155256724		1					0
ENSG00000189057	FAM111B	family with sequence similarity 111 member B	3.05055	0	2.73106	0.044575	?	11	59107185	59127410							1
ENSG00000280752	LINC00850	long intergenic non-protein coding RNA 850	3.21405	0	2.57596	0.0481155	?	0	149825708	149879799			1				0
ENSG00000259706	HSP90B2P	heat shock protein 90 beta family member 2, pseudogene	3.11599	0	2.60957	0.0453066	?	15	99257632	99260015	1						0
ENSG00000236320	SLFN14	schlafen family member 14	3.34629	0	2.74009	0.0321169	?	17	35548125	35558098							1
ENSG00000171234	UGT2B7	UDP glucuronosyltransferase family 2 member B7	2.99613	0	2.70863	0.0318458	?	4	69051363	69112987							1
ENSG00000266729	DSG1-AS1	DSG1 antisense RNA 1	3.08946	0	2.7908	0.0325472	?	18	31343368	31426988							1
ENSG00000237267	LINC01519	long intergenic non-protein coding RNA 1519	3.36731	0	2.64306	0.0388697	?	10	85193421	85197958			1				0
ENSG00000214946	TBC1D26	TBC1 domain family member 26	3.88231	0	2.95634	0.0184378	?	17	15732247	15749192							1
ENSG00000271687	MTND5P10	mitochondrially encoded NADH:ubiquinone oxidoreductase core subunit 5 pseudogene 10	6.73755	0	3.91719	0.00134939	?	5	100046977	100048785	1						0
ENSG00000235020	AL390783.1		4.1126	0	3.06507	0.0159976	?	10	18206127	18261194		1					0
ENSG00000184292	TACSTD2	tumor associated calcium signal transducer 2	3.90413	0	2.91158	0.0213252	?	1	58575423	58577773							1
ENSG00000230662	TNPO1P2	transportin 1 pseudogene 2	2.89887	0	2.77827	0.0287821	?	17	18460391	18463055	1						0
ENSG00000260672	AC100827.4		4.07448	0	3.05828	0.014514	?	15	72615810	72618250		1					0
ENSG00000117215	PLA2G2D	phospholipase A2 group IID	3.13309	0	2.71109	0.0339505	?	1	20111939	20119566							1
ENSG00000227159	DDX11L16	DEAD/H-box helicase 11 like 16	7.02877	0	3.61406	0.00366194	?	0	156025664	156027877							1
ENSG00000100249	C22orf31	chromosome 22 open reading frame 31	3.00085	0	2.53211	0.0494165	?	22	29058672	29061844							1
ENSG00000240253	AC140481.3	NA /// cytochrome P450 family 4 subfamily F member 30, pseudogene #or# NA /// fatty acyl-CoA reductase 2 pseudogene 3 #or# NA	4.48457	0	3.07662	0.0167488	?	2	130690133	130718831	1						0
ENSG00000283504	AC006974.1		3.01715	0	2.60122	0.0419421	?	7	148473599	148503458		1					0
ENSG00000258083	OR9A4	olfactory receptor family 9 subfamily A member 4	4.91097	0	3.15943	0.0151401	?	7	141916399	141920625							1
ENSG00000260822	AC004656.1		4.74826	0	3.27056	0.00875869	?	0	24545516	24550466		1					0
ENSG00000278952	AP003068.4		7.2286	0	3.85497	0.00174606	?	11	65118310	65119111		1					0
ENSG00000165030	NFIL3	nuclear factor, interleukin 3 regulated	4.74668	0	3.2332	0.0120271	?	9	91409045	91423862							1
ENSG00000215354	FAM90A24P	family with sequence similarity 90 member A24, pseudogene	2.7059	0	2.60947	0.0424907	?	8	8019429	8024652	1						0
ENSG00000261437	AC108860.2		4.88994	0	3.19572	0.0127278	?	8	94637285	94639467		1					0
ENSG00000236875	DDX11L5	DEAD/H-box helicase 11 like 5	4.47355	0	3.22296	0.0120217	?	9	12134	13783							1
ENSG00000255753	AC009533.2		3.30186	0	2.80001	0.0318448	?	12	9314402	9316173		1					0
ENSG00000257524	AL157935.2		4.50088	0	3.10065	0.0132564	?	9	127867850	127906022		1					0
ENSG00000151882	CCL28	C-C motif chemokine ligand 28	5.57451	0	3.47286	0.00461849	?	5	43376645	43412391							1
ENSG00000232892	AL499616.1		4.05739	0	2.99403	0.0225179	?	1	163161675	163213023		1					0
ENSG00000270921	CICP23	capicua transcriptional repressor pseudogene 23	3.32447	0	2.79239	0.0280108	?	11	123312	126123	1						0
ENSG00000267317	AC027307.2		3.3618	0	2.76618	0.0328501	?	19	1457670	1458580		1					0
ENSG00000256222	MTRNR2L3	MT-RNR2 like 3	5.0937	0	3.39431	0.00687556	?	20	57358442	57359980							1
ENSG00000285253	AC090517.4		4.59028	0	3.30916	0.00899499	?	15	56652488	56918571		1					0
ENSG00000273771	AC024337.2		3.94776	0	2.83028	0.0277207	?	15	96080713	96084584		1					0
ENSG00000127774	EMC6	ER membrane protein complex subunit 6	9.36901	16.7804	-1.00265	0.020254	-0.840813	17	3668815	3669668							1
ENSG00000164967	RPP25L	ribonuclease P/MRP subunit p25 like	10.7555	20.1131	-1.00008	0.0110595	-0.903066	9	34610486	34612104							1
ENSG00000258884	LINC02321	long intergenic non-protein coding RNA 2321	9.38845	17.7247	-1.05721	0.0228999	-0.916806	14	90822365	90828128			1				0
ENSG00000198108	CHSY3	chondroitin sulfate synthase 3	22.9447	43.491	-1.02825	0.00013277	-0.922553	5	129904472	130186634							1
ENSG00000176204	LRRTM4	leucine rich repeat transmembrane neuronal 4	10.0552	19.1509	-1.00997	0.00978245	-0.929475	2	76747719	77593319							1
ENSG00000266498	AC055811.3		12.3854	23.625	-1.03332	0.0053502	-0.931677	17	17235433	17236118		1					0
ENSG00000172519	OR10H5	olfactory receptor family 10 subfamily H member 5	7.90789	15.1511	-1.00319	0.0354575	-0.938058	19	15787661	15801025							1
ENSG00000181649	PHLDA2	pleckstrin homology like domain family A member 2	8.32877	15.9778	-1.02567	0.0172193	-0.939891	11	2928273	2929455							1
ENSG00000102743	SLC25A15	solute carrier family 25 member 15	10.4255	20.1013	-1.00032	0.0139122	-0.947162	13	40789412	40810111							1
ENSG00000203706	SERTAD4-AS1	SERTAD4 antisense RNA 1	14.7732	28.611	-1.04486	0.00146303	-0.953592	1	210231456	210234047							1
ENSG00000160932	LY6E	lymphocyte antigen 6 family member E	9.70972	18.9656	-1.0717	0.00800081	-0.965884	8	143017982	143023832							1
ENSG00000232237	ASCL5	achaete-scute family bHLH transcription factor 5	31.5535	61.6421	-1.02794	6.03048e-06	-0.966115	1	201113953	201127184							1
ENSG00000227050	AL512288.1		9.55646	18.6748	-1.04292	0.00929554	-0.966548	1	27938875	27960193		1					0
ENSG00000169019	COMMD8	COMM domain containing 8	11.3832	22.2486	-1.04148	0.00568446	-0.9668	4	47450796	47463719							1
ENSG00000185904	LINC00839	long intergenic non-protein coding RNA 839	12.8241	25.0812	-1.00616	0.00478413	-0.967745	10	42475543	42495336			1				0
ENSG00000141040	ZNF287	zinc finger protein 287	10.6185	20.8042	-1.1126	0.00392825	-0.970295	17	16551387	16569206							1
ENSG00000172324	OR5A2	olfactory receptor family 5 subfamily A member 2	6.37974	12.6272	-1.03645	0.0330513	-0.984962	11	59416969	59426412							1
ENSG00000284617	AC134684.3		8.44312	16.7128	-1.09435	0.00985838	-0.985105	8	7611473	7611690		1					0
ENSG00000266925	AC015818.8		5.19175	10.3125	-1.05142	0.0483952	-0.990103	17	20507413	20508931		1					0
ENSG00000132388	UBE2G1	ubiquitin conjugating enzyme E2 G1	17.5887	35.0789	-1.03107	0.000875317	-0.995956	17	4269259	4366628							1
ENSG00000226026	AC092802.1		12.3199	24.5812	-1.04411	0.00323951	-0.99656	1	95163219	95233982		1					0
ENSG00000188833	ENTPD8	ectonucleoside triphosphate diphosphohydrolase 8	17.4136	34.9494	-1.03601	0.000550585	-1.00505	9	137434364	137441816							1
ENSG00000186831	KRT17P2	keratin 17 pseudogene 2	5.84371	11.7447	-1.05881	0.0399141	-1.00705	17	18426861	18431848	1						0
ENSG00000143753	DEGS1	delta 4-desaturase, sphingolipid 1	36.7234	73.8808	-1.07293	3.56673e-07	-1.0085	1	224175756	224193441							1
ENSG00000258314	AL589182.1		14.3016	28.7963	-1.04082	0.00269229	-1.00971	14	19024090	19055551		1					0
ENSG00000175699	CCDC197	coiled-coil domain containing 197	5.95807	12.0037	-1.0542	0.0350219	-1.01056	14	93987225	94008863							1
ENSG00000110243	APOA5	apolipoprotein A5	6.01958	12.1332	-1.03441	0.0469625	-1.01122	11	116789367	116792420							1
ENSG00000243083	LINC00870	long intergenic non-protein coding RNA 870	5.5527	11.195	-1.03239	0.0452178	-1.01159	3	72151257	72174332			1				0
ENSG00000168427	KLHL30	kelch like family member 30	9.44131	19.0454	-1.06887	0.00819796	-1.01238	2	238138722	238152947							1
ENSG00000188064	WNT7B	Wnt family member 7B	9.32617	18.8601	-1.0937	0.00581964	-1.01598	22	45920362	45977129							1
ENSG00000263766	AC025682.1		12.7992	25.9018	-1.01629	0.00316561	-1.017	17	47603860	47649420		1					0
ENSG00000228157	AC007952.2		5.24617	10.6212	-1.10855	0.0378164	-1.01761	17	19092974	19096837		1					0
ENSG00000158089	GALNT14	polypeptide N-acetylgalactosaminyltransferase 14	14.1141	28.6049	-1.04757	0.00159404	-1.01912	2	30910467	31155202							1
ENSG00000281181	FP236383.3		296.074	600.954	-1.01329	5.00497e-11	-1.0213	21	8437629	8438551		1					0
ENSG00000277893	SRD5A2	steroid 5 alpha-reductase 2	8.59246	17.4658	-1.04326	0.0136163	-1.02339	2	31522480	31581067							1
ENSG00000169282	KCNAB1	potassium voltage-gated channel subfamily A member regulatory beta subunit 1	14.8578	30.2464	-1.01016	0.00174518	-1.02554	3	156037701	156539138							1
ENSG00000264408	MIR4470	microRNA 4470	13.515	27.5372	-1.08757	0.00153878	-1.02682	8	61714788	61714859				1			0
ENSG00000140905	AC092718.3	glycine cleavage system protein H #or# NA /// NA /// glycine cleavage system protein H #or# NA #or# NA /// chromosome 16 open reading frame 46 #or# NA	8.56985	17.4658	-1.03895	0.0131241	-1.02719	16	81081938	81096425							1
ENSG00000188785	AC003002.3	zinc finger protein 548 #or# NA /// NA /// zinc finger protein 548 #or# NA #or# NA	15.1909	30.9994	-1.07053	0.000734776	-1.02903	19	57389850	57402992							1
ENSG00000253549	CA3-AS1	CA3 antisense RNA 1	8.01673	16.416	-1.10364	0.0106544	-1.03401	8	85441851	85464915							1
ENSG00000118298	CA14	carbonic anhydrase 14	15.3542	31.4815	-1.02456	0.00114261	-1.03587	1	150257159	150265078							1
ENSG00000010319	SEMA3G	semaphorin 3G	17.0745	35.0113	-1.05779	0.000585673	-1.03598	3	52433053	52445085							1
ENSG00000058866	DGKG	diacylglycerol kinase gamma	6.86135	14.1331	-1.13917	0.0117257	-1.04251	3	186105668	186362237							1
ENSG00000205309	NT5M	5',3'-nucleotidase, mitochondrial	14.4517	29.7964	-1.00752	0.0459939	-1.0439	17	17303335	17347663							1
ENSG00000258524	NT5CP1	5',3'-nucleotidase, cytosolic pseudogene 1	6.24357	12.8862	-1.01937	0.0335918	-1.04538	14	73571159	73571667	1						0
ENSG00000249572	AC034231.1		14.4191	29.8022	-1.08027	0.000939862	-1.04744	5	33424025	33440619		1					0
ENSG00000187624	C17orf97	chromosome 17 open reading frame 97	9.69735	20.0455	-1.12877	0.00591435	-1.04761	17	410327	431062							1
ENSG00000180185	FAHD1	fumarylacetoacetate hydrolase domain containing 1	34.5549	71.4548	-1.03273	8.4169e-07	-1.04814	16	1826941	1840207							1
ENSG00000187583	PLEKHN1	pleckstrin homology domain containing N1	11.377	23.5692	-1.00176	0.00763744	-1.05079	1	966497	975865							1
ENSG00000275950	MIR6724-1	microRNA 6724-1	9.95945	20.6689	-1.10912	0.00630342	-1.05333	21	8205315	8205406				1			0
ENSG00000260088	AL445483.1		10.893	22.7605	-1.02488	0.00454751	-1.06313	1	200669507	200694250		1					0
ENSG00000188263	IL17REL	interleukin 17 receptor E like	13.0311	27.2782	-1.05747	0.00324202	-1.0658	22	49994513	50012659							1
ENSG00000260669	AL096870.2		14.2953	29.9695	-1.00576	0.00154715	-1.06796	14	24209646	24215987		1					0
ENSG00000250320	AC113383.1		7.24962	15.2129	-1.05684	0.024234	-1.06932	5	84384427	84490765		1					0
ENSG00000144339	TMEFF2	transmembrane protein with EGF like and two follistatin like domains 2	26.9328	56.6182	-1.12231	1.47011e-06	-1.0719	2	191949043	192195709							1
ENSG00000006047	YBX2	Y-box binding protein 2	5.74015	12.0713	-1.06381	0.0360186	-1.07243	17	7288252	7294615							1
ENSG00000155428	TRIM74	tripartite motif containing 74	9.78675	20.6132	-1.06947	0.00529842	-1.07466	7	72959485	72969466							1
ENSG00000229191	AL358473.1		5.49749	11.5834	-1.11364	0.0305047	-1.07522	1	201023949	201028792		1					0
ENSG00000239697	TNFSF12	TNF superfamily member 12 #or# TNFSF12-TNFSF13 readthrough /// TNF superfamily member 12	8.02696	16.916	-1.24229	0.00478655	-1.07546	17	7548891	7557890							1
ENSG00000234696	GPR50-AS1	GPR50 antisense RNA 1	9.39689	19.8044	-1.0511	0.00755609	-1.07557	0	151175192	151177836							1
ENSG00000231013	AC013275.1		10.0318	21.143	-1.0842	0.0465466	-1.0756	2	119476448	119487346		1					0
ENSG00000005100	DHX33	DEAH-box helicase 33 /// DEAH-box helicase 33 #or# complement C1q binding protein	27.1399	57.2102	-1.10461	1.22956e-05	-1.07586	17	5440912	5469060							1
ENSG00000241163	LINC00877	long intergenic non-protein coding RNA 877	10.1524	21.4459	-1.0627	0.00733383	-1.07888	3	72035300	72279503			1				0
ENSG00000145217	SLC26A1	solute carrier family 26 member 1	10.8441	22.9518	-1.03675	0.00533285	-1.0817	4	979073	993440							1
ENSG00000123689	G0S2	G0/G1 switch 2	11.9824	25.4018	-1.18437	0.000987812	-1.08402	1	209675420	209676388							1
ENSG00000187714	SLC18A3	solute carrier family 18 member A3	8.71232	18.4956	-1.15802	0.00560081	-1.08606	10	49610301	49612720							1
ENSG00000235078	AC231981.1		17.9575	38.1587	-1.06811	0.00028051	-1.08742	2	3519275	3523197		1					0
ENSG00000162383	SLC1A7	solute carrier family 1 member 7	7.97389	16.9718	-1.03981	0.0161895	-1.08978	1	53087179	53142632							1
ENSG00000205559	CHKB-DT	CHKB divergent transcript	24.3838	51.9152	-1.05901	1.11133e-05	-1.09023	22	50583026	50583877							1
ENSG00000161920	MED11	mediator complex subunit 11	18.166	38.794	-1.0936	8.24048e-05	-1.09459	17	4731428	4733610							1
ENSG00000254610	AC004923.1		13.4075	28.6607	-1.04075	0.00134524	-1.09603	11	67934563	67955802		1					0
ENSG00000213965	NUDT19	nudix hydrolase 19	12.4895	26.6987	-1.10349	0.00224625	-1.09605	19	32691961	32713796							1
ENSG00000244486	SCARF2	scavenger receptor class F member 2	8.93317	19.1012	-1.04745	0.0113251	-1.09642	22	20424815	20437826							1
ENSG00000181031	RPH3AL	rabphilin 3A like (without C2 domains)	6.69178	14.3244	-1.13333	0.0134373	-1.09802	17	212389	386254							1
ENSG00000277203	F8A1	coagulation factor VIII associated 1	6.27011	13.442	-1.14493	0.0251179	-1.10018	0	154886349	154888061							1
ENSG00000157322	CLEC18A	C-type lectin domain family 18 member A	11.2789	24.1927	-1.04277	0.00550226	-1.10094	16	69950705	69964452							1
ENSG00000272969	AC024243.1		12.1604	26.0871	-1.02505	0.00343894	-1.10115	4	55547112	55547889		1					0
ENSG00000280332	AC020917.4		4.15623	8.91815	-1.20162	0.0464561	-1.10147	19	16356329	16358327		1					0
ENSG00000168811	IL12A	interleukin 12A	14.0074	30.0672	-1.06165	0.00142683	-1.102	3	159988750	159996019							1
ENSG00000261512	AC092368.3		5.93625	12.7567	-1.11892	0.0218901	-1.10363	16	46622861	46624451		1					0
ENSG00000212952	BX088651.1		11.5544	24.8341	-1.18177	0.000761057	-1.10388	9	42568865	42569315		1					0
ENSG00000248668	OXCT1-AS1	OXCT1 antisense RNA 1	21.517	46.3239	-1.09984	5.38695e-05	-1.10628	5	41870030	41872241							1
ENSG00000124915	DKFZP434K028	uncharacterized LOC26070	5.98067	12.8922	-1.07398	0.0323626	-1.10812	11	61746493	61757655							1
ENSG00000163347	CLDN1	claudin 1	10.3935	22.4338	-1.07027	0.00479197	-1.11	3	190305701	190322475							1
ENSG00000272719	AC006483.2		4.3087	9.30663	-1.18906	0.0487704	-1.11101	7	5556731	5557245		1					0
ENSG00000185669	SNAI3	snail family transcriptional repressor 3	8.05013	17.3981	-1.03874	0.0167983	-1.11185	16	88677682	88686493							1
ENSG00000248636	AC002070.1		9.80384	21.1927	-1.14312	0.0034749	-1.11215	12	119387987	119668079		1					0
ENSG00000221953	C1orf229	chromosome 1 open reading frame 229	15.2719	33.0672	-1.15528	0.000230036	-1.11452	1	247110160	247112417							1
ENSG00000231993	EP300-AS1	EP300 antisense RNA 1	8.41266	18.2187	-1.05242	0.0103801	-1.11479	22	41174591	41197456							1
ENSG00000255046	AC069185.1		17.8882	38.7443	-1.03158	0.000377003	-1.11498	8	11797928	11802568		1					0
ENSG00000139988	RDH12	retinol dehydrogenase 12	3.5976	7.79465	-1.24933	0.0485899	-1.11545	14	67701886	67734452							1
ENSG00000171889	MIR31HG	MIR31 host gene	9.1006	19.7246	-1.25105	0.00386455	-1.11597	9	21455642	21559669				1			0
ENSG00000184574	LPAR5	lysophosphatidic acid receptor 5	4.17254	9.04765	-1.15185	0.048482	-1.11662	12	6618835	6636447							1
ENSG00000106018	VIPR2	vasoactive intestinal peptide receptor 2	19.8892	43.1326	-1.11773	4.37986e-05	-1.11679	7	159028175	159144957							1
ENSG00000167701	GPT	glutamic--pyruvic transaminase	12.1682	26.396	-1.05318	0.00398555	-1.1172	8	144502973	144507174							1
ENSG00000118508	RAB32	RAB32, member RAS oncogene family	8.10534	17.5892	-1.11984	0.0105724	-1.11774	6	146543693	146554965							1
ENSG00000285407	AL033530.1		6.07793	13.2009	-1.22337	0.0119092	-1.11899	1	68679202	68943452		1					0
ENSG00000089022	ADAM1A	mitogen-activated protein kinase-activated protein kinase 5 #or# ADAM metallopeptidase domain 1A (pseudogene)	4.50009	9.79454	-1.32742	0.0295495	-1.12203	12	111841978	111902238	1						0
ENSG00000182327	GLTPD2	glycolipid transfer protein domain containing 2	26.2971	57.2538	-1.13917	2.05543e-06	-1.12247	17	4788959	4790390							1
ENSG00000130222	GADD45G	growth arrest and DNA damage inducible gamma	7.36005	16.0336	-1.10436	0.012056	-1.12331	9	89605013	89606555							1
ENSG00000159387	IRX6	iroquois homeobox 6	19.4786	42.5091	-1.16807	2.2827e-05	-1.12588	16	55323760	55330760							1
ENSG00000275110	MIR6087	microRNA 6087	8.26491	18.0395	-1.06424	0.0110899	-1.12609	0	109054542	109054590				1			0
ENSG00000212123	PRR22	proline rich 22 #or# NA /// proline rich 22	6.29957	13.7686	-1.03263	0.0284654	-1.12806	19	5782960	5784765							1
ENSG00000100290	BIK	BCL2 interacting killer	5.27957	11.5655	-1.01556	0.0482129	-1.13134	22	43110748	43129712							1
ENSG00000205090	TMEM240	transmembrane protein 240	6.7299	14.7748	-1.05738	0.0392751	-1.13448	1	1535174	1540453							1
ENSG00000144230	GPR17	G protein-coupled receptor 17	6.00856	13.2009	-1.00341	0.0368613	-1.13555	2	127645864	127652639							1
ENSG00000182450	KCNK4	potassium two pore domain channel subfamily K member 4 #or# NA /// potassium two pore domain channel subfamily K member 4	5.12024	11.2687	-1.29138	0.0177521	-1.13804	11	64291302	64300031							1
ENSG00000259029	DUX4L18	double homeobox 4 like 18	7.65185	16.8423	-1.10462	0.0104804	-1.13821	0	11321557	11322823							1
ENSG00000285454	AC111006.1		8.61899	18.9777	-1.21259	0.00391774	-1.13872	4	42151028	42268110		1					0
ENSG00000167912	AC090152.1		9.04043	19.9278	-1.09159	0.00741502	-1.14032	8	59119040	59121346		1					0
ENSG00000154654	NCAM2	neural cell adhesion molecule 2	4.8408	10.6831	-1.10326	0.0347051	-1.14201	21	20998315	21543329							1
ENSG00000176894	PXMP2	peroxisomal membrane protein 2 #or# NA /// peroxisomal membrane protein 2	5.82111	12.8743	-1.06972	0.0345835	-1.14513	12	132687606	132704991							1
ENSG00000205795	CYS1	cystin 1	9.39082	20.7984	-1.25409	0.00151651	-1.14715	2	10056780	10080944							1
ENSG00000254413	CHKB-CPT1B	choline kinase beta #or# CHKB-CPT1B readthrough (NMD candidate) /// CHKB-CPT1B readthrough (NMD candidate) /// carnitine palmitoyltransferase 1B #or# CHKB-CPT1B readthrough (NMD candidate)	50.2274	111.316	-1.15364	1.09488e-11	-1.14812	22	50568869	50582965							1
ENSG00000130176	CNN1	calponin 1	4.5887	10.183	-1.14441	0.0459388	-1.15001	19	11538717	11550323							1
ENSG00000275215	RNA5-8SN1	RNA, 5.8S ribosomal N1	43.8871	97.474	-1.14964	2.13874e-10	-1.15122	21	8395607	8395759							1
ENSG00000189409	MMP23B	matrix metallopeptidase 23B	6.47307	14.3981	-1.07847	0.0214588	-1.15336	1	1632095	1635263							1
ENSG00000100426	ZBED4	zinc finger BED-type containing 4	4.38101	9.74482	-1.13124	0.0422132	-1.15337	22	49853842	49890078							1
ENSG00000273253	AL022328.4		12.821	28.5312	-1.16803	0.000461153	-1.15403	22	50199090	50200837		1					0
ENSG00000170043	TRAPPC1	trafficking protein particle complex 1 #or# NA /// trafficking protein particle complex 1	23.5607	52.4331	-1.13883	3.12932e-06	-1.1541	17	7930345	7932123							1
ENSG00000156050	FAM161B	FAM161B, centrosomal protein #or# NA /// FAM161B, centrosomal protein	22.2271	49.4771	-1.13336	1.393e-05	-1.15444	14	73931501	73950414							1
ENSG00000257023	AC087241.3		9.56725	21.3103	-1.1101	0.00396855	-1.15538	12	22609228	22625015		1					0
ENSG00000284610	AC107918.4		8.33721	18.6072	-1.04537	0.0110736	-1.15822	8	12006188	12015193		1					0
ENSG00000176136	MC5R	melanocortin 5 receptor	5.0377	11.2568	-1.14642	0.0360838	-1.15996	18	13824149	13827323							1
ENSG00000251026	LINC02163	long intergenic non-protein coding RNA 2163	7.10873	15.9041	-1.1143	0.0125792	-1.16173	5	104079911	104105403			1				0
ENSG00000006534	ALDH3B1	aldehyde dehydrogenase 3 family member B1	16.2238	36.3319	-1.04647	0.000756723	-1.16312	11	68008578	68029282							1
ENSG00000198106	AC025279.1		4.32659	9.68904	-1.18635	0.0343958	-1.16312	16	29291220	29372110		1					0
ENSG00000203900	AL121827.1		5.72857	12.8304	-1.2015	0.0154915	-1.16332	20	63359988	63371177		1					0
ENSG00000197863	ZNF790	zinc finger protein 790	11.7379	26.3163	-1.04326	0.00258531	-1.16478	19	36817428	36850787							1
ENSG00000168267	PTF1A	pancreas associated transcription factor 1a	8.82116	19.7926	-1.11414	0.0100856	-1.16592	10	23192327	23194252							1
ENSG00000273117	AC144652.1		24.7277	55.4892	-1.06201	1.74945e-05	-1.16608	7	155295918	155297541		1					0
ENSG00000234601	CHRM3-AS1	CHRM3 antisense RNA 1	7.36163	16.5275	-1.13787	0.0104436	-1.16677	1	239898016	239899872							1
ENSG00000079102	RUNX1T1	RUNX1 translocation partner 1	16.4241	36.8996	-1.21223	5.57371e-05	-1.16779	8	91954967	92103286							1
ENSG00000260902	LINC02011	long intergenic non-protein coding RNA 2011	3.44434	7.73887	-1.31892	0.0424252	-1.1679	3	14799331	14811414			1				0
ENSG00000262075	AC174065.1		12.2584	27.5811	-1.08804	0.00182385	-1.16991	9	136322303	136327323		1					0
ENSG00000174145	NWD2	NACHT and WD repeat domain containing 2	8.38477	18.8662	-1.17674	0.0035732	-1.16996	4	37244220	37449465							1
ENSG00000184979	USP18	ubiquitin specific peptidase 18	18.1371	40.9853	-1.1453	9.30038e-05	-1.17616	22	18149899	18177397							1
ENSG00000285417	BX571818.1		3.44434	7.79465	-1.32069	0.0409135	-1.17826	1	206035253	206062257		1					0
ENSG00000255484	AP003063.2		3.83182	8.6771	-1.49434	0.0174927	-1.17918	11	112534220	112555802		1					0
ENSG00000131386	GALNT15	polypeptide N-acetylgalactosaminyltransferase 15	4.82529	10.942	-1.12253	0.0410855	-1.18119	3	16174649	16231992							1
ENSG00000280062	AL031719.1		5.39551	12.2627	-1.06581	0.0399722	-1.18445	16	1530715	1533301		1					0
ENSG00000167945	PRR25	proline rich 25	14.0899	32.0492	-1.19753	0.000144068	-1.18562	16	805443	813861							1
ENSG00000173976	RAX2	retina and anterior neural fold homeobox 2	6.21489	14.1392	-1.30083	0.00959691	-1.18589	19	3769089	3772221							1
ENSG00000035862	CEP295NL	CEP295 N-terminal like /// TIMP metallopeptidase inhibitor 2 #or# CEP295 N-terminal like	4.49616	10.2567	-1.20315	0.0299844	-1.18981	17	78852977	78925387							1
ENSG00000173862	AC008080.1		2.69904	6.15923	-1.54642	0.046436	-1.1903	7	33725981	33728456		1					0
ENSG00000178726	THBD	thrombomodulin	11.4011	26.0194	-1.2108	0.00054667	-1.19041	20	23045633	23049741							1
ENSG00000188783	PRELP	proline and arginine rich end leucine rich repeat protein	33.5231	76.5521	-1.15453	2.32347e-08	-1.19129	1	203475828	203491352							1
ENSG00000087245	MMP2	matrix metallopeptidase 2	10.0489	23.0076	-1.12334	0.00290709	-1.19508	16	55389700	55506691							1
ENSG00000275238	MIR4734	microRNA 4734	3.59681	8.23891	-1.30391	0.044595	-1.19574	17	38702262	38702331				1			0
ENSG00000225180	PVALEF	parvalbumin like EF-hand containing	6.05298	13.8862	-1.06035	0.0347674	-1.19794	17	81165507	81183164							1
ENSG00000175106	TVP23C-CDRT4	trans-golgi network vesicle protein 23 homolog C #or# TVP23C-CDRT4 readthrough	8.63137	19.8602	-1.16534	0.00344731	-1.20222	17	15502264	15563595							1
ENSG00000142541	RPL13A	ribosomal protein L13a #or# NA /// ribosomal protein L13a #or# small nucleolar RNA, C/D box 35A /// ribosomal protein L13a #or# small nucleolar RNA, C/D box 33 /// ribosomal protein L13a #or# small nucleolar RNA, C/D box 34 /// ribosomal protein L13a	68.0409	156.837	-1.19224	6.00747e-15	-1.2048	19	49487554	49492308							1
ENSG00000184867	ARMCX2	armadillo repeat containing X-linked 2	4.09079	9.43006	-1.1856	0.0367105	-1.20489	0	101655281	101659891							1
ENSG00000124232	RBPJL	recombination signal binding protein for immunoglobulin kappa J region like	5.01274	11.5655	-1.04382	0.0451868	-1.20616	20	45306851	45317824							1
ENSG00000256508	MRGPRF-AS1	MRGPRF antisense RNA 1	4.42464	10.2449	-1.23366	0.0317803	-1.21127	11	69012283	69018447							1
ENSG00000279446	AC005915.1		4.95753	11.4918	-1.11208	0.0334904	-1.21291	5	127073587	127075604		1					0
ENSG00000198844	ARHGEF15	Rho guanine nucleotide exchange factor 15	6.15575	14.2805	-1.33171	0.0044822	-1.21404	17	8310241	8322516							1
ENSG00000184619	KRBA2	KRAB-A domain containing 2	10.9679	25.4575	-1.38436	0.000155619	-1.21481	17	8368637	8376711							1
ENSG00000205704	LINC00634	long intergenic non-protein coding RNA 634	19.3642	44.9475	-1.20775	4.11594e-05	-1.21485	22	41952165	41958933			1				0
ENSG00000234577	SYNE1-AS1	SYNE1 antisense RNA 1	4.78638	11.1273	-1.16218	0.0358376	-1.2171	6	152380546	152381564							1
ENSG00000142538	PTH2	parathyroid hormone 2	6.6232	15.404	-1.08222	0.0153684	-1.21771	19	49422414	49423441							1
ENSG00000267289	AC008752.2		19.9826	46.539	-1.18655	8.31265e-06	-1.2197	19	9834079	9835013		1					0
ENSG00000064201	TSPAN32	tetraspanin 32	7.11031	16.5894	-1.08374	0.0158873	-1.22227	11	2301997	2318200							1
ENSG00000101255	TRIB3	tribbles pseudokinase 3	26.0161	60.716	-1.1524	1.11496e-06	-1.22267	20	362835	397559							1
ENSG00000180613	GSX2	GS homeobox 2	6.58822	15.404	-1.20754	0.00843126	-1.22535	4	54099523	54102505							1
ENSG00000225978	HAR1A	highly accelerated region 1A (non-protein coding)	4.78638	11.195	-1.2631	0.0191268	-1.22584	20	63102205	63104386							1
ENSG00000235530	AC087294.1		12.8762	30.1727	-1.18278	0.000201155	-1.22854	17	21214331	21230035		1					0
ENSG00000230790	AC012456.2		3.20853	7.53566	-1.31549	0.0467428	-1.23182	2	11740997	11745301		1					0
ENSG00000197891	SLC22A12	solute carrier family 22 member 12	5.05558	11.8742	-1.2423	0.016444	-1.23188	11	64590641	64602353							1
ENSG00000189229	AC069277.1		5.10921	12.0037	-1.22945	0.0157346	-1.23231	3	6490479	6736129		1					0
ENSG00000197582	GPX1P1	glutathione peroxidase pseudogene 1	3.8271	8.99187	-1.32355	0.0317856	-1.23237	0	13378735	13379340	1						0
ENSG00000121413	ZSCAN18	zinc finger and SCAN domain containing 18	6.01328	14.1392	-1.18506	0.011774	-1.23347	19	58083838	58118427							1
ENSG00000245651	AC083805.1		10.2294	24.0693	-1.26709	0.000490472	-1.23446	12	57869835	57896482		1					0
ENSG00000127588	GNG13	G protein subunit gamma 13	4.03637	9.50377	-1.24639	0.0361381	-1.23544	16	798041	800733							1
ENSG00000255239	TREHP1	trehalase pseudogene 1	14.0868	33.1845	-1.20851	9.75242e-05	-1.23617	11	118688039	118690600	1						0
ENSG00000198547	FO393400.1	COMM domain containing 7 #or# NA /// chromosome 20 open reading frame 203 #or# NA /// NA	9.44211	22.2486	-1.2418	0.00129298	-1.23653	20	32631652	32673941							1
ENSG00000236833	AC024560.1		3.30738	7.79465	-1.33162	0.0347972	-1.2368	3	197660565	197665757		1					0
ENSG00000231188	AL139819.1		5.01588	11.8245	-1.21633	0.0203177	-1.2372	10	100335563	100346390		1					0
ENSG00000147613	PSKH2	protein serine kinase H2	7.54457	17.7985	-1.41751	0.00124102	-1.23824	8	86048373	86088621							1
ENSG00000233849	AC022201.2		9.52992	22.4957	-1.11047	0.00463721	-1.23911	2	70301451	70302072		1					0
ENSG00000275740	AC091959.3		10.301	24.3401	-1.25351	0.000586453	-1.24056	5	146203550	146339251		1					0
ENSG00000249069	LINC01033	long intergenic non-protein coding RNA 1033	3.84891	9.12136	-1.39427	0.0209914	-1.2448	5	54320944	54415125			1				0
ENSG00000248332	TUB-AS1	TUB antisense RNA 1	3.23035	7.66515	-1.37774	0.0418071	-1.24663	11	8060038	8069373							1
ENSG00000230479	AP000695.1		2.74874	6.54165	-1.39982	0.0403021	-1.25088	21	36430360	36481070		1					0
ENSG00000225769	CROCCP1	ciliary rootlet coiled-coil, rootletin pseudogene 1	6.91263	16.5894	-1.07669	0.0142059	-1.26295	0	135432960	135438634	1						0
ENSG00000159224	GIP	gastric inhibitory polypeptide	2.67172	6.41215	-1.47604	0.0325338	-1.26304	17	48958554	48968596							1
ENSG00000215041	NEURL4	neuralized E3 ubiquitin protein ligase 4	21.5263	51.6744	-1.18339	6.73545e-06	-1.26335	17	7315628	7329393							1
ENSG00000235421	AC114501.2		4.71407	11.3245	-1.42915	0.0113859	-1.2644	7	65525629	65554744		1					0
ENSG00000151876	FBXO4	F-box protein 4	14.6665	35.2463	-1.25943	5.27418e-05	-1.26495	5	41925254	41941743							1
ENSG00000235655	H3F3AP4	H3 histone, family 3A, pseudogene 4	2.92461	7.04169	-1.33589	0.045944	-1.26768	2	174719908	174720318	1						0
ENSG00000267421	AC005498.2		7.72258	18.6072	-1.19108	0.00398341	-1.26871	19	56536156	56538575		1					0
ENSG00000198075	SULT1C4	sulfotransferase family 1C member 4	9.30907	22.4457	-1.3773	0.000322643	-1.26973	2	108377911	108388057							1
ENSG00000125414	MYH2	myosin heavy chain 2	3.75007	9.04765	-1.39016	0.0218864	-1.27062	17	10521148	10549957							1
ENSG00000240445	FOXO3B	forkhead box O3B pseudogene #or# zinc finger protein 286B /// forkhead box O3B pseudogene	3.90413	9.43006	-1.39789	0.0180809	-1.27227	17	18670946	18672873	1						0
ENSG00000124003	MOGAT1	monoacylglycerol O-acyltransferase 1	2.96194	7.16511	-1.51991	0.0288164	-1.27445	2	222671786	222709930							1
ENSG00000262413	AC145207.2		10.8073	26.1489	-1.10284	0.00216114	-1.27474	17	81867721	81868552		1					0
ENSG00000161835	GRASP	general receptor for phosphoinositides 1 associated scaffold protein	4.57318	11.0655	-1.27442	0.0197363	-1.27479	12	52006940	52015889							1
ENSG00000259538	UBE2Q2P11	ubiquitin conjugating enzyme E2 Q2 pseudogene 11	5.71227	13.8244	-1.33405	0.00595207	-1.27508	15	84412773	84421837	1						0
ENSG00000207751	AP000553.1		6.82009	16.5336	-1.11304	0.0120707	-1.27754	22	21652270	21670237		1					0
ENSG00000228063	LYPLAL1-DT	LYPLAL1 divergent transcript	7.02698	17.0394	-1.20811	0.00451207	-1.2779	1	219086602	219173961							1
ENSG00000129244	ATP1B2	ATPase Na+/K+ transporting subunit beta 2	6.91735	16.7865	-1.22339	0.00388542	-1.27901	17	7646627	7657768							1
ENSG00000267345	AC010632.1		14.0324	34.0849	-1.2631	4.02417e-05	-1.28037	19	37075113	37078605		1					0
ENSG00000283787	PRR33	proline rich 33	3.1486	7.65909	-1.38698	0.0376356	-1.28246	11	1888577	1891895							1
ENSG00000204347	BTBD17	BTB domain containing 17	3.34549	8.16519	-1.33063	0.0367917	-1.28727	17	74356416	74361946							1
ENSG00000211892	IGHG4	immunoglobulin heavy constant gamma 4 (G4m marker)	5.76117	14.0834	-1.22796	0.0127545	-1.28956	14	105620506	105626066							1
ENSG00000188176	SMTNL2	smoothelin like 2	10.8152	26.5811	-1.30827	0.000115241	-1.29734	17	4583999	4608319							1
ENSG00000162722	TRIM58	tripartite motif containing 58	5.90837	14.5276	-1.40894	0.00313978	-1.29797	1	247857199	247878205							1
ENSG00000151729	SLC25A4	solute carrier family 25 member 4	23.188	57.0646	-1.29384	0.014393	-1.29922	4	185143241	185150382							1
ENSG00000174599	TRAM1L1	translocation associated membrane protein 1 like 1	13.5158	33.3201	-1.29665	3.67049e-05	-1.30175	4	117083554	117085576							1
ENSG00000135744	AGT	angiotensinogen /// angiotensinogen #or# NA	4.91311	12.1393	-1.07628	0.0363858	-1.30497	1	230702523	230714297							1
ENSG00000109667	SLC2A9	solute carrier family 2 member 9	11.0518	27.4019	-1.25556	0.000346571	-1.31	4	9771153	10054936							1
ENSG00000108947	EFNB3	ephrin B3	6.72597	16.7247	-1.329	0.00313289	-1.31416	17	7705202	7711378							1
ENSG00000100288	CHKB	choline kinase beta	8.84377	22.0136	-1.3077	0.00126418	-1.31566	22	50578949	50601455							1
ENSG00000130489	SCO2	SCO2, cytochrome c oxidase assembly protein #or# SCO2, cytochrome c oxidase assembly protein /// SCO2, cytochrome c oxidase assembly protein	15.0655	37.5789	-1.31283	1.44657e-05	-1.31867	22	50523568	50525606							1
ENSG00000260647	AC127537.1		3.00085	7.48595	-1.33538	0.0412371	-1.31881	17	18268080	18268828		1					0
ENSG00000262966	AC005695.1		3.93832	9.87432	-1.2155	0.0361828	-1.3261	17	9171068	9179118		1					0
ENSG00000169840	GSX1	GS homeobox 1	7.2846	18.3543	-1.24744	0.00391524	-1.33319	13	27792643	27794768							1
ENSG00000025708	TYMP	thymidine phosphorylase #or# outer dense fiber of sperm tails 3B /// thymidine phosphorylase #or# SCO2, cytochrome c oxidase assembly protein /// thymidine phosphorylase	37.31	94.0181	-1.32578	2.49829e-12	-1.33338	22	50525752	50530056							1
ENSG00000275610	DUX4L21	double homeobox 4 like 21	3.86522	9.74482	-1.43877	0.0223366	-1.33409	10	133680369	133681637							1
ENSG00000277597	AC130343.2		23.8065	60.0306	-1.3012	4.72854e-08	-1.33434	17	1684726	1685151		1					0
ENSG00000152137	HSPB8	heat shock protein family B (small) member 8	4.95674	12.5037	-1.2504	0.0140412	-1.3349	12	119178642	119221131							1
ENSG00000165512	ZNF22	zinc finger protein 22	3.21405	8.10941	-1.47665	0.0243064	-1.33521	10	45000475	45005326							1
ENSG00000235013	COX20P2	COX20, cytochrome c oxidase assembly factor pseudogene 2	2.78686	7.04169	-1.3968	0.0491654	-1.33728	2	230957593	230957950	1						0
ENSG00000231046	AL360227.1		4.82371	12.189	-1.3922	0.0118885	-1.33736	6	111227747	111259034		1					0
ENSG00000185386	MAPK11	mitogen-activated protein kinase 11	8.92159	22.5573	-1.37029	0.000292958	-1.33822	22	50263713	50270767							1
ENSG00000218027	AL512329.1		4.45725	11.3126	-1.25965	0.0221806	-1.3437	6	1513698	1515289		1					0
ENSG00000105668	UPK1A	uroplakin 1A	3.83947	9.74482	-1.22404	0.044945	-1.34373	19	35666516	35678483							1
ENSG00000167741	GGT6	gamma-glutamyltransferase 6	3.99825	10.183	-1.37089	0.0167046	-1.34873	17	4556927	4560818							1
ENSG00000204524	ZNF805	zinc finger protein 805	9.52048	24.2725	-1.17249	0.00211652	-1.35021	19	57240685	57255135							1
ENSG00000234181	AL353795.2		5.07581	12.948	-1.36306	0.00866636	-1.35102	9	35096378	35098141		1					0
ENSG00000227888	FAM66A	family with sequence similarity 66 member A	6.07321	15.5396	-1.31122	0.00554205	-1.35542	8	12362019	12388296							1
ENSG00000285076	AL449105.4		4.74354	12.1393	-1.16524	0.0259811	-1.35564	9	113076429	113076850		1					0
ENSG00000173338	KCNK7	potassium two pore domain channel subfamily K member 7	5.68966	14.5953	-1.41482	0.0029798	-1.35909	11	65592855	65595996							1
ENSG00000128165	ADM2	adrenomedullin 2	6.42258	16.5394	-1.54106	0.000545207	-1.36468	22	50481556	50486440							1
ENSG00000275708	MIR3648-1	microRNA 3648-1	7.51252	19.3483	-1.32188	0.00191538	-1.36484	21	8208473	8208652				1			0
ENSG00000235098	ANKRD65	ankyrin repeat domain 65	4.19435	10.8126	-1.4621	0.0111686	-1.36619	1	1418420	1421769							1
ENSG00000114455	HHLA2	HERV-H LTR-associating 2	3.48325	8.99187	-1.42329	0.0251496	-1.36819	3	108296490	108378285							1
ENSG00000184012	TMPRSS2	transmembrane serine protease 2	5.30218	13.6949	-1.30892	0.00517311	-1.36898	21	41464551	41531116							1
ENSG00000262624	AC113189.1		3.84971	9.98588	-1.47777	0.011666	-1.37514	17	7436557	7437523		1					0
ENSG00000135253	FLNC-AS1	kielin/chordin-like protein #or# FLNC antisense RNA 1 /// FLNC antisense RNA 1	3.89941	10.1272	-1.37069	0.0151325	-1.37691	7	128862451	128910719							1
ENSG00000276600	RAB7B	RAB7B, member RAS oncogene family	10.4721	27.2285	-1.32689	0.000114825	-1.37857	1	205976740	206003461							1
ENSG00000186479	RGS7BP	regulator of G protein signaling 7 binding protein	7.83693	20.5574	-1.31655	0.00102296	-1.3913	5	64506257	64612312							1
ENSG00000261218	AC099524.1	NA /// phospholipase C gamma 2 #or# NA	4.51797	11.8803	-1.37488	0.013245	-1.39482	16	81738248	81767868							1
ENSG00000101197	BIRC7	baculoviral IAP repeat containing 7	2.67251	7.03562	-1.56438	0.0225847	-1.39648	20	63235883	63240507							1
ENSG00000283234	AL590556.2		2.00345	5.27678	-1.74423	0.0400348	-1.39717	1	21950679	21956871		1					0
ENSG00000224272	AC131097.3		3.83947	10.1154	-1.227	0.0392526	-1.39757	2	241808312	241812016		1					0
ENSG00000198326	AL035460.1	transmembrane protein 239 #or# NA	4.26587	11.2568	-1.32028	0.0187548	-1.39989	20	2816302	2820284							1
ENSG00000273348	AC027449.1		3.52529	9.30663	-1.67321	0.00935126	-1.40052	18	22347846	22348252		1					0
ENSG00000157119	KLHL40	kelch like family member 40	2.9191	7.73887	-1.3581	0.0362115	-1.4066	3	42685519	42692544							1
ENSG00000233069	AL663074.1		2.96273	7.85649	-1.34933	0.0483667	-1.40696	1	20732880	20733952		1					0
ENSG00000255542	AC090625.2		1.86728	4.96202	-1.64721	0.0473304	-1.40999	11	35419057	35421002		1					0
ENSG00000182240	BACE2	beta-site APP-cleaving enzyme 2	10.7389	28.5492	-1.40315	5.33157e-05	-1.4106	21	41167801	41282518							1
ENSG00000234327	AC012146.1		2.51373	6.72692	-1.34584	0.0465997	-1.42012	17	5111468	5115004		1					0
ENSG00000230628	AL160408.3		3.64809	9.80061	-1.27168	0.0272254	-1.42573	1	234669523	234696153		1					0
ENSG00000234132	AL358473.2		7.88607	21.2546	-1.48284	0.000174757	-1.43039	1	201031136	201043073		1					0
ENSG00000129993	CBFA2T3	CBFA2/RUNX1 translocation partner 3	8.29672	22.3781	-1.35143	0.000464339	-1.43147	16	88874858	88977204							1
ENSG00000250900	AC008443.6		3.26847	8.86237	-1.55079	0.0116706	-1.43908	5	181195496	181203103		1					0
ENSG00000123999	INHA	inhibin subunit alpha	3.81924	10.3683	-1.21508	0.0286741	-1.44082	2	219569162	219575713							1
ENSG00000083828	ZNF586	zinc finger protein 586	12.6498	34.4613	-1.5329	2.16289e-06	-1.44586	19	57769655	57819939							1
ENSG00000154611	PSMA8	proteasome subunit alpha 8	3.30817	9.04765	-1.44057	0.0303532	-1.45151	18	26133852	26193355							1
ENSG00000225969	ABHD11-AS1	ABHD11 antisense RNA 1 (tail to tail)	2.78214	7.60937	-1.36675	0.0444464	-1.45158	7	73735038	73736158							1
ENSG00000257185	LINC02293	long intergenic non-protein coding RNA 2293	2.02054	5.5297	-1.72098	0.0286839	-1.45246	14	26809417	26836458			1				0
ENSG00000227438	AP001471.1		2.11387	5.78869	-1.52302	0.0415055	-1.45335	21	46093264	46097530		1					0
ENSG00000108878	CACNG1	calcium voltage-gated channel auxiliary subunit gamma 1	3.0989	8.49183	-1.69559	0.00900711	-1.45432	17	67044590	67056797							1
ENSG00000187838	PLSCR3	phospholipid scramblase 3	2.74874	7.53566	-1.57502	0.0152142	-1.45496	17	7389727	7394843							1
ENSG00000277420	AC245407.2		2.99613	8.23284	-1.43472	0.0190359	-1.45829	1	146514471	146525289		1					0
ENSG00000162753	SLC9C2	solute carrier family 9 member C2 (putative)	3.52136	9.68904	-1.55444	0.00900071	-1.46022	1	173500464	173603094							1
ENSG00000277437	MIR3687-1	microRNA 3687-1	9.58355	26.3778	-1.4473	0.000152965	-1.46069	21	8208844	8208904				1			0
ENSG00000198835	GJC2	gap junction protein gamma 2	5.08977	14.0276	-1.33461	0.0125914	-1.4626	1	228149852	228159826							1
ENSG00000233765	AL591479.1		1.86728	5.14729	-1.6517	0.0479454	-1.46287	9	66253424	66254464		1					0
ENSG00000106538	RARRES2	retinoic acid receptor responder 2	3.62548	10.0038	-1.27876	0.0321826	-1.4643	7	150338317	150341674							1
ENSG00000131730	CKMT2	creatine kinase, mitochondrial 2	3.78977	10.4599	-1.53627	0.017843	-1.46469	5	81233285	81266397							1
ENSG00000147027	TMEM47	transmembrane protein 47	9.37508	25.9518	-1.38832	0.000313243	-1.46893	0	34627064	34657288							1
ENSG00000173080	RXFP4	relaxin family peptide/INSL5 receptor 4	3.09418	8.60339	-1.49325	0.0231481	-1.47535	1	155941710	155942949							1
ENSG00000204583	LRCOL1	leucine rich colipase like 1	3.88231	10.8126	-1.48155	0.00728554	-1.47772	12	132603150	132610543							1
ENSG00000265489	AC005358.2		3.49483	9.74482	-1.33227	0.0218412	-1.47941	17	12760140	12790242		1					0
ENSG00000262881	CR936218.2		3.32447	9.30057	-1.49505	0.0151104	-1.48419	17	45907670	45910779		1					0
ENSG00000264063	MIR3687-2	microRNA 3687-2	6.66445	18.6508	-1.53378	0.000678356	-1.48468	21	8987370	8987430				1			0
ENSG00000117984	CTSD	cathepsin D	3.6536	10.2388	-1.49868	0.0099634	-1.48665	11	1752752	1764573							1
ENSG00000162576	MXRA8	matrix remodeling associated 8	16.7748	47.0211	-1.42661	3.63937e-07	-1.48701	1	1352689	1361777							1
ENSG00000212951	BX005266.1		8.34035	23.39	-1.4567	0.000134387	-1.48771	9	62532397	62532853		1					0
ENSG00000227006	AL136988.2		4.18963	11.7508	-1.43619	0.00874279	-1.48786	1	230258694	230268483		1					0
ENSG00000176340	COX8A	cytochrome c oxidase subunit 8A	2.49743	7.04169	-1.43448	0.0332428	-1.49548	11	63974607	63976543							1
ENSG00000169964	MIR564	transmembrane protein 42 #or# microRNA 564	4.89522	13.8305	-1.38513	0.00559402	-1.4984	3	44861869	44865670				1			0
ENSG00000266371	AC079915.1		2.96194	8.3684	-1.55514	0.0322672	-1.49841	17	31133182	31138518		1					0
ENSG00000237980	AL590648.3		6.24357	17.669	-1.43654	0.00086525	-1.50077	1	212653999	212665434		1					0
ENSG00000226239	AL031658.1		6.43495	18.2248	-1.40418	0.0012199	-1.5019	20	32027753	32031575		1					0
ENSG00000187135	VSTM2B	V-set and transmembrane domain containing 2B	3.99274	11.3245	-1.39853	0.0125804	-1.50399	19	29526499	29564479							1
ENSG00000133020	MYH8	myosin heavy chain 8	2.74402	7.79465	-1.37235	0.0359293	-1.50619	17	10390322	10421950							1
ENSG00000163083	INHBB	inhibin subunit beta B	2.11387	6.02974	-1.52905	0.0362676	-1.51221	2	120346143	120351808							1
ENSG00000177706	FAM20C	FAM20C, golgi associated secretory pathway kinase	3.35101	9.55955	-1.761	0.00390441	-1.51235	7	192969	260745							1
ENSG00000273189	AC010619.2		178.411	509.189	-1.49295	3.4357e-45	-1.513	19	49474586	49487637		1					0
ENSG00000231367	AC011247.1		3.03425	8.6771	-1.43392	0.0152626	-1.51587	2	38406719	38515740		1					0
ENSG00000274248	AJ011932.1		3.36338	9.6214	-1.34116	0.0318372	-1.51633	21	45974489	45974953		1					0
ENSG00000180535	BHLHA15	basic helix-loop-helix family member a15	2.25083	6.474	-1.53449	0.0418739	-1.5242	7	98211427	98212979							1
ENSG00000167494	NOS2P2	nitric oxide synthase 2 pseudogene 2	5.53167	15.9598	-1.43961	0.00161403	-1.52866	17	18497095	18506313	1						0
ENSG00000153789	FAM92B	family with sequence similarity 92 member B	3.03425	8.80659	-1.44594	0.0212184	-1.53725	16	85098358	85112508							1
ENSG00000249717	AC110760.2		2.07576	6.02974	-1.53556	0.0350831	-1.53846	4	74955974	74970362		1					0
ENSG00000259891	AC107375.1		4.1297	12.0037	-1.49606	0.00843867	-1.53937	8	140505813	140508043		1					0
ENSG00000268205	AC005261.1		2.88098	8.42418	-1.38533	0.0358119	-1.54798	19	57304305	57308562		1					0
ENSG00000185105	MYADML2	myeloid associated differentiation marker like 2	5.07188	14.8363	-1.48539	0.00202363	-1.54854	17	81939645	81947233							1
ENSG00000124205	EDN3	endothelin 3	2.78765	8.16519	-1.5206	0.0319753	-1.55044	20	59300427	59325992							1
ENSG00000142541	SNORD32A	ribosomal protein L13a #or# small nucleolar RNA, C/D box 32A	3.90413	11.436	-1.63994	0.00437134	-1.55051	19	49487554	49492308					1		0
ENSG00000184906	AMYH02020865.1		1.84547	5.40628	-1.55002	0.0474936	-1.55065	9	40497850	40566779		1					0
ENSG00000228432	DHFRP2	dihydrofolate reductase pseudogene 2	2.03685	5.97396	-1.62462	0.0346022	-1.55235	6	31366352	31366898	1						0
ENSG00000272821	U62317.3		3.67542	10.8126	-1.56642	0.00775522	-1.55673	22	50523926	50524780		1					0
ENSG00000258080	ARHGAP42P4	Rho GTPase activating protein 42 pseudogene 4	3.0989	9.12136	-1.70543	0.00990735	-1.55749	14	19688261	19691194	1						0
ENSG00000196364	PRSS29P	serine protease 29, pseudogene	3.92515	11.5655	-1.75203	0.00215775	-1.55901	16	1260952	1263845	1						0
ENSG00000145040	UCN2	urocortin 2 /// 6-phosphofructo-2-kinase/fructose-2,6-biphosphatase 4 #or# urocortin 2	2.68881	7.92414	-1.5124	0.0230494	-1.55929	3	48561727	48563773							1
ENSG00000283392	AC090952.2		2.68409	7.92414	-1.32224	0.0429498	-1.56182	3	14602035	14641443		1					0
ENSG00000211786	TRAV8-2	T cell receptor alpha variable 8-2	6.93758	20.5016	-1.58012	0.000184195	-1.56323	14	21846537	21847221							1
ENSG00000227189	AC092535.1		2.68881	7.99785	-1.52188	0.0327259	-1.57264	4	1151372	1153701		1					0
ENSG00000264462	MIR3648-2	microRNA 3648-2	7.64555	22.7486	-1.47978	0.000345641	-1.57309	21	8986999	8987178				1			0
ENSG00000158050	DUSP2	dual specificity phosphatase 2	4.95281	14.7806	-1.39443	0.00363426	-1.57738	2	96143166	96145440							1
ENSG00000233146	BPIFB5P	BPI fold containing family B member 5, pseudogene	1.99873	5.97396	-1.63402	0.034155	-1.57961	20	33316869	33329969	1						0
ENSG00000232599	AL008707.1		3.88703	11.6332	-1.8505	0.000980001	-1.5815	0	125203805	125204338		1					0
ENSG00000235688	AC116614.1		1.7085	5.14729	-1.54859	0.0469077	-1.59108	2	949627	950274		1					0
ENSG00000276687	AL356130.1		2.95801	8.93608	-1.45919	0.018915	-1.59502	6	905445	909006		1					0
ENSG00000225554	AL359764.1		6.05219	18.2985	-1.47878	0.000523289	-1.5962	1	241424292	241433492		1					0
ENSG00000173198	CYSLTR1	cysteinyl leukotriene receptor 1	2.32786	7.04169	-1.62662	0.0267886	-1.59692	0	78271464	78327691							1
ENSG00000211890	IGHA2	immunoglobulin heavy constant alpha 2 (A2m marker)	1.92249	5.84447	-1.6477	0.0350765	-1.60409	14	105583731	105588395							1
ENSG00000233017	AL121832.1		2.08048	6.34451	-1.83334	0.0279881	-1.60859	20	62427827	62447621		1					0
ENSG00000226746	SMCR5	Smith-Magenis syndrome chromosome region, candidate 5 (non-protein coding)	4.45883	13.6452	-1.49862	0.002678	-1.61365	17	17776686	17779529							1
ENSG00000255402	AC027451.1		2.57838	7.92414	-1.85076	0.00640535	-1.61979	8	109973943	109974781		1					0
ENSG00000258520	AL359317.1		2.57366	7.91807	-1.72689	0.00678885	-1.62133	14	69239166	69260567		1					0
ENSG00000187630	AL136419.1	dehydrogenase/reductase 4 like 2 #or# NA /// NA	2.57446	7.97992	-1.53247	0.0208863	-1.63211	14	23969874	24006408							1
ENSG00000231870	KRT17P3	keratin 17 pseudogene 3	2.07576	6.46793	-1.71361	0.0204712	-1.63967	17	30567700	30571748	1						0
ENSG00000175193	PARL	presenilin associated rhomboid like	3.20381	9.98588	-1.47837	0.0261306	-1.6401	3	183829271	183884933							1
ENSG00000275692	MIR6724-4	microRNA 6724-4	9.61167	30.1608	-1.60658	2.37682e-05	-1.64982	21	8432530	8432621				1			0
ENSG00000114854	TNNC1	troponin C1, slow skeletal and cardiac type	2.28423	7.17118	-1.46965	0.0380317	-1.6505	3	52451102	52454070							1
ENSG00000108405	P2RX1	purinergic receptor P2X 1	6.29485	19.7865	-1.42094	0.000865946	-1.65227	17	3896592	3916500							1
ENSG00000253502	ATP6V1G1P2	ATPase H+ transporting V1 subunit G1 pseudogene 2	1.51712	4.77674	-1.68406	0.0482397	-1.65469	8	47194002	47194347	1						0
ENSG00000257496	AC025031.1		2.6336	8.29469	-1.67484	0.0128731	-1.65515	12	46384233	46386991		1					0
ENSG00000184945	AQP12A	aquaporin 12A	2.59155	8.16519	-1.41414	0.0338178	-1.65567	2	240691845	240698483							1
ENSG00000102145	GATA1	GATA binding protein 1	2.51452	7.92414	-1.48136	0.0308053	-1.65597	0	48786554	48794311							1
ENSG00000239482	AC112487.1		1.75213	5.53577	-1.81445	0.0306646	-1.65967	3	112302478	112332791		1					0
ENSG00000276164	DUX4L20	double homeobox 4 like 20	2.59627	8.23284	-1.74395	0.00766484	-1.66495	10	133683668	133684936							1
ENSG00000175445	LPL	lipoprotein lipase	4.12891	13.2009	-1.63266	0.00169235	-1.67681	8	19901717	19967258							1
ENSG00000171819	ANGPTL7	angiopoietin like 7	1.90068	6.10345	-1.55813	0.0384248	-1.68311	1	11189341	11195981							1
ENSG00000203896	LIME1	Lck interacting transmembrane adaptor 1	2.22902	7.17118	-1.6279	0.0192316	-1.6858	20	63736283	63739103							1
ENSG00000205971	AC074389.1		2.68881	8.6771	-1.66128	0.012492	-1.69025	7	1692810	1694325		1					0
ENSG00000255622	PCDHB17P	protocadherin beta 17 pseudogene	1.96061	6.34451	-1.65612	0.0324617	-1.69421	5	141155996	141159061	1						0
ENSG00000227300	KRT16P2	keratin 16 pseudogene 2	1.99401	6.46793	-1.54905	0.0319446	-1.69763	17	16829999	16832830	1						0
ENSG00000261434	AC021087.4		2.2072	7.17118	-1.54151	0.0264295	-1.69999	5	195778	196341		1					0
ENSG00000272729	AC009336.1	HOXD antisense growth-associated long non-coding RNA #or# NA /// NA	1.73504	5.65919	-2.36428	0.00347662	-1.70563	2	176164164	176165716							1
ENSG00000101463	SYNDIG1	synapse differentiation inducing 1	2.76663	9.04158	-1.6585	0.00714	-1.70845	20	24469199	24666616							1
ENSG00000182631	RXFP3	relaxin family peptide receptor 3	1.26974	4.15328	-2.07474	0.0313507	-1.70972	5	33936386	33938237							1
ENSG00000176788	BASP1	brain abundant membrane attached signal protein 1	2.84286	9.30057	-1.65437	0.00760272	-1.70997	5	17065598	17276843							1
ENSG00000201465	RF00432		1.97771	6.474	-1.47237	0.0456787	-1.71083	7	138187998	138188129		1					0
ENSG00000281732	Z84468.1		1.57706	5.16522	-1.82473	0.0294852	-1.7116	22	48538900	48547387		1					0
ENSG00000234232	AC243772.3		2.09206	6.85641	-1.63473	0.030217	-1.71253	1	149676851	149747818		1					0
ENSG00000230126	FGF12-AS2	FGF12 antisense RNA 2	2.70511	8.93608	-1.59003	0.0116778	-1.72395	3	192515022	192516573							1
ENSG00000198453	ZNF568	zinc finger protein 568	8.9045	29.5492	-1.76684	4.08706e-07	-1.73052	19	36916329	36998700							1
ENSG00000237457	LINC01351	long intergenic non-protein coding RNA 1351	4.11181	13.6452	-1.73473	0.00100833	-1.73055	1	190478551	190480735			1				0
ENSG00000261691	Z97986.1		1.53343	5.09151	-1.56364	0.0495367	-1.73133	16	547185	553847		1					0
ENSG00000277494	GPIHBP1	glycosylphosphatidylinositol anchored high density lipoprotein binding protein 1	2.32314	7.72093	-1.55906	0.0222902	-1.7327	8	143213193	143217170							1
ENSG00000274184	AC011815.2		2.11467	7.04169	-1.64625	0.019489	-1.73549	18	35268218	35270238		1					0
ENSG00000246100	LINC00900	long intergenic non-protein coding RNA 900	2.10915	7.04169	-1.47103	0.0335883	-1.73926	11	115754248	115760627			1				0
ENSG00000260123	AC013565.1		1.63699	5.53577	-1.9725	0.0214942	-1.75774	15	89041223	89082819		1					0
ENSG00000185332	TMEM105	transmembrane protein 105	6.68864	22.7486	-1.64469	5.01988e-05	-1.76599	17	81311270	81330674							1
ENSG00000255438	AL354813.1		4.10709	14.0157	-1.60034	0.00212965	-1.77086	20	47677901	47686297		1					0
ENSG00000236887	AL357055.2		1.4067	4.83859	-2.07059	0.0365184	-1.78227	1	113198825	113199258		1					0
ENSG00000184731	FAM110C	family with sequence similarity 110 member C	1.38567	4.77674	-1.9978	0.015883	-1.78544	2	38814	46870							1
ENSG00000245970	AP003352.1		3.19302	11.0097	-1.87159	0.00129833	-1.78578	8	98041726	98044121		1					0
ENSG00000204183	GDF5OS	growth differentiation factor 5 opposite strand	2.49743	8.62132	-1.75751	0.00884575	-1.78747	20	35433029	35435450							1
ENSG00000273171	AC002094.3	vitronectin #or# NA /// NA #or# SEBOX homeobox	1.23162	4.28277	-2.07357	0.0397281	-1.79799	17	28364288	28368012							1
ENSG00000187783	TMEM72	transmembrane protein 72	3.89941	13.5715	-1.70098	0.00094208	-1.79925	10	44911200	44937002							1
ENSG00000230226	AL121829.1		1.6922	5.90025	-1.89069	0.0204516	-1.80187	20	63502287	63505111		1					0
ENSG00000228109	MELTF-AS1	MELTF antisense RNA 1	1.83995	6.474	-1.56734	0.0415099	-1.81499	3	196999460	197004744							1
ENSG00000205424	AL592528.1		4.48065	15.7746	-1.80151	0.000217465	-1.81582	21	45827961	45836419		1					0
ENSG00000264273	AC107982.2		2.53634	8.93608	-1.694	0.00841733	-1.8169	17	18859354	18861466		1					0
ENSG00000276964	DUX4L23	double homeobox 4 like 23	2.72772	9.61533	-1.73089	0.00437725	-1.81764	10	133673749	133675017							1
ENSG00000152454	ZNF256	zinc finger protein 256	1.92249	6.7827	-1.84184	0.0108485	-1.81888	19	57940833	57947675							1
ENSG00000183840	GPR39	G protein-coupled receptor 39	4.36078	15.3861	-1.71309	0.000316749	-1.81897	2	132416574	132646559							1
ENSG00000284987	U52112.2	NA /// L1 cell adhesion molecule #or# NA	1.4401	5.09151	-1.82794	0.0327179	-1.82193	0	153872221	153909223							1
ENSG00000275591	XKR5	XK related 5	2.32786	8.29469	-1.79978	0.00642239	-1.83318	8	6808517	6835644							1
ENSG00000237223	SULT1C2P1	sulfotransferase family 1C member 2 pseudogene 1	1.86728	6.65928	-1.90323	0.0154598	-1.83443	2	108322238	108353799	1						0
ENSG00000268529	CYP2T3P	cytochrome P450 family 2 subfamily T member 3, pseudogene	1.92249	6.85641	-1.84723	0.0150375	-1.83448	19	41134722	41137308	1						0
ENSG00000237682	AC234775.2		2.11387	7.54173	-1.74244	0.0169448	-1.83501	0	101537485	101539276		1					0
ENSG00000231322	RPL13AP17	ribosomal protein L13a pseudogene 17	1.90068	6.7827	-1.74252	0.0172658	-1.83535	7	78347142	78359458	1						0
ENSG00000205116	TMEM88B	transmembrane protein 88B	1.44089	5.14729	-1.72213	0.0414261	-1.83686	1	1426128	1427787							1
ENSG00000224072	AL139811.1		1.4401	5.14729	-1.8274	0.0355336	-1.83765	0	46454097	46457199		1					0
ENSG00000248727	LINC01948	long intergenic non-protein coding RNA 1948	2.65148	9.49191	-1.61746	0.00904439	-1.8399	5	56457795	56481946			1				0
ENSG00000279955	AC129778.1		1.86177	6.72692	-1.83342	0.0112856	-1.85327	9	65865190	65877274		1					0
ENSG00000213489	AL627231.1		1.21532	4.39433	-2.2842	0.0337399	-1.85431	0	125326897	125328021		1					0
ENSG00000265204	AC090772.2		1.74741	6.34451	-1.68897	0.031016	-1.86029	18	24076794	24099320		1					0
ENSG00000227591	AL031316.1		1.38488	5.03573	-2.12647	0.0196956	-1.86244	1	209661364	209724125		1					0
ENSG00000243915	THAP12P2	THAP domain containing 12 pseudogene 2	1.82365	6.65321	-1.83645	0.0222231	-1.86722	3	86012561	86015120	1						0
ENSG00000260895	AP003071.1		1.30865	4.77674	-2.12721	0.0252042	-1.86795	11	69103493	69109094		1					0
ENSG00000224783	MIPEPP2	mitochondrial intermediate peptidase pseudogene 2	1.46191	5.35049	-1.97999	0.0285899	-1.87182	1	238777049	238779200	1						0
ENSG00000248801	C8orf34-AS1	C8orf34 antisense RNA 1	2.4204	8.86844	-1.70999	0.0101485	-1.87343	8	68303468	68331491							1
ENSG00000235332	RPSAP76	ribosomal protein SA pseudogene 76	1.23241	4.52382	-1.94531	0.0474164	-1.87606	9	125194649	125195821	1						0
ENSG00000262678	AC004771.5		5.24538	19.2925	-1.85813	2.98194e-05	-1.87892	17	4986466	4987324		1					0
ENSG00000206192	ANKRD20A9P	ankyrin repeat domain 20 family member A9, pseudogene	1.1935	4.39433	-2.08677	0.0440161	-1.88044	13	18816718	18871967	1						0
ENSG00000244307	RN7SL395P	RNA, 7SL, cytoplasmic 395, pseudogene	1.30865	4.83859	-1.93131	0.0428396	-1.88651	8	144785298	144785588	1						0
ENSG00000227154	AL022721.1		1.57313	5.84447	-1.60465	0.0364407	-1.89344	6	35443044	35449866		1					0
ENSG00000214720	KRT18P49	keratin 18 pseudogene 49	3.37889	12.5775	-1.79286	0.00183184	-1.89622	0	107428630	107429461	1						0
ENSG00000214860	EVPLL	envoplakin like	1.76923	6.60349	-1.80136	0.0194775	-1.90011	17	18377662	18389647							1
ENSG00000249272	UNC93B8	unc-93 homolog B8, pseudogene	2.4367	9.11529	-1.87343	0.00553942	-1.90336	4	8959628	8963981	1						0
ENSG00000258798	AL133153.2		2.32786	8.80659	-1.94873	0.00408546	-1.91958	14	91418266	91421176		1					0
ENSG00000234558	API5P1	apoptosis inhibitor 5 pseudogene 1	1.67039	6.34451	-1.80387	0.030553	-1.92533	0	116106921	116108430	1						0
ENSG00000259224	SLC35G6	solute carrier family 35 member G6	3.57578	13.6452	-1.93869	0.000197266	-1.93206	17	7481332	7483496							1
ENSG00000181323	SPEM1	spermatid maturation 1 /// spermatid maturation 1 #or# NA	1.2106	4.65332	-1.77685	0.0470362	-1.94254	17	7420360	7421632							1
ENSG00000170638	TRABD	TraB domain containing	6.16341	23.7048	-1.75265	7.31858e-05	-1.94338	22	50185915	50199598							1
ENSG00000215914	MMP23A	matrix metallopeptidase 23A (pseudogene)	2.55185	9.81854	-1.81926	0.00560848	-1.94397	1	1699942	1701782	1						0
ENSG00000261409	AL035425.3		13.4067	51.8036	-1.91364	5.14046e-11	-1.9501	0	108719949	108724944		1					0
ENSG00000148377	IDI2	isopentenyl-diphosphate delta isomerase 2	2.30526	8.93608	-1.93716	0.00387961	-1.95472	10	1018907	1025859							1
ENSG00000207954	MIR138-1	microRNA 138-1	1.36858	5.33863	-2.10412	0.0481418	-1.96379	3	44114212	44114310				1			0
ENSG00000226313	MTCYBP12	mitochondrially encoded cytochrome b pseudogene 12	1.57706	6.17717	-2.03132	0.0453844	-1.96971	0	5169512	5170645	1						0
ENSG00000271449	CT45A2	cancer/testis antigen family 45 member A2	1.4564	5.72104	-1.72887	0.0493138	-1.97387	0	135811668	135820012							1
ENSG00000189051	RNF222	ring finger protein 222	1.97771	7.79465	-1.816	0.00725724	-1.97866	17	8390704	8397826							1
ENSG00000235448	LURAP1L-AS1	LURAP1L antisense RNA 1	1.13357	4.46804	-1.94386	0.0359964	-1.97877	9	12700100	12814345							1
ENSG00000269968	AC006064.4		2.72772	10.7568	-1.86227	0.00168076	-1.97948	12	6537794	6538370		1					0
ENSG00000263219	RYKP1	receptor-like tyrosine kinase pseudogene 1	1.32574	5.27678	-1.88769	0.0411217	-1.99286	17	4222091	4223828	1						0
ENSG00000100253	MIOX	myo-inositol oxygenase	3.172	12.689	-1.89267	0.00152214	-2.00012	22	50486784	50490648							1
ENSG00000152467	ZSCAN1	zinc finger and SCAN domain containing 1	1.36386	5.46206	-1.87285	0.0332746	-2.00175	19	58034032	58054631							1
ENSG00000260420	LINC02182	long intergenic non-protein coding RNA 2182	1.76844	7.09747	-2.08249	0.00559398	-2.00483	16	88194281	88195217			1				0
ENSG00000106631	MYL7	myosin light chain 7	1.32574	5.35049	-1.87288	0.0258434	-2.01287	7	44138864	44141332							1
ENSG00000231918	AC007402.1		2.26714	9.24478	-2.06415	0.00213702	-2.02777	2	51032601	52407917		1					0
ENSG00000237440	ZNF737	zinc finger protein 737	1.40198	5.72104	-1.86785	0.0279042	-2.02881	19	20535825	20565809							1
ENSG00000227484	CR559946.1		1.27053	5.221	-2.1829	0.0179528	-2.0389	22	50314631	50316008		1					0
ENSG00000078579	FGF20	fibroblast growth factor 20	2.26242	9.30663	-1.71277	0.00744971	-2.04039	8	16992169	17002181							1
ENSG00000149435	GGTLC1	gamma-glutamyltransferase light chain 1	1.67039	6.91219	-1.97797	0.0127188	-2.04896	20	23985050	23988779							1
ENSG00000267263	AC111170.2		1.07836	4.46804	-2.34849	0.0237069	-2.05081	17	77469068	77471045		1					0
ENSG00000262686	GLIS2-AS1	GLIS2 antisense RNA 1	1.07836	4.46804	-2.37359	0.0168804	-2.05081	16	4324667	4328340							1
ENSG00000135569	TAAR5	trace amine associated receptor 5	1.36386	5.65919	-2.06052	0.0291981	-2.0529	6	132588673	132589686							1
ENSG00000198816	ZNF358	zinc finger protein 358	2.44222	10.1891	-2.0762	0.00150672	-2.06076	19	7515292	7521026							1
ENSG00000204882	GPR20	G protein-coupled receptor 20	1.63227	6.85641	-1.97549	0.00564313	-2.07058	8	141356500	141367267							1
ENSG00000227729	RD3L	retinal degeneration 3-like	1.34204	5.65919	-1.92678	0.0147461	-2.07616	14	103940426	103942308							1
ENSG00000237361	TUSC8	tumor suppressor candidate 8 (non-protein coding)	1.4798	6.28873	-1.86914	0.0249513	-2.08737	13	44400250	44405984							1
ENSG00000212939	Z97192.1		2.43829	10.3862	-1.89914	0.00239258	-2.09073	22	49548681	49556473		1					0
ENSG00000226953	AC010890.1		1.61517	6.91826	-2.06526	0.00730437	-2.09872	2	133264968	133284762		1					0
ENSG00000236858	AL008638.2		1.53894	6.60349	-2.08094	0.0132692	-2.10129	22	27048144	27060518		1					0
ENSG00000251365	AC122710.2		1.82444	7.85649	-1.80616	0.014978	-2.10643	5	6765891	6771953		1					0
ENSG00000223875	NBEAP3	neurobeachin pseudogene 3	1.03552	4.46804	-1.7967	0.0480693	-2.10929	22	15852990	15893942	1						0
ENSG00000196188	CTSE	cathepsin E	1.47901	6.41822	-1.93608	0.0114359	-2.11755	1	206009264	206023909							1
ENSG00000266554	LINC01443	long intergenic non-protein coding RNA 1443	0.925093	4.02378	-2.60916	0.0201962	-2.12088	18	14946267	14973770			1				0
ENSG00000139648	KRT71	keratin 71	1.86256	8.16519	-1.93636	0.00627286	-2.1322	12	52543909	52553147							1
ENSG00000271547	AC117498.3		0.925093	4.08563	-2.36386	0.0467151	-2.14289	12	48800576	48801086		1					0
ENSG00000184795	UNC93B5	unc-93 homolog B5, pseudogene	1.41907	6.28873	-1.85867	0.0258137	-2.14782	11	67711702	67716005	1						0
ENSG00000274307	AC023449.2		1.61517	7.22696	-2.23156	0.00594786	-2.1617	15	25708470	25710869		1					0
ENSG00000257853	MED15P1	mediator complex subunit 15 pseudogene 1	1.57313	7.04169	-1.80251	0.0138233	-2.16229	14	18912805	18916642	1						0
ENSG00000233442	PPP6R2P1	protein phosphatase 6 regulatory subunit 2 pseudogene 1	1.97691	8.86237	-2.05543	0.00224415	-2.16444	21	14007134	14014880	1						0
ENSG00000226886	AC093787.1		1.1935	5.35049	-2.3952	0.00824447	-2.16447	2	132037787	132037993		1					0
ENSG00000104904	AC005258.1	ornithine decarboxylase antizyme 1 #or# NA	0.86516	3.90036	-2.11676	0.0498635	-2.17257	19	2269509	2273490							1
ENSG00000263368	AC069366.1		1.36386	6.15923	-2.07606	0.00854059	-2.17506	17	27526386	27527223		1					0
ENSG00000231396	USP17L10	ubiquitin specific peptidase 17-like family member 10	1.50003	6.7827	-2.33709	0.00968924	-2.17687	4	9210657	9212608							1
ENSG00000159166	LAD1	ladinin 1	3.16649	14.3981	-1.9451	0.000215841	-2.18493	1	201373244	201399915							1
ENSG00000273424	AL008582.1		1.36386	6.22108	-1.94149	0.0351273	-2.18947	22	41430934	41431375		1					0
ENSG00000272583	AL592494.3		1.24871	5.71498	-2.22279	0.00806406	-2.1943	1	121518366	121518829		1					0
ENSG00000258921	AC009779.5		0.711896	3.27082	-2.38311	0.0457477	-2.19991	12	55638912	55659795		1					0
ENSG00000267557	AC008474.1		0.711896	3.27082	-2.40463	0.0289217	-2.19991	19	32666298	32673210		1					0
ENSG00000228271	LINC02048	long intergenic non-protein coding RNA 2048	1.15066	5.35049	-1.91094	0.029004	-2.21721	3	194276682	194287368			1				0
ENSG00000259043	BRD7P1	bromodomain containing 7 pseudogene 1	0.809947	3.77086	-2.74906	0.021659	-2.21899	14	23749236	23751150	1						0
ENSG00000226945	AC098935.1		1.61597	7.54173	-2.13915	0.00587932	-2.2225	1	206907619	206908229		1					0
ENSG00000249064	KRT18P25	keratin 18 pseudogene 25	1.28762	6.02974	-2.11043	0.0148483	-2.22739	4	40020240	40021517	1						0
ENSG00000274252	GGTLC3	gamma-glutamyltransferase light chain family member 3	1.59415	7.47988	-2.15782	0.00499149	-2.23023	22	18516344	18518161							1
ENSG00000237576	LINC01888	long intergenic non-protein coding RNA 1888	1.04024	4.90624	-2.59378	0.0114516	-2.2377	2	68832044	68837724			1				0
ENSG00000241767	LINC01324	long intergenic non-protein coding RNA 1324	1.55603	7.41223	-2.00844	0.00631666	-2.25204	3	164714095	164831480			1				0
ENSG00000201822	RNA5SP149	RNA, 5S ribosomal pseudogene 149	1.30393	6.28873	-1.96218	0.0138872	-2.26991	3	180161886	180161977	1						0
ENSG00000131864	USP29	ubiquitin specific peptidase 29	0.882254	4.28277	-2.01877	0.0461289	-2.27928	19	57119138	57131926							1
ENSG00000134443	GRP	gastrin releasing peptide	1.63227	7.97992	-2.15639	0.0028074	-2.2895	18	59220168	59230774							1
ENSG00000181803	OR6S1	olfactory receptor family 6 subfamily S member 1	0.95849	4.7091	-2.00963	0.047695	-2.29661	14	20640696	20641691							1
ENSG00000250955	AC008592.2		0.942187	4.65332	-2.2229	0.0452584	-2.30417	5	95964999	95986311		1					0
ENSG00000132010	ZNF625-ZNF20	zinc finger protein 20 #or# ZNF625-ZNF20 readthrough (NMD candidate)	0.882254	4.39433	-1.9887	0.0338304	-2.31638	19	12092843	12140407							1
ENSG00000226686	LINC01535	long intergenic non-protein coding RNA 1535	1.85019	9.24478	-2.83154	7.44775e-05	-2.32097	19	37251912	37265535			1				0
ENSG00000225811	AL354771.1		0.711896	3.58559	-2.41284	0.0477162	-2.33247	1	190264898	190362270		1					0
ENSG00000237429	BX293535.1		1.01842	5.14729	-2.40414	0.00931365	-2.33748	1	27525805	27530561		1					0
ENSG00000239636	AC004865.2		0.711896	3.64137	-2.41805	0.0371778	-2.35474	1	35569813	35577729		1					0
ENSG00000229090	FO082842.1		0.673778	3.4561	-2.42966	0.0412317	-2.3588	0	101720340	101721709		1					0
ENSG00000092009	CMA1	chymase 1	0.904069	4.65332	-2.23631	0.0340919	-2.36375	14	24505353	24508265							1
ENSG00000273973	AC025162.2		0.86516	4.46804	-2.41744	0.018297	-2.3686	12	55929170	55929729		1					0
ENSG00000279930	AL032819.2		1.18878	6.15923	-2.08744	0.00754059	-2.37327	16	1437154	1439315		1					0
ENSG00000262081	IL9RP4	interleukin 9 receptor pseudogene 4	1.13357	5.90632	-2.23638	0.0143362	-2.38139	18	80140	88570	1						0
ENSG00000215548	FRG1JP	FSHD region gene 1 family member J, pseudogene	0.843345	4.39433	-2.17079	0.0206571	-2.38145	9	63832127	63859641	1						0
ENSG00000146049	KAAG1	kidney associated antigen 1	0.903278	4.7091	-2.40674	0.0214775	-2.38221	6	24356903	24358284							1
ENSG00000261249	LINC01751	long intergenic non-protein coding RNA 1751	0.86516	4.52382	-2.41295	0.0333924	-2.3865	20	7302056	7307432			1				0
ENSG00000218682	AC064847.1		1.2106	6.36244	-2.28291	0.0110662	-2.39386	2	25856461	25856966		1					0
ENSG00000237159	CNTFR-AS1	CNTFR antisense RNA 1	1.26581	6.65928	-1.97734	0.0120508	-2.39531	9	34568015	34582829							1
ENSG00000256737	RBBP4P5	RB binding protein 4 pseudogene 5	1.00212	5.27678	-2.66139	0.00583383	-2.3966	14	21563819	21565084	1						0
ENSG00000228218	ATF4P3	activating transcription factor 4 pseudogene 3	2.07576	10.942	-2.33425	0.000601602	-2.39817	17	76225751	76226806	1						0
ENSG00000249326	AC025183.2		0.613845	3.3266	-2.14385	0.0455607	-2.4381	5	1887332	1900493		1					0
ENSG00000263508	AC015908.2		0.690081	3.77086	-2.13684	0.0439306	-2.45006	17	10844674	10880895		1					0
ENSG00000283291	RF00002		0.596751	3.27082	-2.72832	0.0465984	-2.45445	20	29741510	29741661		1					0
ENSG00000092054	MYH7	myosin heavy chain 7	10.8861	59.7478	-2.46851	0.0103108	-2.45639	14	23412738	23435718							1
ENSG00000249054	FAM138D	family with sequence similarity 138 member D	1.53815	8.49183	-2.69035	0.000463692	-2.46488	12	36602	38133							1
ENSG00000226363	HAGLROS	HAGLR opposite strand (non-protein coding)	0.86516	4.78281	-2.44305	0.0251448	-2.46682	2	176177717	176179008							1
ENSG00000255666	AP000943.2		0.711896	3.95614	-2.45348	0.0464549	-2.47435	11	94641907	94651631		1					0
ENSG00000224881	AC068279.1		0.651963	3.64137	-2.15776	0.0495924	-2.48162	2	87379880	87380767		1					0
ENSG00000234942	GRID1-AS1	GRID1 antisense RNA 1	0.881463	4.96808	-2.21354	0.0307211	-2.49472	10	85577731	85607213							1
ENSG00000279024	AC112255.1		0.596751	3.4561	-2.79234	0.0239439	-2.53394	2	136230753	136233245		1					0
ENSG00000267408	AC011498.5		0.443487	2.57364	-2.94722	0.0404959	-2.53685	19	4621194	4622307		1					0
ENSG00000172967	XKR3	XK related 3	1.26502	7.35645	-2.28844	0.0041797	-2.53985	22	16783412	16821699							1
ENSG00000273366	Z83851.2		0.711896	4.15328	-2.72964	0.00886942	-2.54451	22	42278188	42278846		1					0
ENSG00000174977	AC026271.1		0.959282	5.72104	-2.07458	0.0139328	-2.57625	17	18650195	18651542		1					0
ENSG00000225328	LINC01594	long intergenic non-protein coding RNA 1594	0.536818	3.27082	-2.43898	0.0350015	-2.60715	2	108167748	108217841			1				0
ENSG00000185359	MIR6786	microRNA 6786 /// hepatocyte growth factor-regulated tyrosine kinase substrate #or# microRNA 6786	0.443487	2.70314	-2.97108	0.0335326	-2.60767	17	81683326	81703138				1			0
ENSG00000239207	GAPDHP39	glyceraldehyde 3 phosphate dehydrogenase pseudogene 39	0.443487	2.70314	-2.96499	0.0396123	-2.60767	3	138777832	138778810	1						0
ENSG00000271077	AC096553.1		0.558633	3.4561	-2.80784	0.0364286	-2.62917	7	9634270	9635703		1					0
ENSG00000250640	OR7E41P	olfactory receptor family 7 subfamily E member 41 pseudogene	0.767109	4.83859	-2.29839	0.0359268	-2.65708	11	14987671	14988694	1						0
ENSG00000232341	RPL4P2	ribosomal protein L4 pseudogene 2	0.750014	4.78281	-2.73765	0.0160727	-2.67287	1	166747379	166748660	1						0
ENSG00000274678	AC106886.3		0.421672	2.70314	-2.43456	0.0492524	-2.68044	16	30821338	30821884		1					0
ENSG00000227081	AC005912.1		0.558633	3.58559	-2.82756	0.0360672	-2.68224	12	3211663	3211917		1					0
ENSG00000236398	TAS2R39	taste 2 receptor member 39	0.711896	4.65332	-2.75288	0.0113419	-2.70852	7	143183419	143184435							1
ENSG00000225142	AC114495.1		0.980305	6.41822	-2.67002	0.00542504	-2.71087	1	31108188	31108623		1					0
ENSG00000264066	AC024267.1	NA /// NA #or# microRNA 144	0.574936	3.77086	-2.46488	0.0397975	-2.71342	17	28861072	28861966							1
ENSG00000275859	MIR6720	microRNA 6720	0.574936	3.77086	-2.47622	0.0479118	-2.71342	6	1390314	1390411				1			0
ENSG00000226291	AC091729.2		1.34677	8.86237	-2.91852	0.000129094	-2.71819	7	1080863	1082178		1					0
ENSG00000274737	AC004466.2		0.767109	5.09151	-2.44412	0.00579139	-2.73059	12	47817451	47817966		1					0
ENSG00000234235	BOK-AS1	BOK antisense RNA 1	0.536818	3.58559	-2.46849	0.0348825	-2.73971	2	241544403	241558977							1
ENSG00000279788	CU638689.3		1.09545	7.41223	-2.65506	0.00282139	-2.75838	21	6676178	6679962		1					0
ENSG00000278289	CT45A6	cancer/testis antigen family 45 member A6	0.596751	4.07956	-3.08598	0.010507	-2.77321	0	135794706	135802656							1
ENSG00000228656	MYO5BP3	myosin VB pseudogene 3	0.613845	4.20906	-2.49252	0.023539	-2.77755	9	63761546	63762824	1						0
ENSG00000123610	TNFAIP6	TNF alpha induced protein 6	1.26581	8.68317	-2.3982	0.00295859	-2.77816	2	151357592	151380048							1
ENSG00000265511	AC020558.2		0.711896	4.90624	-2.98582	0.00321226	-2.78488	17	17507351	17508308		1					0
ENSG00000225285	LINC01770	long intergenic non-protein coding RNA 1770	2.4041	16.657	-2.8615	1.47059e-07	-2.79256	1	1430539	1434573			1				0
ENSG00000261399	AL031710.1		0.903278	6.28873	-2.8928	0.00175067	-2.79953	16	1713527	1714208		1					0
ENSG00000261044	AP006547.1		0.596751	4.20906	-3.09849	0.0102585	-2.8183	8	142620373	142621064		1					0
ENSG00000225178	RPSAP58	ribosomal protein SA pseudogene 58	0.4987	3.58559	-2.49263	0.0331464	-2.84597	19	23827162	23828049	1						0
ENSG00000237707	AL031726.1		0.460582	3.3266	-2.49202	0.0345652	-2.85252	1	169104124	169104907		1					0
ENSG00000234005	GAPDHP22	glyceraldehyde 3 phosphate dehydrogenase pseudogene 22	0.4987	3.64137	-2.52113	0.0423102	-2.86824	13	99190579	99190991	1						0
ENSG00000128310	GALR3	galanin receptor 3	0.882254	6.474	-2.49599	0.00459598	-2.87539	22	37823382	37825495							1
ENSG00000275515	AC012676.2		0.443487	3.27082	-3.28281	0.0424542	-2.88269	16	4433202	4433387		1					0
ENSG00000257955	AC004801.3		0.4987	3.77086	-2.53667	0.0397693	-2.91865	12	48019771	48025382		1					0
ENSG00000270118	AC138894.2		0.4987	3.77086	-2.52141	0.0354894	-2.91865	16	28454141	28454511		1					0
ENSG00000111245	MYL2	myosin light chain 2	1.04024	7.94207	-3.17329	0.00327625	-2.9326	12	110910819	110920722							1
ENSG00000237675	TEX36-AS1	TEX36 antisense RNA 1	0.558633	4.28277	-3.13234	0.014408	-2.93857	10	125574371	125578445							1
ENSG00000236385	AC026355.2		0.328342	2.51786	-3.74322	0.0276576	-2.93893	3	177621382	177628287		1					0
ENSG00000267443	AC010641.1		0.45979	3.52981	-2.83064	0.0343209	-2.94054	19	397589	399173		1					0
ENSG00000277782	AC068870.2		0.460582	3.58559	-2.58071	0.0495314	-2.96068	15	80999593	80999981		1					0
ENSG00000102891	MT4	metallothionein 4	0.328342	2.57364	-3.73668	0.0415164	-2.97054	16	56565049	56568957							1
ENSG00000207729	MIR556	microRNA 556	0.421672	3.3266	-2.83573	0.0376672	-2.97986	1	162342546	162342640				1			0
ENSG00000223495	AC239859.2		0.574936	4.65332	-2.76252	0.00783412	-3.01679	1	143498785	143499102		1					0
ENSG00000213787	RPL7AP38	ribosomal protein L7a pseudogene 38	0.383554	3.14133	-2.85182	0.0310779	-3.03387	7	26922110	26922912	1						0
ENSG00000268518	AC020909.2		0.383554	3.14133	-2.84809	0.0237514	-3.03387	19	50486810	50487638		1					0
ENSG00000172188	OR4C11	olfactory receptor family 4 subfamily C member 11	0.328342	2.70314	-3.78018	0.0140092	-3.04136	11	55602360	55607645							1
ENSG00000255968	AC024145.1		0.306527	2.57364	-2.94763	0.043627	-3.06973	12	26318953	26421462		1					0
ENSG00000258453	OR11H2	olfactory receptor family 11 subfamily H member 2	0.383554	3.27082	-2.87813	0.0383083	-3.09215	14	19712904	19714332							1
ENSG00000213148	AC073465.1		0.4987	4.2709	-2.56198	0.0298299	-3.0983	2	173431349	173431812		1					0
ENSG00000276384	AC016876.3		0.383554	3.40032	-2.88514	0.0267201	-3.14817	17	7557820	7558245		1					0
ENSG00000280026	AC005618.3		0.328342	3.0179	-3.8601	0.0384481	-3.20028	5	141350109	141350662		1					0
ENSG00000236768	AC124916.1		0.383554	3.58559	-2.88844	0.0201954	-3.22471	3	48120669	48121215		1					0
ENSG00000229413	AC018638.1		0.268409	2.51786	-2.98635	0.0472434	-3.2297	7	128653690	128654019		1					0
ENSG00000248498	ASNSP1	asparagine synthetase pseudogene 1	1.05733	9.92403	-3.20208	9.73338e-06	-3.2305	8	46579213	46638886	1						0
ENSG00000161634	DCD	dermcidin	0.651963	6.15923	-2.96491	0.00367782	-3.23989	12	54644591	54648493							1
ENSG00000240093	AC093627.3		0.383554	3.64137	-2.86912	0.0150972	-3.24698	7	182935	194180		1					0
ENSG00000259961	AL354712.1		0.383554	3.64137	-2.92351	0.0317463	-3.24698	1	13513220	13516270		1					0
ENSG00000251453	HAUS1P1	HAUS augmin like complex subunit 1 pseudogene 1	0.443487	4.28277	-3.69056	0.00511473	-3.27158	5	140581504	140582335	1						0
ENSG00000234900	AL135937.1		0.345436	3.40032	-2.93705	0.031348	-3.29918	20	10753278	10765286		1					0
ENSG00000232393	RPL5P6	ribosomal protein L5 pseudogene 6	0.421672	4.15328	-3.15783	0.00663276	-3.30006	1	91023919	91024804	1						0
ENSG00000180257	ZNF816-ZNF321P	zinc finger protein 816 #or# ZNF816-ZNF321P readthrough	0.268409	2.64736	-3.00593	0.0388794	-3.30205	19	52949379	52962911							1
ENSG00000237225	OR13K1P	olfactory receptor family 13 subfamily K member 1 pseudogene	0.268409	2.70314	-3.00822	0.0391161	-3.33213	0	131562729	131563846	1						0
ENSG00000255136	AP001972.3		0.268409	2.70314	-3.01156	0.0433808	-3.33213	11	75208054	75241173		1					0
ENSG00000243700	RN7SL598P	RNA, 7SL, cytoplasmic 598, pseudogene	0.268409	2.70314	-3.00982	0.0411053	-3.33213	14	58179771	58180064	1						0
ENSG00000263279	AC007595.1		0.306527	3.14133	-3.31678	0.0210168	-3.35729	16	10691273	10692973		1					0
ENSG00000284138	ATP6V0CP4	ATPase H+ transporting V0 subunit c pseudogene 4	0.345436	3.58559	-2.97366	0.0335516	-3.37572	1	42952202	42952641	1						0
ENSG00000249116	AC025183.1		0.920372	9.87432	-3.10668	4.60579e-05	-3.42339	5	1883966	1884649		1					0
ENSG00000278399	AC026120.1		0.4987	5.35049	-3.08618	0.00560457	-3.42343	12	56981211	56985960		1					0
ENSG00000166012	MIR1304	TATA-box binding protein associated factor, RNA polymerase I subunit D #or# microRNA 1304	0.268409	2.88841	-3.01465	0.0295953	-3.42777	11	93729948	93784391				1			0
ENSG00000221977	OR4E2	olfactory receptor family 4 subfamily E member 2	0.536818	5.85053	-3.06626	0.0029428	-3.44606	14	21653835	21667642							1
ENSG00000266968	AC023421.1		0.345436	3.77086	-3.0205	0.0371274	-3.4484	18	45646153	45647937		1					0
ENSG00000266262	MIR4428	microRNA 4428	0.268409	3.0179	-3.04594	0.033982	-3.49104	1	237471119	237471191				1			0
ENSG00000231110	FO393408.1		0.268409	3.14133	-3.35273	0.0310417	-3.54887	0	140216035	140216804		1					0
ENSG00000253163	AC109479.1		0.268409	3.3266	-3.38713	0.0170223	-3.63155	5	179377531	179378761		1					0
ENSG00000258562	AC106028.1		0.345436	4.33855	-3.24165	0.00970428	-3.65072	15	92762757	92763750		1					0
ENSG00000216471	RPSAP43	ribosomal protein SA pseudogene 43	0.230291	3.27082	-3.4177	0.0111579	-3.82812	6	114084168	114084792	1						0
ENSG00000233487	RPSAP69	ribosomal protein SA pseudogene 69	0.230291	3.4561	-3.43948	0.0126266	-3.90761	3	196983890	196987558	1						0
ENSG00000266283	AC091588.3		0.268409	4.28277	-3.72649	0.00434353	-3.99604	18	22200619	22205229		1					0
ENSG00000242706	RPS27AP9	ribosomal protein S27a pseudogene 9	0.230291	3.71508	-3.49955	0.0165582	-4.01186	5	80498534	80498971	1						0
ENSG00000274328	AC007551.2		0.306527	4.96202	-3.9043	0.00646226	-4.01684	7	35847038	35847426		1					0
ENSG00000252639	RNU2-24P	RNA, U2 small nuclear 24, pseudogene	0.153263	2.51786	-3.73017	0.0411682	-4.03812	10	27193358	27193500	1						0
ENSG00000283886	BX664615.2		0.153263	2.51786	-3.74837	0.0235464	-4.03812	9	39816600	39874206		1					0
ENSG00000248448	COX5BP1	cytochrome c oxidase subunit 5B pseudogene 1	0.268409	4.41226	-3.74982	0.00916478	-4.03901	4	81919995	81920387	1						0
ENSG00000159251	ACTC1	actin, alpha, cardiac muscle 1	3.26375	55.6503	-4.06746	0.000257337	-4.09179	15	34788096	34796139							1
ENSG00000218965	NACAP7	NACA pseudogene 7	0.153263	2.70314	-3.77717	0.0259186	-4.14055	6	89422099	89423048	1						0
ENSG00000233479	AC017074.2		0.153263	2.70314	-3.77817	0.0219738	-4.14055	2	113669166	113673191		1					0
ENSG00000205767	AL136038.1		0.153263	2.70314	-3.77696	0.0267596	-4.14055	14	63567958	63568308		1					0
ENSG00000236401	SLC4A1APP2	solute carrier family 4 member 1 adaptor protein pseudogene 2	0.153263	2.88841	-3.7947	0.0122289	-4.23619	1	187706561	187708898	1						0
ENSG00000221190	MIR1184-2	microRNA 1184-2	0.115145	2.25888	-3.70122	0.0359184	-4.29408	0	155383100	155383198				1			0
ENSG00000251748	RNU4ATAC11P	RNA, U4atac small nuclear 11, pseudogene	0.153263	3.0179	-3.85004	0.0284421	-4.29946	9	33868540	33868665	1						0
ENSG00000254164	AC008663.3		0.115145	2.57364	-3.77407	0.0201029	-4.48228	5	173574938	173576275		1					0
ENSG00000263986	AC087393.2		0.115145	2.64736	-3.7983	0.0263044	-4.52302	17	20999747	21000323		1					0
ENSG00000227927	MACROD2-IT1	MACROD2 intronic transcript 1	0.115145	2.70314	-3.79696	0.0183243	-4.55311	20	14554384	14636524							1
ENSG00000234393	AL592546.1		0.268409	6.54771	-4.24692	0.000559704	-4.60849	10	113710681	113719332		1					0
ENSG00000282917	AC107068.2		0.115145	2.83263	-3.83278	0.0240893	-4.62061	4	47831385	47896709		1					0
ENSG00000229747	AL445687.2		0.115145	2.83263	-3.84408	0.0329877	-4.62061	1	199908921	199909648		1					0
ENSG00000271349	AC007992.2		0.115145	2.88841	-3.8506	0.0322802	-4.64875	8	96126967	96127801		1					0
ENSG00000261976	AC091062.1		0.115145	3.0179	-3.87468	0.0249772	-4.71202	17	50840057	50841626		1					0
ENSG00000259123	AC103996.3		0.115145	3.27082	-4.14161	0.0488209	-4.82812	15	93837611	93852981		1					0
ENSG00000222972	RNU6-651P	RNA, U6 small nuclear 651, pseudogene	0.115145	3.3266	-4.16048	0.0192338	-4.85252	2	201646716	201646820	1						0
ENSG00000224706	RPS17P13	ribosomal protein S17 pseudogene 13	0.115145	3.58559	-4.21342	0.0070565	-4.96068	7	37116779	37117185	1						0
ENSG00000249553	PPP2R2B-IT1	PPP2R2B intronic transcript 1	0.115145	4.08563	-4.33607	0.0156361	-5.14903	5	146914207	146919506							1
ENSG00000233026	MTCO1P5	mitochondrially encoded cytochrome c oxidase I pseudogene 5	0.771829	36.0511	-5.7875	0.000806006	-5.54562	3	12165299	12165642	1						0
ENSG00000228097	MTATP6P11	mitochondrially encoded ATP synthase 6 pseudogene 11 #or# mitochondrially encoded cytochrome c oxidase III pseudogene 11 /// mitochondrially encoded ATP synthase 6 pseudogene 11	0.268409	14.1192	-5.42901	9.83615e-05	-5.71709	9	5099560	5100229	1						0
ENSG00000231766	MTCO2P5	mitochondrially encoded cytochrome c oxidase II pseudogene 5	0.115145	6.17717	-5.02312	0.00377699	-5.74542	2	143100930	143101355	1						0
ENSG00000229031	MTCO1P25	mitochondrially encoded cytochrome c oxidase I pseudogene 25	2.15278	153.035	-6.13824	1.63184e-05	-6.15151	7	69331835	69333633	1						0
ENSG00000231034	AL118520.1		0.345436	31.6388	-6.12497	3.21573e-07	-6.51713	20	34688688	34688978		1					0
ENSG00000271480	MTND3P19	mitochondrially encoded NADH:ubiquinone oxidoreductase core subunit 3 pseudogene 19	0.328342	35.2981	-7.47799	0.000746537	-6.74825	5	100050719	100051063	1						0
ENSG00000234576	MTND1P26	mitochondrially encoded NADH:ubiquinone oxidoreductase core subunit 1 pseudogene 26	0.345436	108.542	-8.09016		-8.29561	2	131385700	131386237	1						0
ENSG00000257343	AC055716.1		0	2.57364	-4.71365	0.0170391	?	12	52746596	52748308		1					0
ENSG00000254669	AL135934.1		0	2.13545	-4.27692	0.0295922	?	11	35579430	35585310		1					0
ENSG00000273093	AC097065.2		0	2.13545	-4.18893	0.01063	?	1	200315435	200315967		1					0
ENSG00000233677	DDX39BP1	DEAD-box helicase 39B pseudogene 1	0	2.51786	-4.70792	0.0125182	?	6	29906543	29906909	1						0
ENSG00000276261	AC009509.4		0	2.25888	-4.64255	0.0103978	?	12	27700066	27700574		1					0
ENSG00000202392	RN7SKP292	RNA, 7SK small nuclear pseudogene 292	0	3.4561	-5.1372	0.00428666	?	4	6997012	6997328	1						0
ENSG00000276840	PMS2P10	PMS1 homolog 2, mismatch repair system component pseudogene 10	0	2.38837	-4.70963	0.00286067	?	7	75288120	75299795	1						0
