# Supplementary material for: The role of reciprocal fusions in MLL-r acute leukemia: studying the chromosomal translocation t(4;11)
Source: Oncogene. 2021 Sep 6;40(42):6093–102. doi: 10.1038/s41388-021-02001-2 (PMC8530991; doi:10.1038/s41388-021-02001-2)
Supplement: Supplementary file 9 — Comparison ATAC-Seq say 3 with day 28 [file 41388_2021_2001_MOESM9_ESM.xlsx]

## Sheet: Sheet1
chromosome	Start	End	gene_id	gene_symbol	description	mapping_type	feature	normalized.Mock_2	normalized.Mock_28	normalized.tet11_2	normalized.tet11_28	normalized.tet4_2	normalized.tet4_28	normalized.tet4_plus_bi11_2	normalized.tet4_plus_bi11_28	log2FoldChange_tet4_plus_bi11_2_vs_Mock_2	log2FoldChange_tet4_plus_bi11_28_vs_Mock_28	log2FoldChange_tet4_plus_bi11_28_vs_Mock_2	log2FoldChange_tet11_2_vs_Mock_2	log2FoldChange_tet4_2_vs_Mock_2	log2FoldChange_tet11_28_vs_Mock_28	log2FoldChange_tet4_28_vs_Mock_28	log2FoldChange_Mock_2_vs_Mock_28	pvalue_tet4_plus_bi11_2_vs_Mock_2	pvalue_tet4_plus_bi11_28_vs_Mock_28	pvalue_tet4_plus_bi11_28_vs_Mock_2	pvalue_tet11_2_vs_Mock_2	pvalue_tet4_2_vs_Mock_2	pvalue_tet11_28_vs_Mock_28	pvalue_tet4_28_vs_Mock_28	pvalue_Mock_2_vs_Mock_28	FDR_tet4_plus_bi11_2_vs_Mock_2	FDR_tet4_plus_bi11_28_vs_Mock_28	FDR_tet4_plus_bi11_28_vs_Mock_2	FDR_tet11_2_vs_Mock_2	FDR_tet4_2_vs_Mock_2	FDR_tet11_28_vs_Mock_28	FDR_tet4_28_vs_Mock_28	FDR_Mock_2_vs_Mock_28	raw.Mock_BR1_2	raw.Mock_BR1_28	raw.Mock_BR2_2	raw.Mock_BR2_28	raw.Mock_BR3_2	raw.Mock_BR3_28	raw.tet11_BR1_2	raw.tet11_BR1_28	raw.tet11_BR2_2	raw.tet11_BR2_28
chrX	9410789	9411545	ENSG00000282222	AC073488.4		genome	standard	3.27082	2.63606	0.636044	2.27062	2.7785	2.21805	0.397602	3.14939	-3.01112	0.367907	-0.062568	-2.27475	-0.361742	-0.164106	-0.22569	0.430475	0.0360629	0.555012	0.9437	0.113287	0.721267	0.805288	0.76054	0.631467					1	1			2	6	2	4	0	6	1	6	0	6
chr1	201399633	201401190	ENSG00000282221	AC119427.1		genome	standard	0	1.61442	2.65895	0.785343	1.45307	3.18962	0.397602	0.613845	-0.180204	-1.06806	0.644125	2.44566	1.45897	-1.12833	0.987794	-1.71218	0.919099	0.296646	0.665925	0.105497	0.353541	0.281067	0.279979	0.222434					1	1			0	3	0	5	0	2	2	1	1	1
chr1	152663396	152664659	ENSG00000187223	LCE2D	late cornified envelope 2D	genome	standard	0	0.377432	0	0.904839	1.06902	0	0.829446	0.383554	0.738442	0.287884	-0.176801	0	1.26742	1.34245	-1.97088	0.464685	0.759157	0.899347	0.940551	1	0.593438	0.538576	0.464653	0.845996					1	1			0	2	0	0	0	0	0	2	0	2
chr9	127716066	127731600	ENSG00000167094	TTC16	cilia and flagella associated protein 157 #or# tetratricopeptide repeat domain 16 /// tetratricopeptide repeat domain 16	genome	standard	19.2367	20.3859	22.5498	18.3622	23.2519	24.0499	16.7706	19.2988	-0.135012	-0.0874782	0.0494498	0.296052	0.233558	-0.175916	0.231493	-0.136928	0.739013	0.697619	0.892231	0.480266	0.557253	0.44482	0.33389	0.705243	0.931838	0.925316	0.974243	0.85578	1	1		0.896895	7	34	6	45	8	48	13	30	6	39
chr11	47269161	47330031	ENSG00000110514	MADD	MAP kinase activating death domain	genome	standard	52.1504	57.6509	51.0315	56.8511	57.193	65.8625	55.2358	60.6577	0.11375	0.0354203	0.214014	-0.00729076	0.146704	-0.0237881	0.179646	-0.178594	0.658188	0.829859	0.371209	0.979224	0.574235	0.886083	0.318604	0.453555	0.909966	0.95797	0.754128	0.995227	1	1	0.797235	0.763394	12	79	24	172	22	113	28	84	23	150
chr1	45786987	46036124	ENSG00000086015	MAST2	microtubule associated serine/threonine kinase 2	genome	standard	19.5394	34.0553	20.2029	32.7351	23.3982	32.1334	25.8498	31.2104	0.352812	-0.157472	0.596245	-0.00424734	0.280075	-0.0558991	-0.0924325	-0.753717	0.349132	0.433238	0.0871494	0.991987	0.467543	0.779852	0.676433	0.0291293	0.770723	0.829591	0.450128	0.998191	1	1	0.932198	0.231847	5	57	13	67	5	88	11	44	10	84
chr15	64364311	64387687	ENSG00000166803	PCLAF	PCNA clamp associated factor #or# NA /// PCNA clamp associated factor	genome	standard	15.2745	28.1933	25.871	26.3539	28.1426	29.6959	43.6184	41.8	1.45944	0.540229	1.37091	0.72339	0.860366	-0.0583687	0.073437	-0.830678	0.000169358	0.00453425	0.000252546	0.0924098	0.0340141	0.773861	0.738463	0.0281859	0.01704	0.14223	0.0186053	0.56098	1	1	0.948875	0.229727	6	49	9	51	3	75	15	38	7	82
chr7	142797119	142797166	ENSG00000211769	TRBJ2-5	T cell receptor beta joining 2-5	genome	standard	0	0	0.662227	0.359556	0.441807	0	0	0.421672	0	2.30766	-0.152579	0.556244	0.150039	2.00645	0	0	1	0.674004	0.977809	0.919908	0.97834	0.7155	1	1					1	1			0	0	0	0	0	0	0	0	0	1
chr7	142796998	142797047	ENSG00000211768	TRBJ2-4	T cell receptor beta joining 2-4	genome	standard	0	0.302338	0	0.221949	0.441807	0.476641	0	0.230291	0	-0.0912707	-0.787356	0	0.151077	-0.619491	0.652222	0.696085	1	0.987537	0.893223	1	0.979515	0.915903	0.919918	0.905543					1	1			0	0	0	0	0	2	0	0	0	0
chr7	142796847	142796895	ENSG00000211767	TRBJ2-3	T cell receptor beta joining 2-3	genome	standard	0	0	0	0	0	0.23832	0.431844	0	-0.180038	0	0	0	0	0	1.4509	0	0.975612	1	1	1	1	1	0.825554	1					1	1			0	0	0	0	0	0	0	0	0	0
chr7	142796697	142796742	ENSG00000211766	TRBJ2-2P	T cell receptor beta joining 2-2P (non-functional)	genome	standard	0.882452	0.337903	0	0.137607	0	0.23832	0	0.153263	-2.10352	-0.731727	-2.24009	-1.36716	-1.83896	-0.768819	-0.462596	1.50836	0.720956	0.900481	0.703387	0.816424	0.754843	0.89557	0.943729	0.796761					1	1			1	1	0	1	0	0	0	0	0	1
chr7	142796560	142796610	ENSG00000211765	TRBJ2-2	T cell receptor beta joining 2-2	genome	standard	0	0.149188	0	0.425787	0	0	0.397602	0.711896	-0.180128	2.02395	0.525472	0	0	1.27612	-0.936988	1.49848	0.972979	0.699402	0.920141	1	1	0.808825	0.874784	0.778112					1	1			0	0	0	1	0	0	0	1	0	0
chr7	142796365	142796414	ENSG00000211764	TRBJ2-1	T cell receptor beta joining 2-1	genome	standard	0	0.149188	0	0.203838	0.313608	0	0	0.230291	0	0.711116	-0.787299	0	0.051276	0.182896	-0.936981	1.49842	1	0.903516	0.89323	1	0.993049	0.975227	0.886848	0.79916					1	1			0	0	0	1	0	0	0	1	0	0
chr16	58157907	58197920	ENSG00000070770	CSNK2A2	casein kinase 2 alpha 2	genome	standard	10.3683	13.204	7.39316	11.8265	10.0444	9.93521	7.70202	7.73202	-0.462895	-0.853637	-0.532745	-0.516103	-0.152617	-0.126683	-0.416204	-0.320892	0.4077	0.00782772	0.288158	0.409944	0.781676	0.66561	0.217199	0.502072		0.186102	0.692391		1	1			3	23	6	28	3	31	3	22	3	34
chr15	76736641	76736980	ENSG00000201510	RN7SKP217	RNA, 7SK small nuclear pseudogene 217	genome	standard	0	0.149188	0	0.61666	0.441807	0.256611	0.816287	0	0.727983	-0.813402	0	0	0.144333	1.83986	0.545449	1.49851	0.864686	0.850425	1	1	0.97326	0.663153	0.909821	0.728273					1	1			0	0	0	1	0	0	0	1	0	3
chr10	43643859	43648856	ENSG00000169740	ZNF32	zinc finger protein 32	genome	standard	15.4598	11.9936	10.1507	16.1252	10.9852	14.1879	6.79093	10.8751	-1.20846	-0.145135	-0.539128	-0.650531	-0.550565	0.421775	0.228793	0.393992	0.0200515	0.632582	0.204462	0.223967	0.256991	0.142528	0.476624	0.346831		0.906889	0.616937		1	1			5	19	9	29	4	27	6	17	6	42
chr1	104072983	104226678	ENSG00000215869	AC092506.1		genome	standard	1.50592	4.32062	1.38686	5.81967	5.30114	6.89246	2.89386	5.40336	0.693379	0.210818	1.51814	-0.380831	1.6352	0.390986	0.670373	-1.30732	0.564366	0.674731	0.169953	0.79692	0.155956	0.431033	0.204719	0.238193					1	1			0	7	2	12	0	8	0	12	1	10
chr4	16501541	16898809	ENSG00000169744	LDB2	LIM domain binding 2	genome	standard	3.40032	7.84686	5.98012	7.13218	3.40571	6.47069	2.8043	3.32368	-0.320008	-1.23215	-0.0875742	0.776944	0.0228705	-0.156769	-0.273186	-1.14458	0.738435	0.0137428	0.918312	0.400084	0.980638	0.723514	0.581807	0.160123		0.240323			1	1			3	17	1	24	0	7	4	16	2	12
chr1	119834870	119844514	ENSG00000215864	NBPF7	NBPF member 7	genome	standard	2.83263	5.4855	3.29499	2.5872	2.13805	2.9513	2.36722	1.55524	-0.14262	-1.74389	-0.70332	0.331488	-0.0154643	-0.978565	-0.888664	-1.04057	0.89455	0.00561845	0.487403	0.764745	0.988603	0.0821578	0.151513	0.264887					1	1			2	10	0	15	1	9	3	2	1	11
chr15	84631451	84647478	ENSG00000176700	SCAND2P	SCAN domain containing 2 pseudogene #or# egl-9 family hypoxia inducible factor 1 pseudogene 1 /// SCAN domain containing 2 pseudogene	genome	standard	47.1942	45.3374	41.1827	46.5166	45.4084	46.6338	44.6953	52.3865	-0.0887068	0.19273	0.120228	-0.215382	-0.117449	0.0435546	0.0435239	0.0725014	0.726254	0.185445	0.59942	0.445072	0.650427	0.770783	0.790863	0.752502	0.927557	0.659489	0.869895	0.841963	1	1	0.958824	0.916437	14	82	25	111	15	88	20	73	21	117
chr1	112820170	112850643	ENSG00000215866	LINC01356	long intergenic non-protein coding RNA 1356	genome	standard	3.90036	8.49303	8.15402	5.00325	6.82466	5.20593	9.72427	9.46706	1.45025	0.010455	1.29201	1.18682	0.847927	-0.777784	-0.731832	-1.28155	0.0727713	0.976787	0.0976376	0.167665	0.316354	0.0537248	0.100405	0.0996108		0.995003			1	1			2	10	0	23	2	21	4	11	5	12
chr1	111648291	111649544	ENSG00000215867	KRT18P57	keratin 18 pseudogene 57	genome	standard	1.06773	1.96025	3.44598	1.402	0.940825	1.92485	2.85962	2.77056	1.56398	0.402881	1.42244	1.81696	0.43902	-0.444948	0.0105398	-1.01956	0.255516	0.577773	0.280614	0.199968	0.773581	0.58008	0.989919	0.443287					1	1			0	4	0	2	1	6	2	2	3	4
chr3	46719583	46736429	ENSG00000261603	PRSS46P	serine protease 46, pseudogene	genome	standard	2.38837	1.80512	0.636044	1.62395	0.313608	2.49295	2.4541	2.49743	-0.10762	0.536741	-0.0171004	-1.85484	-2.33211	-0.138755	0.476137	0.553841	0.923222	0.459915	0.986638	0.220155	0.11933	0.860163	0.552585	0.595733					1	1			1	4	2	4	0	3	1	2	0	4
chr1	149197992	149321732	ENSG00000215861	AC245297.1		genome	standard	5.59155	6.42808	5.1669	3.37254	7.39467	3.97774	6.56977	4.84001	0.283933	-0.411282	-0.138128	0.00567454	0.383432	-0.869026	-0.700317	-0.273154	0.705398	0.376423	0.846568	0.994574	0.612775	0.0814589	0.195878	0.69544		0.799493			1	1			1	11	2	16	3	13	5	3	0	12
chr2	91580336	91580863	ENSG00000261600	AC233266.2		genome	standard	0	0.302338	0	0.545283	0.441807	0.494931	0	0.383554	0	0.451164	-0.23787	0	0.142998	0.837235	0.696977	0.689034	1	0.910889	0.953341	1	0.972299	0.834568	0.876026	0.866274					1	1			0	0	0	0	0	2	0	2	0	1
chr1	97077743	97995000	ENSG00000188641	MIR137HG	dihydropyrimidine dehydrogenase #or# MIR137 host gene /// MIR137 host gene /// MIR137 host gene #or# microRNA 137 /// MIR137 host gene #or# microRNA 2682	genome	standard	5.40628	13.609	12.7111	13.405	7.13827	13.1065	8.56571	13.066	0.678922	-0.0651094	1.31233	1.26796	0.358111	-0.0450587	-0.072246	-1.37744	0.323713	0.817098	0.0383976	0.0683444	0.617379	0.873664	0.817445	0.0291534		0.954899	0.327544		1	1			2	18	2	34	2	34	7	27	5	30
chr17	39401793	39406233	ENSG00000266469	AC005288.1		genome	standard	6.65928	8.35575	5.34408	10.5994	11.043	7.644	8.38134	10.3446	0.448917	0.289598	0.702016	-0.205865	0.85748	0.378375	-0.108256	-0.412417	0.491627	0.374886	0.243538	0.788181	0.181553	0.245908	0.776704	0.496345		0.798331	0.653892		1	1			1	18	2	15	4	18	3	15	2	29
chr6	26156354	26157107	ENSG00000168298	HIST1H1E	histone cluster 1 H1 family member e	genome	standard	17.9777	25.3606	26.7989	26.29	20.4861	26.0845	32.0825	32.3283	0.78691	0.356636	0.815165	0.538729	-0.0200757	0.0339269	0.0317925	-0.458529	0.035242	0.068556	0.0208922	0.185307	0.960645	0.868125	0.887412	0.197479	0.348776	0.475997	0.248844	0.675154	1	1	0.978651	0.551054	7	42	10	51	4	65	12	43	10	58
chr9	12775021	12822131	ENSG00000153714	LURAP1L	leucine rich adaptor protein 1 like	genome	standard	6.15923	15.0051	21.0161	15.4361	11.7984	16.5711	11.4569	15.3636	0.874154	-0.0457081	1.23308	1.75588	0.972416	0.0432831	0.143679	-1.27879	0.1659	0.866195	0.0368024	0.00498121	0.125424	0.872992	0.624797	0.0297817		0.968742	0.321982		1	1			2	27	3	34	2	32	10	20	12	39
chr18	75844925	75868252	ENSG00000266460	AC021506.1		genome	standard	0.752959	0.151169	0	0.61666	0	0.256611	0	0.656684	-2.10363	1.85651	-0.603692	-1.36728	-1.83908	1.8368	0.547674	2.4602	0.658717	0.691888	0.897459	0.774053	0.699394	0.694856	0.917989	0.60547					1	1			0	0	1	0	0	1	0	1	0	3
chr14	100814491	100814574	ENSG00000266461	MIR2392	microRNA 2392	genome	standard	0.882452	0.528601	0	0.203838	0	0	0	0	-2.10348	-2.40985	-3.27344	-1.36713	-1.83893	-1.41356	-2.53343	0.863589	0.72096	0.67915	0.578323	0.816428	0.754847	0.808299	0.697957	0.882156					1	1			1	2	0	0	0	1	0	1	0	0
chr17	21532974	21542786	ENSG00000266466	AC233702.7		genome	standard	1.7649	2.06595	0	2.72073	1.19722	0.733252	0.816287	1.40198	-1.13044	-0.511636	-0.278596	-2.2522	-0.401552	0.379136	-1.49285	-0.23304	0.468397	0.55806	0.827887	0.17666	0.78219	0.639186	0.189684	0.85167					1	1			2	3	0	6	0	4	0	1	0	7
chr10	68007718	68008017	ENSG00000266467	RN7SL220P	RNA, 7SL, cytoplasmic 220, pseudogene	genome	standard	0	0.59675	1.93432	0.497163	1.19722	1.22818	0.795205	1.30393	0.707317	1.21249	1.54906	2.00941	1.4202	-0.258546	0.985724	-0.336574	0.705864	0.377634	0.348793	0.259289	0.428795	0.866234	0.516529	0.846141					1	1			0	0	0	4	0	0	2	0	0	2
chr3	58427630	58433857	ENSG00000168291	PDHB	pyruvate dehydrogenase E1 beta subunit	genome	standard	49.3415	40.4329	53.5032	36.3922	33.5697	40.2169	35.1791	38.7469	-0.513868	-0.0439543	-0.361153	0.0989641	-0.560159	-0.151255	-0.0099483	0.317198	0.0611502	0.807175	0.143056	0.722141	0.0472761	0.408805	0.960098	0.194454	0.436007	0.952456	0.545065	0.933642	1	1	0.99119	0.547131	18	79	26	88	13	82	30	58	21	85
chr1	81557121	81557832	ENSG00000242598	MED28P8	mediator complex subunit 28 pseudogene 8 /// NA #or# mediator complex subunit 28 pseudogene 8	genome	standard	1.82069	0.789429	0.724632	0.719112	1.51083	1.48479	1.22705	1.97691	-0.544604	1.38307	0.23875	-1.29135	-0.0137255	-0.158316	0.888725	1.14432	0.705251	0.153328	0.848345	0.437682	0.992123	0.889048	0.415713	0.393804					1	1			0	1	1	2	1	2	0	0	1	2
chr17	354737	356882	ENSG00000262558	AC129507.3		genome	standard	0.752959	2.14004	0	1.28251	0.755416	0.476641	0.795205	0.673778	-0.253864	-1.73619	-0.557157	-1.36741	-0.0987884	-0.770702	-2.15548	-1.17903	0.890159	0.178894	0.743537	0.478388	0.956852	0.515421	0.163618	0.454869					1	1			0	1	1	7	0	6	0	1	0	3
chr6	33289302	33298401	ENSG00000204220	PFDN6	prefoldin subunit 6	genome	standard	18.7246	31.8163	21.7466	30.1416	31.874	29.4398	35.4872	29.6045	0.813509	-0.125282	0.532246	0.132281	0.660482	-0.0840639	-0.107755	-0.657528	0.0224049	0.503793	0.117492	0.745764	0.0704314	0.655069	0.604223	0.0513006	0.290942	0.859213	0.507654	0.940873	1	1	0.912821	0.30017	6	54	15	72	2	72	16	47	5	72
chr8	105669991	105679031	ENSG00000254141	AC103853.2		genome	standard	0	1.24294	0.636044	0.341445	0.313608	0.23832	1.24813	0.711896	1.32094	-0.884153	0.467958	0.556169	0.068335	-1.83257	-2.35289	-1.35211	0.48062	0.556395	0.799017	0.786371	0.9733	0.272267	0.245974	0.441978					1	1			0	1	0	2	0	5	1	1	0	1
chr2	109986939	109988394	ENSG00000225108	ZBTB45P1	zinc finger and BTB domain containing 45 pseudogene 1	genome	standard	34.9555	15.8271	28.6185	21.9478	21.7856	18.7708	25.3495	24.5886	-0.440139	0.6058	-0.508739	-0.256024	-0.698655	0.479301	0.237634	1.11454	0.160373	0.00555308	0.0720862	0.447698	0.0351954	0.0321052	0.344955	0.00014886	0.61346	0.157205	0.420354	0.842504	1	1	0.812999	0.0102254	14	25	13	39	12	35	16	33	9	59
chr10	79982910	79983240	ENSG00000225100	DPY19L2P5	DPY19L2 pseudogene 5	genome	standard	0	0.298375	0.724632	0.341445	0	0.733252	0.431844	0.383554	-0.180186	0.480344	-0.211792	0.556176	0	0.184848	1.26929	0.692136	0.953271	0.870362	0.943529	0.856462	1	0.950617	0.6905	0.819281					1	1			0	0	0	2	0	0	0	1	1	1
chr11	4469461	4476407	ENSG00000225101	OR52K3P	olfactory receptor family 52 subfamily K member 3 pseudogene	genome	standard	0	1.09375	2.72135	1.5888	1.06902	0.971572	1.26129	0.9974	1.31655	0.0819514	1.25806	2.45569	1.38354	0.450792	-0.181282	-1.17611	0.419357	0.940441	0.405507	0.11972	0.402476	0.672901	0.88455	0.435569					1	1			0	1	0	1	0	5	2	1	2	2
chr6	11990343	11992012	ENSG00000225102	AL157373.1		genome	standard	0	0.566148	0	0	0	0.733252	0.397602	0.268409	-0.18014	-0.830708	-0.636885	0	0	-2.47119	0.381852	-0.193823	0.975598	0.885982	0.913457	1	1	0.671267	0.952559	0.973443					1	1			0	3	0	0	0	0	0	0	0	0
chr13	25193107	25210295	ENSG00000225105	LINC01076	long intergenic non-protein coding RNA 1076	genome	standard	0	0.149188	0	0.443897	0	0	0	0.328342	0	0.219982	-1.27843	0	0	1.33571	-0.936981	1.49841	1	0.970176	0.827977	1	1	0.819304	0.886848	0.799161					1	1			0	0	0	1	0	0	0	0	0	0
chr16	1612325	1677908	ENSG00000007545	AL031708.1	Jupiter microtubule associated homolog 2 #or# NA /// cramped chromatin regulator homolog 1 #or# NA /// NA	genome	standard	7.66515	12.782	9.09794	11.5564	8.20784	9.86205	10.0402	9.94057	0.349531	-0.265646	0.440915	0.242361	0.0547083	-0.130163	-0.38653	-0.70656	0.571632	0.454695	0.444837	0.717295	0.932402	0.711804	0.334122	0.214891		0.840042	0.797144		1	1			2	16	5	32	2	33	9	20	1	35
chr2	145569294	145588024	ENSG00000225107	AC092484.1		genome	standard	0	0.826976	0	0.976215	0.883615	0.953282	1.67997	0.920372	1.7472	0.313806	1.04812	0	0.949836	0.301466	0.237013	-0.734312	0.338534	0.833423	0.558007	1	0.625652	0.840038	0.886168	0.683129					1	1			0	2	0	2	0	1	0	1	0	4
chr1	16369150	16369530	ENSG00000226457	RPL22P3	ribosomal protein L22 pseudogene 3	genome	standard	0	0.789429	0.636044	0.904839	0.313608	0.256611	0.384443	0.750014	-0.180194	-0.159549	0.532809	0.55617	0.0672976	0.184559	-1.67324	-0.692359	0.931631	0.921111	0.777588	0.791162	0.974316	0.906852	0.430496	0.709279					1	1			0	1	0	2	0	2	1	2	0	2
chr6	89950116	89953186	ENSG00000226455	AL121787.1		genome	standard	5.72104	2.40782	2.83612	1.82779	2.08029	1.96144	0.768886	1.86256	-2.73695	-0.221815	-1.37415	-0.98774	-1.2773	-0.418532	-0.291491	1.15233	0.0266654	0.740832	0.0892599	0.322865	0.181132	0.548488	0.699947	0.143481					1	1			2	4	1	5	3	6	0	3	3	4
chr6	40516336	40523933	ENSG00000226454	AL033380.1		genome	standard	0	0.63826	0.636044	0.647735	0	0.494931	0.431844	0.115145	-0.180187	-1.7554	-1.37785	0.556176	0	-0.0253488	-0.369864	-0.377552	0.948882	0.507022	0.623048	0.843133	1	0.991924	0.895802	0.886857					1	1			0	1	0	2	0	1	1	1	0	0
chr11	65122183	65127371	ENSG00000149792	MRPL49	mitochondrial ribosomal protein L49	genome	standard	29.0553	24.5643	23.039	23.0824	23.9809	23.2435	23.1192	26.0295	-0.298991	0.0618172	-0.133232	-0.308422	-0.222089	-0.10289	-0.0908386	0.195049	0.374822	0.755819	0.65856	0.406723	0.514881	0.615917	0.686821	0.516978	0.782164	0.940138	0.893882	0.824113	1	1	0.936018	0.806524	14	37	8	53	10	64	11	38	13	55
chr1	52927229	53051703	ENSG00000116171	SCP2	sterol carrier protein 2 #or# tubulin beta class I pseudogene 10 /// sterol carrier protein 2	genome	standard	19.4896	23.5119	25.3235	26.425	16.0745	24.5631	20.7783	23.164	0.0858521	-0.0604259	0.233261	0.393028	-0.160198	0.155614	0.0410188	-0.293687	0.827151	0.785196	0.517265	0.338604	0.696616	0.47569	0.865895	0.411661	0.957245	0.946924	0.83234	0.796248	1	1	0.974218	0.736646	8	30	8	70	6	49	13	38	8	68
chr19	14072536	14075062	ENSG00000141854	MISP3	MISP family member 3	genome	standard	24.4577	24.582	21.4749	27.6026	25.4658	31.4007	28.6883	31.0509	0.26288	0.291612	0.354752	-0.15145	0.208472	0.130314	0.330793	-0.0631403	0.448473	0.141298	0.268675	0.701423	0.556531	0.521495	0.128179	0.845107	0.825706	0.606318	0.675325	0.929084	1	1	0.654432	0.949344	10	30	8	64	9	62	13	47	10	60
chr2	130743538	130755879	ENSG00000229797	AC140481.1		genome	standard	2.51786	3.79698	2.59654	4.23708	4.68606	2.47466	2.81222	3.15883	0.0963897	-0.514949	-0.0132954	0.0213881	0.501851	0.159319	-0.596919	-0.501654	0.92702	0.377138	0.989098	0.985214	0.627023	0.768985	0.367829	0.596918					1	1			2	9	1	9	0	5	2	6	0	9
chr11	65314818	65322429	ENSG00000149798	CDC42EP2	CDC42 effector protein 2	genome	standard	23.5932	22.3066	26.819	24.8119	21.374	24.71	22.8611	23.6285	-0.0024701	0.0372218	-0.00429653	0.223614	-0.0221535	0.163452	0.143677	0.0415183	0.99458	0.862892	0.989728	0.560688	0.952424	0.445562	0.541843	0.900689	0.997941	0.96775	0.996649	0.88536	1	1	0.897529	0.970044	14	37	5	48	7	54	16	43	12	65
chr4	42561457	42562425	ENSG00000248283	CCNL2P1	cyclin L2 pseudogene 1	genome	standard	1.63541	2.11539	1.36068	2.02648	1.32542	1.20989	1.26129	0.843345	-0.500192	-1.15763	-0.877112	-0.364942	-0.326776	-0.111543	-0.787893	-0.280515	0.748565	0.298246	0.548952	0.827016	0.834936	0.913084	0.511459	0.839176					1	1			1	4	1	0	0	9	1	6	1	1
chr4	79492416	79576460	ENSG00000250334	LINC00989	long intergenic non-protein coding RNA 989	genome	standard	1.63541	3.61222	1.44926	3.6245	2.33669	5.16934	3.14926	2.15278	0.869583	-0.658716	0.360439	-0.383478	0.361428	0.061688	0.538228	-1.01916	0.463863	0.268782	0.752399	0.795311	0.7729	0.910262	0.343277	0.360528					1	1			1	8	1	7	0	7	0	6	2	11
chr10	58715554	58716257	ENSG00000183055	FAM133CP	family with sequence similarity 133 member C, pseudogene	genome	standard	0.752959	0.451526	0.724632	0.581504	0.313608	0.494931	0.431844	0.651963	-1.14197	0.637568	-0.402952	-0.405605	-0.89569	0.273801	0.0860153	1.04052	0.59744	0.719609	0.836607	0.851217	0.67737	0.880336	0.966286	0.603471					1	1			0	0	1	1	0	2	0	0	1	1
chr2	110513812	110577185	ENSG00000183054	RGPD6	RANBP2-like and GRIP domain containing 6	genome	standard	53.019	39.5466	40.7035	35.8743	35.9779	32.7758	47.6445	36.7863	-0.112303	-0.0794207	-0.472379	-0.329973	-0.514791	-0.121849	-0.256211	0.392959	0.661682	0.651081	0.0499044	0.250312	0.0599795	0.492938	0.199008	0.0992084	0.911162	0.912301	0.364609	0.738056	1	1	0.730108	0.4079	26	84	13	96	19	62	24	54	15	92
chr8	1726273	1726557	ENSG00000283576	AC100810.6		genome	standard	0.752959	0.903052	0	0.407676	0	0	0.384443	0.383554	-1.14191	-1.11205	-1.19082	-1.36734	-1.83914	-1.17504	-3.3185	0.0787688	0.754357	0.746189	0.739426	0.707906	0.614295	0.733216	0.401327	0.982085					1	1			0	0	1	2	0	4	0	2	0	0
chr13	26965967	26991996	ENSG00000283579	AL160035.1		genome	standard	1.7649	4.55679	4.16058	1.98865	8.73223	5.46254	2.41462	3.70802	0.454128	-0.224388	1.1332	1.19602	2.09256	-1.09645	0.26658	-1.35759	0.709005	0.660164	0.306255	0.325447	0.0625723	0.0622466	0.617539	0.216764					1	1			2	9	0	7	0	12	0	0	3	8
chr10	89786610	89787107	ENSG00000283578	MTND5P42	mitochondrially encoded NADH:ubiquinone oxidoreductase core subunit 5 pseudogene 42	genome	standard	0	0.749901	1.38686	0.550429	0.627217	2.01631	2.03018	1.423	2.04038	0.77064	1.42944	1.46462	0.785249	-0.284559	1.36848	-0.658802	0.222386	0.556323	0.381606	0.427812	0.671116	0.841566	0.324873	0.694561					1	1			0	0	0	3	0	2	0	0	1	4
chr1	213817751	213988508	ENSG00000230461	PROX1-AS1	PROX1 antisense RNA 1 #or# NA /// PROX1 antisense RNA 1	genome	standard	31.1725	26.4296	28.9827	24.0627	34.0825	31.291	20.2385	20.7444	-0.687034	-0.382536	-0.669523	-0.139739	0.0720208	-0.130744	0.234666	0.286987	0.0400979	0.0678364	0.0239299	0.683949	0.818562	0.523414	0.275081	0.319267	0.368706	0.474421	0.264767	0.923137	1	1	0.777655	0.669883	11	39	20	65	6	62	25	40	8	64
chr14	20745892	20748380	ENSG00000181562	EDDM3A	epididymal protein 3A	genome	standard	0.882452	0.903052	0	1.16301	0.441807	0.714961	0.431844	0.383554	-1.14197	-1.06194	-1.12489	-1.3674	-0.847933	0.319981	-0.346288	0.0629487	0.62571	0.591109	0.612273	0.559178	0.715819	0.862502	0.869822	0.976227					1	1			1	0	0	2	0	4	0	0	0	2
chr2	207269275	207269424	ENSG00000221628	MIR1302-4	microRNA 1302-4	genome	standard	0	0.974182	0.724632	1.1568	0	0.476641	0.863687	0.115145	0.784794	-2.36162	-1.37806	0.556166	0	0.241769	-1.01846	-0.983561	0.776608	0.370849	0.626181	0.844545	1	0.92109	0.718918	0.710189					1	1			0	2	0	4	0	0	0	5	1	1
chr4	68509441	68517647	ENSG00000250566	UGT2B29P	UDP glucuronosyltransferase family 2 member B29, pseudogene	genome	standard	0	1.0878	0	0.754267	0.441807	1.26476	1.16649	1.34677	1.27517	0.20547	1.36888	0	0.0996075	-0.434106	0.187536	-1.16341	0.479251	0.877049	0.417027	1	0.959656	0.754794	0.898467	0.490646					1	1			0	1	0	4	0	2	0	1	0	4
chr5	103408941	103412511	ENSG00000250567	AC010406.1		genome	standard	0	0.940599	1.27209	0.137607	0.313608	0.494931	0.397602	1.92721	-0.180196	0.910501	1.85917	1.41853	0.0684592	-2.26433	-0.941549	-0.948672	0.929838	0.518566	0.284775	0.470612	0.973178	0.202498	0.596523	0.593368					1	1			0	1	0	2	0	3	2	0	0	1
chr5	134429051	134460615	ENSG00000250564	AC109454.3		genome	standard	0.882452	0.300357	0	0.341445	0.313608	1.22818	0.782045	0	-0.275283	-1.6425	-3.27372	-1.36739	-0.90019	0.1736	1.99004	1.63123	0.908959	0.496139	0.185747	0.580463	0.715069	0.941201	0.40422	0.499093					1	1			1	0	0	1	0	1	0	1	0	1
chr2	46490750	46542557	ENSG00000250565	ATP6V1E2	ATPase H+ transporting V1 subunit E2	genome	standard	29.4377	26.1224	20.6879	26.2911	26.0612	25.1312	22.7058	19.5244	-0.367422	-0.397156	-0.55232	-0.487143	-0.141181	-0.0146921	-0.0666333	0.155164	0.285594	0.0731229	0.0797678	0.206123	0.680613	0.945185	0.778399	0.612973	0.73129	0.486172	0.435213	0.696547	1	1	0.956182	0.854092	16	42	9	48	8	73	13	40	8	56
chr3	98525061	98525274	ENSG00000250562	RPL38P4	ribosomal protein L38 pseudogene 4	genome	standard	0	0.188716	0.636044	0.479052	0.441807	0.751543	0	0.268409	0	0.875909	-0.622633	0.556179	0.132684	1.49008	2.1071	1.49854	1	0.778437	0.841477	0.860721	0.966511	0.627958	0.528318	0.636399					1	1			0	1	0	0	0	0	1	1	0	2
chr8	126072587	126074231	ENSG00000250563	KNOP1P5	lysine rich nucleolar protein 1 pseudogene 5	genome	standard	0	1.4692	1.38686	0.611514	0	1.02644	2.44094	0.728991	2.30604	-0.782692	0.789467	1.4658	0	-1.34229	-0.532016	-1.57216	0.171867	0.558507	0.645557	0.435527	1	0.343661	0.715739	0.341723					1	1			0	3	0	2	0	4	0	3	1	0
chr1	960587	965715	ENSG00000187961	KLHL17	kelch like family member 17	genome	standard	11.6889	17.6382	21.6883	16.8029	15.4605	17.6341	21.1127	13.0008	0.792739	-0.493795	0.0291304	0.806342	0.355608	-0.0797096	-0.00967824	-0.522926	0.0839705	0.0602986	0.947996	0.0969748	0.460097	0.751477	0.971871	0.230348	0.493626	0.454255	0.987664		1	1			4	29	8	40	2	41	12	21	13	41
chr7	6879627	6880626	ENSG00000250561	OR7E59P	olfactory receptor family 7 subfamily E member 59 pseudogene	genome	standard	0	1.01767	0.636044	0.275214	0.313608	0.989863	0.431844	0.750014	-0.180196	-0.488616	0.539353	0.556168	0.0661153	-1.64344	-0.0203994	-1.02797	0.933538	0.768933	0.782495	0.796874	0.97548	0.373246	0.990936	0.588912					1	1			0	3	0	1	0	2	1	0	0	2
chr6	31762799	31764851	ENSG00000228727	SAPCD1	mutS homolog 5 #or# suppressor APC domain containing 1 #or# MSH5-SAPCD1 readthrough (NMD candidate) /// suppressor APC domain containing 1 /// suppressor APC domain containing 1 #or# MSH5-SAPCD1 readthrough (NMD candidate)	genome	standard	4.33855	4.21392	1.32445	3.10515	0.755416	3.5011	2.01702	3.47932	-1.12513	-0.214711	-0.256313	-1.71235	-2.28047	-0.518116	-0.296797	0.0416019	0.270706	0.730277	0.763889	0.185026	0.0716971	0.421041	0.670439	0.960507					1	1			2	4	2	9	1	14	0	6	0	4
chrX	74304190	74305031	ENSG00000187969	ZCCHC13	zinc finger CCHC-type containing 13	genome	standard	1.63541	1.24096	1.44926	0.976215	1.19722	1.66824	0	3.00164	-2.96442	1.22182	0.761911	-0.349227	-0.384942	-0.294491	0.420834	0.459912	0.0873513	0.211611	0.564681	0.829947	0.801742	0.787705	0.708769	0.737701					1	1			1	1	1	3	0	4	0	1	2	4
chr8	86481754	86483002	ENSG00000250569	NTAN1P2	N-terminal asparagine amidase pseudogene 2	genome	standard	1.63541	1.95827	0	2.22357	1.82444	1.4665	0.397602	1.17248	-2.00867	-0.633822	-0.478991	-2.2341	0.30011	0.169797	-0.399239	-0.154831	0.230921	0.487525	0.71451	0.182716	0.826624	0.841156	0.687312	0.902491					1	1			1	4	1	3	0	5	0	1	0	5
chr4	68376323	68376505	ENSG00000162840	MT2P1	metallothionein 2 pseudogene 1	genome	standard	4.65332	3.42351	4.00958	2.52879	5.0442	1.70482	8.96331	4.5616	1.00589	0.302381	-0.0830822	-0.136751	0.265951	-0.429272	-0.975208	0.385463	0.18601	0.548201	0.912347	0.880769	0.744107	0.446441	0.160677	0.613736		0.876249			1	1			2	7	1	7	2	7	1	4	1	6
chr1	241652278	241802133	ENSG00000162843	WDR64	WD repeat domain 64	genome	standard	12.0098	14.6267	8.96724	12.9946	14.7756	12.6116	3.77071	8.56592	-1.66204	-0.680011	-0.343635	-0.39571	0.330731	-0.128038	-0.206658	-0.336376	0.0102971	0.0246324	0.4719	0.502758	0.512622	0.652439	0.514159	0.465052		0.320281	0.813634		1	1			5	29	3	34	5	27	3	20	7	39
chr6	34284887	34426071	ENSG00000270800	NUDT3	nudix hydrolase 3 /// RPS10-NUDT3 readthrough #or# nudix hydrolase 3	genome	standard	23.7545	24.1622	18.2947	24.6862	10.9153	27.3858	15.591	21.6819	-0.599927	-0.156281	-0.129857	-0.390859	-1.08157	0.0360161	0.16889	-0.0264235	0.124003	0.492966	0.702259	0.351075	0.0114999	0.872727	0.488358	0.937217	0.567271	0.856321	0.908272	0.802137	1	1		0.978825	7	38	12	46	8	67	8	47	10	63
chr1	245154985	245709431	ENSG00000162849	KIF26B	kinesin family member 26B	genome	standard	32.1966	29.9717	30.8386	30.3419	32.6877	27.9362	26.0288	26.9015	-0.280128	-0.125753	-0.20695	-0.0418194	0.0651383	-0.00881801	-0.107228	0.0811972	0.377607	0.502006	0.469157	0.901431	0.834754	0.962287	0.606043	0.773948	0.783417	0.858066	0.811675	0.97621	1	1	0.913169	0.925451	15	49	11	69	10	69	19	58	14	62
chr11	43880811	43920266	ENSG00000166199	ALKBH3	alkB homolog 3, alpha-ketoglutaratedependent dioxygenase #or# SEC14 like 1 pseudogene 1 /// alkB homolog 3, alpha-ketoglutaratedependent dioxygenase	genome	standard	14.1949	18.6954	20.2711	17.0657	20.3182	18.6422	14.5324	19.1882	0.0409851	0.136031	0.526611	0.553613	0.539293	-0.116296	0.00529309	-0.39058	0.930502	0.604635	0.216055	0.248897	0.23962	0.667245	0.985655	0.358864	0.985959	0.898012	0.628402		1	1		0.699273	2	41	8	39	6	34	17	31	3	41
chr16	54285604	54289568	ENSG00000283689	AC018553.2		genome	standard	3.52981	5.90246	4.61945	4.88588	5.12787	4.47267	6.89889	3.95934	0.95837	-0.564238	0.15996	0.408964	0.240867	-0.334791	-0.390422	-0.724198	0.26171	0.24469	0.84816	0.667257	0.79221	0.481461	0.461503	0.374314		0.714563			1	1			4	13	0	14	0	9	3	4	1	7
chr11	75422394	75430629	ENSG00000149243	KLHL35	kelch like family member 35	genome	standard	17.669	20.9214	22.6907	21.8092	29.5627	21.8867	25.202	24.8096	0.505166	0.173794	0.412295	0.370698	0.671508	0.0856651	0.0653125	-0.238501	0.203873	0.446009	0.270627	0.389838	0.0920964	0.71162	0.798047	0.524888	0.658153	0.835972	0.676737	0.817378	1	1	0.961647	0.811744	8	40	7	41	5	48	10	36	7	60
chr8	22146825	22157084	ENSG00000168481	LGI3	leucine rich repeat LGI family member 3	genome	standard	7.09747	11.305	13.1699	13.702	13.3532	13.07	8.17334	9.55174	0.196826	-0.215252	0.461914	0.922593	1.06274	0.241674	0.212276	-0.677166	0.76197	0.543237	0.438971	0.156038	0.086642	0.478453	0.572317	0.251198		0.875823	0.792167		1	1			1	20	4	14	3	36	10	28	3	21
chr1	171600621	171638799	ENSG00000283683	MYOCOS	myocilin opposite strand	genome	standard	3.77086	6.6267	6.57995	6.71669	2.45166	8.87219	4.795	5.40023	0.450121	-0.255376	0.645649	0.921794	-0.187794	0.0397602	0.42641	-0.901025	0.600891	0.526589	0.416375	0.295155	0.840528	0.919314	0.298118	0.251567		0.867676			1	1			1	12	1	11	2	18	4	11	1	18
chr15	22030900	22031846	ENSG00000283680	AC134980.1		genome	standard	0	0.298375	0.724632	0.359556	0	0.23832	0	0.596751	0	0.95077	0.246955	0.556191	0	0.249146	-0.304343	0.703815	1	0.802725	0.94873	0.88745	1	0.948489	0.944353	0.856632					1	1			0	0	0	2	0	0	0	0	1	1
chr8	142797624	142806142	ENSG00000283686	AC083841.4		genome	standard	1.63541	0.600714	0.662227	2.20546	0.441807	0.751543	0.397602	0.980305	-2.00355	0.639688	-0.825504	-1.26719	-1.73229	1.79239	0.240113	1.46519	0.245417	0.593329	0.555484	0.462555	0.311107	0.107212	0.861161	0.314418					1	1			1	0	1	2	0	2	0	2	0	5
chr16	30553764	30558498	ENSG00000169951	ZNF764	zinc finger protein 764 #or# NA /// zinc finger protein 764	genome	standard	51.0946	59.0433	46.553	56.1888	74.1579	60.8588	60.7709	61.6262	0.243458	0.0422713	0.244881	-0.141444	0.470687	-0.0497105	0.0495059	-0.202609	0.312612	0.765241	0.274858	0.604124	0.0504657	0.729727	0.751889	0.36479	0.746651	0.941989	0.682189	0.895497	1	1	0.951617	0.704577	16	110	25	133	17	122	22	99	23	152
chr1	155173787	155184971	ENSG00000163462	TRIM46	tripartite motif containing 46	genome	standard	8.93608	18.1154	15.9175	18.2349	20.8442	14.8297	22.0185	18.6327	1.32627	0.0864326	1.14311	0.866333	1.1761	-0.0155621	-0.310053	-1.05668	0.0104133	0.721719	0.0218989	0.12386	0.0257706	0.949836	0.274362	0.0339976	0.217941	0.929665	0.254073		1	1			6	22	2	48	2	45	11	26	5	44
chr2	218162845	218166995	ENSG00000163464	CXCR1	C-X-C motif chemokine receptor 1	genome	standard	0.882452	3.97875	5.9439	3.19978	4.74382	3.42794	1.17965	3.02266	0.334384	-0.566156	1.4979	2.65315	2.12062	-0.316133	-0.217361	-2.06406	0.82171	0.328647	0.242049	0.044215	0.107698	0.576993	0.725125	0.101721					1	1			1	6	0	13	0	6	3	2	1	9
chr2	218217094	218254356	ENSG00000163466	ARPC2	actin related protein 2/3 complex subunit 2	genome	standard	24.7664	31.601	27.9504	29.95	33.4807	32.1157	29.3703	33.5638	0.236019	0.0809841	0.424996	0.159106	0.35963	-0.0371369	0.0336493	-0.344012	0.48853	0.662741	0.175011	0.668374	0.294116	0.844756	0.870724	0.27175	0.84538	0.915595	0.587364	0.917678	1	1	0.975709	0.627217	9	64	11	65	8	65	10	49	17	87
chr1	156337314	156346995	ENSG00000163467	TSACC	TSSK6 activating cochaperone	genome	standard	54.198	56.6058	50.0511	60.488	60.5421	58.8237	62.1453	68.9218	0.177368	0.260022	0.306332	-0.118614	0.135488	0.108594	0.0586431	-0.0463099	0.450673	0.0620867	0.158231	0.652737	0.572851	0.445456	0.709338	0.832018	0.827497	0.460438	0.565966	0.91148	1	1	0.942451	0.944919	24	106	24	143	14	101	33	105	20	155
chr1	156308968	156367873	ENSG00000163468	CCT3	chaperonin containing TCP1 subunit 3	genome	standard	57.5625	65.3508	53.2577	67.914	58.2367	63.0037	68.7651	73.1527	0.238084	0.143623	0.309341	-0.131762	0.0372242	0.0626888	-0.0475052	-0.165718	0.284293	0.252605	0.132225	0.601187	0.871801	0.623514	0.738646	0.420694	0.730257	0.720017	0.529979	0.895042	1	1	0.948875	0.741986	17	118	31	153	18	134	26	106	26	172
chr1	60865259	61462793	ENSG00000162599	NFIA	nuclear factor I A	genome	standard	59.9509	85.7141	70.6607	79.6496	65.3558	80.2886	83.1421	93.0348	0.44495	0.102831	0.599155	0.214518	0.066231	-0.109402	-0.0987915	-0.496324	0.0361076	0.358704	0.00237488	0.359276	0.766887	0.34435	0.437621	0.0118028	0.352587	0.788744	0.0773003	0.803477	1	1	0.864064	0.145259	18	147	33	191	18	195	38	134	34	190
chr1	59987269	60073770	ENSG00000162598	C1orf87	chromosome 1 open reading frame 87	genome	standard	7.1154	9.05521	8.66525	7.95107	5.98557	9.80718	4.10775	5.26878	-0.80692	-0.802453	-0.433085	0.303656	-0.0831086	-0.184458	0.108911	-0.369368	0.260086	0.0383517	0.478523	0.656401	0.90124	0.608209	0.775443	0.527887		0.382474			1	1			6	13	1	25	1	19	5	10	3	22
chr17	68189884	68192802	ENSG00000267731	AC005332.3		genome	standard	1.50592	3.90564	4.01962	3.29602	3.23299	1.70482	1.59833	2.26793	-0.117856	-0.72845	0.455944	1.20378	0.427775	-0.286732	-1.20633	-1.18439	0.928027	0.227579	0.692686	0.330239	0.734182	0.618545	0.102533	0.292523					1	1			0	4	2	12	0	9	3	6	2	7
chr1	3746460	3771645	ENSG00000162592	CCDC27	coiled-coil domain containing 27	genome	standard	8.80659	13.4708	3.25877	9.09758	6.01149	6.83759	8.38134	6.58429	-0.06233	-0.871851	-0.276781	-1.39596	-0.803276	-0.578365	-0.952885	-0.595071	0.917333	0.0146631	0.619608	0.0900798	0.230888	0.0958502	0.0192771	0.266263		0.248631	0.878611		1	1			5	30	3	26	2	26	2	19	0	17
chr1	3489920	3611495	ENSG00000162591	MEGF6	multiple EGF like domains 6	genome	standard	27.7843	34.234	38.8478	37.0913	33.289	30.4291	30.6947	27.4601	0.162718	-0.299138	0.0315159	0.507608	0.37685	0.0847858	-0.180858	-0.330654	0.623697	0.125785	0.918804	0.14037	0.255319	0.653367	0.398977	0.276641	0.899501	0.582099	0.980801	0.630822	1	1	0.844317	0.630808	10	51	11	92	10	72	19	52	15	78
chr18	56138612	56143221	ENSG00000267732	AC006305.3		genome	standard	0	0.337903	0	0.137607	0	0.494931	0.384443	0.306527	-0.180137	0.0442854	-0.502479	0	0	-0.768819	0.554838	0.546764	0.975598	0.993932	0.931617	1	1	0.89557	0.931724	0.925621					1	1			0	1	0	1	0	0	0	0	0	1
chr19	12880969	12884088	ENSG00000267735	AC020934.2		genome	standard	4.33855	5.07746	1.38686	3.49879	3.53337	2.51124	6.77777	5.24696	0.633741	0.0900269	0.279503	-1.71108	-0.306811	-0.492867	-1.01863	-0.189476	0.425003	0.849718	0.712767	0.168993	0.727681	0.337204	0.10174	0.802711					1	1			2	11	2	11	1	9	0	10	1	9
chr6	136256627	136289851	ENSG00000029363	BCLAF1	BCL2 associated transcription factor 1	genome	standard	48.3975	39.6405	41.38	32.1919	39.0514	44.6353	46.8493	33.5791	-0.0281533	-0.178308	-0.443126	-0.218012	-0.389913	-0.31448	0.164438	0.264818	0.913172	0.294158	0.0680771	0.448692	0.154532	0.071728	0.363209	0.268132	0.979962	0.749911	0.410204	0.842784	1	1	0.818671	0.623995	16	66	20	89	18	92	22	61	25	71
chr1	68045896	68051631	ENSG00000162595	DIRAS3	DIRAS family GTPase 3	genome	standard	3.3266	5.26121	2.57036	4.03324	2.72074	4.17948	3.17558	3.28556	-0.125578	-0.683521	-0.0920884	-0.390987	-0.626004	-0.413201	-0.336872	-0.591433	0.892327	0.170043	0.91285	0.712026	0.534554	0.394476	0.525766	0.46778					1	1			0	8	3	14	1	11	3	5	0	9
chr1	67138907	67259979	ENSG00000162594	IL23R	interleukin 23 receptor	genome	standard	1.63541	7.55145	3.94718	6.25574	6.45329	5.24251	3.32571	5.72857	0.8782	-0.399629	1.70209	1.19229	1.65397	-0.268604	-0.538866	-2.10172	0.452347	0.332936	0.115447	0.32272	0.143565	0.512229	0.2527	0.0500815		0.773257			1	1			1	13	1	21	0	13	1	9	0	16
chr4	121758933	121765427	ENSG00000164112	TMEM155	transmembrane protein 155 #or# NA /// transmembrane protein 155	genome	standard	11.436	12.1269	13.639	11.0562	16.3695	10.0638	15.9859	11.8391	0.489799	-0.0544921	0.0345452	0.232323	0.399795	-0.1495	-0.271399	-0.0890373	0.326283	0.859513	0.942289	0.671791	0.433561	0.633722	0.440543	0.850905		0.9671	0.986252		1	1			3	19	6	38	4	19	4	16	8	26
chr6	30751038	30751289	ENSG00000263608	RN7SL353P	RNA, 7SL, cytoplasmic 353, pseudogene	genome	standard	0	0.151169	0	0.479052	0.441807	0.256611	0	0	0	-0.813395	0	0	0.151113	1.46777	0.551338	1.49844	1	0.890157	1	1	0.97951	0.801572	0.933219	0.799157					1	1			0	0	0	0	0	1	0	1	0	2
chr2	85561562	85582031	ENSG00000118640	VAMP8	vesicle associated membrane protein 8	genome	standard	25.2107	23.5001	25.5207	19.1362	21.3872	24.2334	23.0639	20.4828	-0.105563	-0.154212	-0.235534	0.044661	-0.176009	-0.323529	0.0494139	0.0813216	0.765638	0.472148	0.469323	0.906213	0.628706	0.144711	0.831339	0.800231	0.9397	0.8461	0.811675	0.977488	1	1	0.969052	0.936613	10	45	9	55	9	45	15	38	12	36
chr17	30729469	30731202	ENSG00000263603	AC127024.2		genome	standard	7.97992	5.93008	5.34408	6.02351	5.22961	5.93918	2.73058	6.07793	-1.49679	-0.079987	-0.472815	-0.564338	-0.473832	-0.0472886	-0.0286313	0.392828	0.0530807	0.853436	0.433004	0.45111	0.488552	0.913419	0.952195	0.510315		0.964529			1	1			2	6	4	20	3	12	3	13	2	10
chr17	48724408	48724475	ENSG00000263602	MIR3185	microRNA 3185	genome	standard	0	0.675807	0	0.221949	0	0	0	0.558633	0	-0.285738	0.169604	0	0	-1.7709	-2.89077	-0.455342	1	0.960423	0.976808	1	1	0.76068	0.657365	0.937571					1	1			0	2	0	2	0	0	0	0	0	0
chr17	27683946	27684144	ENSG00000263604	AC015688.1		genome	standard	0.752959	0.489073	1.32445	0.767232	0	1.00815	0.431844	0.673778	-1.14197	0.425517	-0.554045	0.480504	-1.83921	0.623789	1.04295	0.979562	0.575445	0.793872	0.761972	0.805741	0.367061	0.69828	0.542748	0.598669					1	1			0	1	1	1	0	1	0	2	0	1
chr18	2945550	2946890	ENSG00000263606	AP000919.1		genome	standard	0	1.95629	0.662227	1.17491	0.441807	0.733252	0.431844	0.690081	-0.180199	-1.32878	0.657379	0.556165	0.0969451	-0.773987	-1.40305	-1.98616	0.92553	0.292672	0.694871	0.772976	0.959612	0.520703	0.326958	0.209298					1	1			0	4	0	4	0	4	0	4	0	1
chr14	60398934	60400013	ENSG00000259169	GNRHR2P1	GNRHR2 pseudogene 1	genome	standard	0	1.35756	0.636044	0.904839	0.313608	0.733252	1.16649	1.07364	1.27865	-0.149788	1.28595	0.556163	0.0719436	-0.559973	-0.852366	-1.43573	0.4584	0.901047	0.423817	0.771182	0.969808	0.65391	0.55203	0.366071					1	1			0	4	0	1	0	3	1	2	0	2
chr5	179082680	179083194	ENSG00000253144	AC104117.2		genome	standard	0	0.188716	0	0	0	0.494931	0	0.115145	0	0.112892	-1.38552	0	0	-0.778884	1.50655	1.49841	1	0.984699	0.813902	1	1	0.89479	0.816858	0.799161					1	1			0	1	0	0	0	0	0	0	0	0
chrX	17044380	17044511	ENSG00000201467	RF00190		genome	standard	0	0.151169	0	0	0	0.256611	0	0	0	-0.813395	0	0	0	-0.778884	0.55134	1.49838	1	0.890157	1	1	1	0.89479	0.933219	0.799165					1	1			0	0	0	0	0	1	0	0	0	0
chr5	154559308	154560440	ENSG00000253146	CIR1P1	corepressor interacting with RBPJ, 1 pseudogene 1	genome	standard	0	1.50278	2.11149	1.31252	0	1.68653	0.384443	2.02054	-0.180203	0.372562	1.9601	2.0554	0	-0.197021	0.203973	-1.58754	0.921994	0.714658	0.186106	0.209595	1	0.853388	0.857733	0.287439					1	1			0	4	0	4	0	1	0	4	2	2
chr5	173463500	173484584	ENSG00000253141	AC008632.1		genome	standard	0.752959	1.28048	2.80994	2.21735	0	1.70482	0.829446	2.61178	-0.242632	1.04273	1.46684	1.50258	-1.83923	0.768634	0.418398	-0.424115	0.883371	0.217142	0.279471	0.312554	0.295098	0.373888	0.667677	0.761944					1	1			0	2	1	2	0	4	1	6	3	4
chr2	97655963	97664107	ENSG00000115073	ACTR1B	ARP1 actin related protein 1 homolog B	genome	standard	50.0508	31.4824	32.5478	35.7434	33.1544	38.4572	25.1809	37.8591	-0.968616	0.254207	-0.400131	-0.641014	-0.622849	0.18196	0.28072	0.654339	0.00201361	0.24963	0.144763	0.0524298	0.0439956	0.413108	0.248303	0.0175625	0.088591	0.718541	0.546623	0.482705	1	1	0.764166	0.179853	22	53	18	69	16	74	10	60	27	87
chr8	70471112	70480623	ENSG00000253143	AC022730.3		genome	standard	0	0.526619	0	0.137607	0	0.751543	0.384443	0	-0.180127	-2.40458	0	0	0	-1.40829	0.517521	-0.0927129	0.9756	0.679824	1	1	1	0.809007	0.935757	0.987303					1	1			0	2	0	1	0	0	0	0	0	1
chr8	22895434	22897813	ENSG00000253142	AC037441.2		genome	standard	0	0.600714	0	0.785343	0.627217	0.256611	1.20073	0.558633	1.29069	-0.232827	0.0868801	0	0.720808	0.322512	-1.29528	-0.319707	0.553907	0.906774	0.968334	1	0.75055	0.867241	0.594383	0.881583					1	1			0	0	0	2	0	2	0	1	0	1
chr14	101843394	101844122	ENSG00000259161	AL137779.3		genome	standard	1.95018	1.43562	0.662227	1.74345	0	0.751543	1.24813	2.57366	-0.561092	0.858607	0.540632	-1.31444	-2.74804	0.293494	-0.955036	0.317974	0.703153	0.346886	0.671424	0.43753	0.104563	0.757603	0.434327	0.808016					1	1			1	2	0	0	1	7	0	3	0	5
chr14	64535702	64535879	ENSG00000259160	AL049869.4		genome	standard	0	0.489073	0	0	0	0.23832	0.431844	0.536818	-0.180132	0.158404	0.148517	0	0	-2.26748	-0.999318	0.00988729	0.973744	0.976382	0.978117	1	1	0.675106	0.869027	0.998542					1	1			0	1	0	1	0	1	0	0	0	0
chr14	90642638	90648894	ENSG00000259163	AL096869.2		genome	standard	2.13545	1.27652	0.636044	0.887795	0.755416	1.20989	1.24813	2.17381	-0.590397	0.694016	0.175072	-1.34503	-1.02961	-0.718413	-0.0688775	0.518944	0.692082	0.482316	0.893702	0.431323	0.516816	0.525602	0.952664	0.698647					1	1			0	2	0	4	2	2	1	0	0	0
chr14	20437982	20441268	ENSG00000259162	AL355075.5		genome	standard	1.63541	4.8512	3.29499	3.06893	2.33669	2.45637	2.76482	2.95722	0.678237	-0.643524	0.815709	0.930077	0.360869	-0.720909	-0.972263	-1.45923	0.571991	0.226161	0.467027	0.456382	0.772809	0.185212	0.124148	0.184951					1	1			1	9	1	11	0	10	3	8	1	4
chr12	132723945	132724057	ENSG00000201469	RNA5SP379	RNA, 5S ribosomal pseudogene 379	genome	standard	1.63541	0.938617	1.36068	0.275214	0.441807	0.256611	0.829446	0.651963	-1.09141	-0.32644	-1.19003	-0.361969	-1.72143	-1.50274	-1.93924	0.863591	0.520342	0.797749	0.436059	0.831317	0.334785	0.318006	0.29092	0.560706					1	1			1	1	1	3	0	2	1	0	1	2
chr1	192316992	192367285	ENSG00000253148	RGS21	regulator of G protein signaling 21	genome	standard	0	2.8228	0	1.12679	1.89488	1.22818	0	1.71402	0	-0.841933	1.66228	0	1.88491	-1.34497	-1.18007	-2.50421	1	0.350267	0.248964	1	0.221591	0.161032	0.261562	0.0737659					1	1			0	7	0	5	0	5	0	2	0	2
chr14	81032529	81033404	ENSG00000259167	NMNAT1P1	NMNAT1 pseudogene 1	genome	standard	0	0.938617	1.29827	0.412822	0	0.494931	0.816287	0.673778	0.721153	-0.532618	0.41145	1.42705	0	-1.01506	-0.936813	-0.944068	0.727251	0.749834	0.833277	0.491192	1	0.559585	0.626769	0.618568					1	1			0	1	0	3	0	2	1	0	0	3
chr11	77659996	77821017	ENSG00000048649	RSF1	remodeling and spacing factor 1 /// remodeling and spacing factor 1 #or# NA	genome	standard	52.3716	53.7208	53.3764	51.0513	44.4983	53.636	46.0251	55.0682	-0.156965	0.0168363	0.0906745	0.0505686	-0.203469	-0.0939484	-0.0100043	-0.0738382	0.524569	0.904169	0.682685	0.847262	0.421265	0.511204	0.94874	0.738243	0.859419	0.979569	0.901898	0.967046	1	1	0.98903	0.911733	21	85	18	133	19	118	31	91	30	112
chr16	10528422	10580698	ENSG00000213853	EMP2	epithelial membrane protein 2	genome	standard	15.9041	16.6561	13.6491	14.7967	13.7505	14.1513	12.0178	19.2559	-0.393704	0.226957	0.300534	-0.23927	-0.151039	-0.203285	-0.245664	-0.0735769	0.386624	0.354942	0.446545	0.626182	0.738105	0.434851	0.395218	0.852899		0.787015	0.79785		1	1			6	27	7	40	5	37	6	33	9	28
chr4	43410041	43410937	ENSG00000213851	AC098590.1		genome	standard	0.752959	0.74792	0.724632	0.772377	0.313608	0.751543	0.795205	0.558633	-0.257044	-0.574555	-0.894812	-0.405611	-0.895264	0.0804757	-0.0373926	0.320257	0.900642	0.738964	0.651316	0.84964	0.674223	0.961067	0.983777	0.866517					1	1			0	0	1	4	0	1	0	0	1	4
chr8	41653220	41896762	ENSG00000029534	ANK1	ankyrin 1	genome	standard	42.8736	39.5931	34.327	30.5266	39.6851	33.1055	23.7327	23.6501	-0.860413	-0.681314	-0.8031	-0.333672	-0.0804481	-0.390036	-0.262454	0.121786	0.00419968	0.000291442	0.00231886	0.281123	0.774183	0.0328846	0.186752	0.628907	0.133907	0.0265589	0.0756144	0.7576	1	1	0.71713	0.86193	17	65	20	94	12	88	17	38	16	72
chr22	41074180	41075239	ENSG00000213857	AL080243.1		genome	standard	1.63541	2.63408	1.29827	1.02434	2.40713	2.69469	0	1.59336	-2.97443	-0.661071	-0.0894312	-0.387761	0.114424	-1.28985	0.0551167	-0.57164	0.0700773	0.396597	0.94235	0.800459	0.932346	0.134645	0.945168	0.633605					1	1			1	6	1	5	0	5	1	3	0	3
chrX	49632500	49633349	ENSG00000213856	VDAC1P2	voltage dependent anion channel 1 pseudogene 2	genome	standard	0.882452	1.2785	0	0.989181	0.755416	1.90656	0	0.95849	-2.10377	-0.282768	0.136482	-1.36741	-0.103664	-0.42267	0.584609	-0.41925	0.293798	0.836067	0.9371	0.495008	0.95664	0.759535	0.68539	0.805267					1	1			1	2	0	3	0	3	0	2	0	1
chr3	31181751	31182650	ENSG00000213854	CNN2P6	calponin 2 pseudogene 6	genome	standard	0	1.12535	1.29827	0.851574	0.825858	0.971572	0.397602	0.558633	-0.180199	-1.14355	0.0505825	1.43167	0.100867	-0.496496	-0.203975	-1.19413	0.928538	0.449646	0.978035	0.456981	0.959697	0.728347	0.89534	0.486872					1	1			0	2	0	4	0	1	1	2	0	0
chr17	7351889	7354944	ENSG00000213859	KCTD11	potassium channel tetramerization domain containing 11	genome	standard	22.7544	25.0919	25.4845	24.5528	26.3753	24.1053	19.7935	19.3766	-0.263979	-0.366962	-0.28602	0.104679	0.182843	-0.0516611	-0.0551383	-0.0809426	0.470209	0.0849649	0.387337	0.784078	0.60744	0.802619	0.808472	0.802322	0.834816	0.512504	0.763751	0.950933	1	1	0.962142	0.937358	9	43	14	53	4	60	14	35	11	54
chr16	89575768	89597246	ENSG00000178773	CPNE7	copine 7	genome	standard	15.6511	8.68571	13.013	12.2911	9.01992	8.74361	12.2548	9.58434	-0.313415	0.190458	-0.584761	-0.236215	-0.681476	0.463008	-0.0223153	0.775218	0.508292	0.560535	0.180915	0.646053	0.178697	0.148322	0.952247	0.0779492		0.882243	0.591856		1	1			5	11	5	21	7	23	5	26	9	25
chr13	109400696	109401641	ENSG00000229792	LINC00399	long intergenic non-protein coding RNA 399	genome	standard	0	0.451526	0	0.341445	0.441807	1.00815	0	0.115145	0	-1.26962	-1.38324	0	0.142576	-0.402418	1.14682	0.113619	1	0.750033	0.733627	1	0.971999	0.919008	0.789703	0.977282					1	1			0	0	0	1	0	2	0	1	0	1
chr7	14985378	14986074	ENSG00000225816	GTF3AP5	general transcription factor IIIA pseudogene 5	genome	standard	0	0.67977	0.636044	0.550429	0	0.733252	0	0.86516	0	0.348888	0.80205	0.556169	0	-0.21301	0.124438	-0.453163	1	0.888623	0.763263	0.844224	1	0.932932	0.964346	0.865206					1	1			0	2	0	0	0	2	1	0	0	4
chr15	21328380	21343881	ENSG00000280881	AC060814.5		genome	standard	0	0.300357	0	0	0	0	0	0.115145	0	-0.680623	-1.38549	0	0	-1.5724	-1.7305	0.704871	1	0.907597	0.813906	1	1	0.7887	0.792083	0.904366					1	1			0	0	0	1	0	1	0	0	0	0
chrX	64697878	64698547	ENSG00000225814	GRPEL2P2	GrpE like 2, mitochondrial pseudogene 2	genome	standard	1.95018	0.447563	0.662227	0.425787	0.825858	0.769833	0.863687	0.268409	-1.15426	-0.510851	-2.51283	-1.35958	-1.80823	-0.233182	0.714448	2.00198	0.559932	0.788914	0.203934	0.512054	0.380165	0.902354	0.713856	0.294069					1	1			1	0	0	3	1	0	0	1	0	0
chr2	66327349	66328984	ENSG00000225815	AC092669.1		genome	standard	5.53577	9.1303	6.03249	5.39796	7.43919	5.95747	4.85556	6.80141	-0.133263	-0.409737	0.376357	0.186923	0.601169	-0.728539	-0.625774	-0.786094	0.859694	0.269412	0.573543	0.813282	0.401701	0.0633618	0.144888	0.231527		0.730812			1	1			3	15	1	25	2	17	2	12	2	15
chr2	161281902	161282618	ENSG00000225813	AC009299.1		genome	standard	1.95018	2.2191	1.93432	3.27791	1.69624	0.971572	2.85962	0.959282	0.669543	-0.861304	-0.529335	0.172035	0.27907	0.539368	-1.18707	-0.33197	0.587005	0.277046	0.666728	0.901195	0.828867	0.42495	0.213235	0.776933					1	1			1	3	0	5	1	6	2	7	0	7
chr1	190264898	190362270	ENSG00000225811	AL354771.1		genome	standard	3.58559	0.830939	0.662227	1.09057	1.89488	1.00815	0.397602	0.711896	-3.03108	-0.287864	-2.41284	-2.29471	-0.966621	0.417358	0.291156	2.12498	0.0473413	0.806296	0.0477162	0.133244	0.427681	0.702237	0.809897	0.0686215					1	1			2	2	1	0	1	3	0	4	0	2
chr19	12577961	12640098	ENSG00000188033	AC010422.6	NA /// zinc finger protein 490 #or# NA	genome	standard	1.7649	5.63368	1.93432	4.42281	4.50065	2.98788	2.01702	3.87917	0.190847	-0.412652	1.27956	0.184751	0.930004	-0.387325	-0.9418	-1.69221	0.880043	0.441155	0.255959	0.892795	0.442849	0.470859	0.141114	0.128876					1	1			2	6	0	17	0	13	2	8	0	9
chr17	71596338	71597279	ENSG00000225818	AC118653.1		genome	standard	0	1.54528	0.662227	0.359556	0	0.513222	0	0.4987	0	-1.51924	0.137182	0.556172	0	-2.11238	-1.60799	-1.65642	1	0.520935	0.957954	0.83834	1	0.38654	0.544807	0.508032					1	1			0	1	0	2	0	7	0	0	0	1
chr2	130515997	130526691	ENSG00000225819	AC013269.2		genome	standard	0.882452	0	0.636044	0.785343	0	0	0.768886	0.153263	-0.302898	1.164	-2.25807	-0.405553	-1.83915	3.12191	0	3.42206	0.92562	0.722777	0.491324	0.901926	0.576275	0.322168	1	0.298429					1	1			1	0	0	0	0	0	1	1	0	1
chr21	12999676	13016692	ENSG00000229306	AP001464.1		genome	standard	0	0.980127	0	0.891874	0	0.494931	0.431844	0.328342	-0.180188	-2.29355	-1.30179	0	0	-0.100639	-0.98402	-0.99176	0.951656	0.409348	0.660219	1	1	0.969284	0.742351	0.722369					1	1			0	2	0	1	0	3	0	1	0	5
chr13	62323657	62328833	ENSG00000229307	LINC00459	long intergenic non-protein coding RNA 459	genome	standard	1.06773	1.92271	1.36068	1.63692	1.58127	1.77799	2.02225	1.28683	1.07543	-0.552763	0.455704	0.490588	0.538081	-0.334451	-0.137089	-1.00847	0.467059	0.545519	0.750203	0.769774	0.731767	0.70976	0.887971	0.469653					1	1			0	3	0	2	1	7	1	3	1	1
chr1	8189824	8192770	ENSG00000229305	AL358876.1		genome	standard	0.882452	0.300357	0.662227	1.1449	0.313608	1.72311	0	1.18957	-2.10377	2.08541	0.476563	-0.405612	-0.892898	1.83683	2.45619	1.60885	0.299636	0.204503	0.783807	0.841498	0.658107	0.268375	0.159185	0.409072					1	1			1	0	0	1	0	1	0	1	0	2
chr13	45436121	45436660	ENSG00000229303	PPIAP25	peptidylprolyl isomerase A pseudogene 25	genome	standard	1.82069	1.08979	0.636044	0.563394	0.313608	0.714961	0.384443	1.51791	-2.03278	0.54826	-0.135103	-1.29642	-1.78016	-1.01145	-0.602295	0.683363	0.259442	0.638686	0.925689	0.472015	0.320055	0.453503	0.673129	0.642468					1	1			0	1	1	3	1	3	1	1	0	1
chr7	63354457	63359306	ENSG00000229301	AC006455.4		genome	standard	0	0.489073	0	1.24628	0.441807	0.494931	0	0.230291	0	-0.724378	-0.737318	0	0.125623	1.3556	0.0206168	0.01294	1	0.7802	0.786803	1	0.963849	0.579093	0.994163	0.996111					1	1			0	1	0	1	0	1	0	3	0	3
chr7	92198969	92246166	ENSG00000001631	KRIT1	KRIT1, ankyrin repeat containing #or# NA /// KRIT1, ankyrin repeat containing	genome	standard	46.1623	37.2021	43.7168	40.3896	42.5462	44.489	40.1531	49.8281	-0.224861	0.447023	0.101207	-0.0970697	-0.141308	0.153199	0.274373	0.345816	0.39526	0.00555428	0.669531	0.733021	0.597425	0.359933	0.128959	0.151383	0.794192	0.157205	0.897777	0.937091	1	1	0.655926	0.492414	24	81	19	78	10	68	22	64	20	110
chr1	24777873	24777979	ENSG00000238482	RNU6-1208P	RNA, U6 small nuclear 1208, pseudogene	genome	standard	0	0.451526	0	0	0.313608	0.23832	0	0.153263	0	-1.15917	-1.27846	0	0.0512519	-2.15804	-0.890035	0.119285	1	0.842376	0.827973	1	0.993053	0.711507	0.891652	0.983689					1	1			0	0	0	1	0	2	0	0	0	0
chrY	4036497	4100320	ENSG00000229308	AC010737.1		genome	standard	0	0.149188	0	0	0.441807	0	0.384443	0	-0.180048	-0.813395	0	0	0.151159	-0.778884	-0.936981	1.49839	0.975611	0.890157	1	1	0.979504	0.89479	0.886848	0.799164					1	1			0	0	0	1	0	0	0	0	0	0
chr13	81250438	81302407	ENSG00000229309	AL353633.1		genome	standard	0	1.42769	0	1.04245	0.627217	1.94314	0.829446	0.383554	0.726175	-1.63854	-0.0940154	0	0.789685	-0.439967	0.443583	-1.54452	0.691302	0.238719	0.957321	1	0.666039	0.721404	0.730177	0.33315					1	1			0	2	0	4	0	3	0	2	0	3
chr14	103208100	103208876	ENSG00000278071	AL161669.3		genome	standard	0	1.0878	0	0.581504	0.940825	0.751543	0.397602	0.345436	-0.180198	-1.41455	-0.261559	0	1.16488	-0.94388	-0.546471	-1.15299	0.941928	0.506161	0.91203	1	0.623419	0.650222	0.810187	0.607574					1	1			0	1	0	4	0	2	0	0	0	1
chr9	41644771	41644981	ENSG00000278077	AL591926.8		genome	standard	0.882452	0.903052	0	0.203838	0	0.23832	0.863687	0	-0.163542	-3.19384	-3.27365	-1.36732	-1.83913	-2.19754	-1.89005	0.0798083	0.966155	0.397457	0.402006	0.726316	0.637776	0.560423	0.656274	0.98313					1	1			1	0	0	2	0	4	0	1	0	0
chr18	79900555	79900903	ENSG00000278075	AC114341.1		genome	standard	0	0.640242	1.36068	0.785343	0	0.476641	0.431844	0.980305	-0.180195	0.611971	0.995924	1.45647	0	0.240838	-0.403831	-0.383953	0.929912	0.689021	0.57773	0.457727	1	0.877822	0.825723	0.83348					1	1			0	1	0	1	0	2	1	1	1	1
chr1	16352575	16398145	ENSG00000055070	SZRD1	SUZ RNA binding domain containing 1	genome	standard	76.12	71.7799	67.9856	72.7312	63.5812	75.0101	81.6651	79.2259	0.102977	0.11817	0.0423369	-0.161306	-0.196734	0.00551544	0.0594362	0.075833	0.604796	0.323916	0.818192	0.47023	0.346771	0.964048	0.656259	0.680707	0.893998	0.769204	0.951307	0.852662	1	1	0.926169	0.886474	27	117	34	170	25	161	39	116	34	168
chr16	29380242	29380345	ENSG00000278078	AC025279.3		genome	standard	0.882452	0.449544	0	0.137607	1.13947	0	0.384443	0.115145	-1.14193	-1.2697	-2.34138	-1.36736	0.0823347	-1.2057	-2.32561	1.07169	0.710921	0.668776	0.446327	0.657198	0.978181	0.685238	0.487539	0.718637					1	1			1	0	0	2	0	1	0	0	0	1
chr17	40627356	40665141	ENSG00000264058	AC073508.2	NA /// keratin 222 #or# NA /// SWI/SNF related, matrix associated, actin dependent regulator of chromatin, subfamily e, member 1 #or# NA	genome	standard	33.1288	28.2339	22.6846	23.991	23.6932	25.3884	25.5391	29.4252	-0.395793	0.124927	-0.136649	-0.552518	-0.585861	-0.24848	-0.135816	0.261577	0.227033	0.548934	0.642039	0.133537	0.0872806	0.254482	0.567437	0.373476	0.679169	0.876513	0.887472	0.623356	1	1	0.903608	0.709933	13	62	16	48	9	62	15	42	9	46
chr9	101334084	101339347	ENSG00000227411	BAATP1	bile acid-CoA:amino acid N-acyltransferase pseudogene 1	genome	standard	0	1.8071	1.99672	3.17546	2.02308	2.19976	1.16649	0.959282	1.28969	-0.569044	1.29149	2.03214	1.9124	0.843095	0.307693	-1.86053	0.403869	0.521862	0.35972	0.188135	0.198338	0.280139	0.730442	0.174477					1	1			0	4	0	3	0	4	2	8	1	8
chr16	21663971	21761935	ENSG00000155719	OTOA	otoancorin	genome	standard	14.5713	20.5687	23.4093	19.6529	19.8632	21.0615	24.0487	22.2762	0.605128	0.101705	0.49254	0.581169	0.398352	-0.0563243	0.0223497	-0.390834	0.164104	0.70059	0.233449	0.208511	0.374304	0.834153	0.939534	0.343648	0.617973	0.925743	0.646636	0.698531	1	1		0.688508	3	35	13	48	2	45	15	33	10	52
chr22	40433136	40433641	ENSG00000227413	AL022238.1		genome	standard	1.06773	1.46722	1.32445	0.545283	0.825858	0.513222	0.384443	0.767109	-1.14198	-0.723371	-0.115083	0.482318	-0.864895	-1.42638	-1.54161	-0.608288	0.553367	0.566338	0.944648	0.792765	0.651212	0.296874	0.322463	0.703576					1	1			0	3	0	3	1	3	0	2	0	1
chr1	37782457	37782885	ENSG00000227416	AL929472.1		genome	standard	0	0.74792	0.662227	0.137607	0.627217	0.989863	0.397602	0.634869	-0.180196	-0.355652	0.272213	0.556167	0.705634	-1.94352	0.379898	-0.627866	0.942241	0.867021	0.907207	0.82305	0.771305	0.396003	0.868046	0.783925					1	1			0	0	0	4	0	1	0	0	0	1
chr1	203805621	203806263	ENSG00000227417	AC114402.2		genome	standard	0	1.50377	0.662227	0.275214	0.940825	0.476641	0.816287	1.15538	0.720936	-0.487793	1.14565	0.556163	1.22553	-2.24307	-1.65604	-1.63345	0.72432	0.749446	0.54021	0.793834	0.539927	0.206109	0.374452	0.373092					1	1			0	0	0	4	0	6	0	0	0	2
chr2	192749845	192776899	ENSG00000227418	PCGEM1	PCGEM1, prostate-specific transcript (non-protein coding)	genome	standard	2.57364	1.65593	0.636044	1.33063	0	1.99802	1.16649	1.36386	-1.1292	-0.176919	-0.86839	-1.86256	-3.29616	-0.341473	0.286072	0.691471	0.387493	0.839939	0.439394	0.228902	0.0332307	0.704475	0.75645	0.530549					1	1			0	4	2	3	1	3	1	3	0	2
chr1	235367360	235452443	ENSG00000284770	TBCE	ribosomal protein S21 pseudogene 1 #or# tubulin folding cofactor E #or# tubulin folding cofactor E /// geranylgeranyl diphosphate synthase 1 #or# tubulin folding cofactor E /// tubulin folding cofactor E /// tubulin folding cofactor E #or# tubulin folding cofactor E	genome	antisense /// standard /// standard	177.475	200.298	221.998	172.085	206.531	198.414	159.262	153.223	-0.145343	-0.391398	-0.207444	0.334573	0.228295	-0.215749	-0.0088145	-0.183954	0.295485	7.5391e-06	0.10554	0.0189436	0.0953921	0.0124401	0.924744	0.142135	0.736961	0.00218345	0.489006	0.356526	1	1	0.984669	0.479433	70	373	70	431	59	434	118	289	105	416
chr16	21983865	22001110	ENSG00000155714	PDZD9	PDZ domain containing 9	genome	standard	2.25888	3.61024	2.62273	3.92671	4.67338	4.4178	6.76461	4.63784	1.38178	0.253062	0.696273	0.0333203	0.790685	0.0559014	0.315184	-0.443211	0.14998	0.630339	0.458883	0.976861	0.431464	0.917835	0.583969	0.639					1	1			0	8	3	8	0	6	1	5	0	5
chr12	32863118	32863433	ENSG00000244743	AC087588.1		genome	standard	0.882452	0	0	0	0	0	0.384443	0.153263	-1.14168	1.18177	-2.24003	-1.3671	-1.83891	0	0	3.4218	0.846286	0.840815	0.703394	0.816432	0.754851	1	1	0.561221					1	1			1	0	0	0	0	0	0	0	0	0
chr19	46466491	46471563	ENSG00000182013	PNMA8A	PNMA family member 8A	genome	standard	14.669	11.7348	11.59	12.9813	8.87903	12.3916	15.5225	13.1275	0.0665107	0.172332	-0.178523	-0.389296	-0.553973	0.114014	0.0734178	0.350855	0.883082	0.552302	0.672436	0.456462	0.262491	0.698538	0.821119	0.407766		0.878289	0.89814		1	1			12	20	4	26	1	27	4	20	7	26
chr5	72314397	72314688	ENSG00000244748	RN7SL153P	RNA, 7SL, cytoplasmic 153, pseudogene	genome	standard	0	0.675807	0	0.137607	0.825858	0	0	0.980305	0	0.54266	0.994362	0	0.140191	-1.76733	-2.88723	-0.451702	1	0.878061	0.785843	1	0.970429	0.630273	0.484695	0.902085					1	1			0	2	0	2	0	0	0	0	0	1
chr11	69771016	69775403	ENSG00000075388	FGF4	fibroblast growth factor 4	genome	standard	4.33855	3.6043	0	3.81805	1.26767	3.40965	1.63257	3.47853	-1.44454	0.0210096	-0.279695	-3.56651	-2.23897	0.0569064	-0.0570961	0.300704	0.175125	0.973269	0.741303	0.011732	0.0739947	0.927727	0.93496	0.721128					1	1			2	8	2	11	1	3	0	11	0	5
chr17	81125877	81125955	ENSG00000211563	MIR3065	microRNA 3065	genome	standard	0	0.149188	0	0.203838	0	0	0	0.443487	0	1.22153	-0.276878	0	0	0.182896	-0.936981	1.49841	1	0.83458	0.962244	1	1	0.975227	0.886848	0.799161					1	1			0	0	0	1	0	0	0	1	0	0
chr3	12514706	12514807	ENSG00000251774	RNU6-377P	RNA, U6 small nuclear 377, pseudogene	genome	standard	1.95018	0.339885	0	0.203838	0	0	0	0.115145	-3.11325	-0.840499	-3.35496	-2.37689	-2.84869	-0.772461	-1.89235	2.51446	0.460742	0.842134	0.426164	0.573326	0.499711	0.854923	0.689326	0.546983					1	1			1	1	0	0	1	1	0	1	0	0
chr9	83200940	83201228	ENSG00000251776	RN7SKP242	RNA, 7SK small nuclear pseudogene 242	genome	standard	0.882452	0.339885	0	0.275214	0.825858	1.44821	0.816287	0.481605	-0.239673	0.250229	-1.28206	-1.3674	-0.850604	-0.0611518	2.13334	1.53229	0.912611	0.903398	0.550862	0.545669	0.705473	0.977131	0.30383	0.482079					1	1			1	1	0	0	0	1	0	0	0	2
chr9	102519636	102657514	ENSG00000204250	LINC00587	long intergenic non-protein coding RNA 587	genome	standard	0.882452	1.65197	0.724632	0.701001	0.441807	1.20989	0.829446	0.536818	-0.237454	-1.39172	-0.620174	-0.405616	-0.867665	-1.20183	-0.422391	-0.771541	0.893658	0.259728	0.706165	0.828573	0.640782	0.322654	0.734026	0.61308					1	1			1	4	0	5	0	1	0	1	1	2
chr20	47873191	47873273	ENSG00000251770	RNA5SP486	RNA, 5S ribosomal pseudogene 486	genome	standard	0	0.151169	0.636044	0.479052	0.313608	0.23832	0	0.230291	0	0.718881	-0.779625	0.556202	0.0523815	1.47277	0.489691	1.49851	1	0.87721	0.866921	0.905448	0.991067	0.749907	0.925444	0.748953					1	1			0	0	0	0	0	1	1	1	0	2
chr4	107863479	107978799	ENSG00000245293	AC096564.1		genome	standard	9.36241	6.72645	1.9605	6.23763	4.73059	6.19579	7.66778	6.84976	-0.210799	-0.114199	-0.507975	-2.13891	-0.851202	-0.105599	-0.12776	0.393776	0.725755	0.768999	0.360674	0.0278661	0.201789	0.788061	0.768356	0.473181		0.942645			1	1			2	11	3	18	5	13	1	10	0	16
chr3	86235321	86235424	ENSG00000251773	RNU6-1129P	RNA, U6 small nuclear 1129, pseudogene	genome	standard	0	0.188716	0	0.275214	0	0.256611	0	0.115145	0	0.112891	-1.38553	0	0	0.760075	0.551342	1.49842	1	0.984699	0.813901	1	1	0.897108	0.933218	0.799159					1	1			0	1	0	0	0	0	0	0	0	2
chr16	14922802	14952060	ENSG00000183426	AC138932.1	NA /// nuclear pore complex interacting protein family member A1 #or# NA #or# microRNA 6770-1 /// nuclear pore complex interacting protein family member A1 #or# NA	genome	standard	27.0314	26.9661	20.8812	32.791	13.181	24.8197	18.0872	27.3528	-0.547399	-0.00925518	0.0237091	-0.348044	-0.932033	0.265841	-0.133487	-0.0329643	0.127166	0.962568	0.938962	0.368259	0.0163484	0.167984	0.548871	0.914781	0.569308	0.991287	0.985132	0.808119	1	1	0.898768	0.974103	10	41	10	61	10	67	8	49	9	77
chr7	86876906	87059699	ENSG00000164659	KIAA1324L	KIAA1324 like	genome	standard	17.4597	20.7812	31.0782	28.1958	26.6433	23.0052	25.4969	19.6652	0.482368	-0.0945085	0.0785671	0.747461	0.50262	0.46066	0.145485	-0.173076	0.21675	0.686446	0.832777	0.0658286	0.204355	0.03852	0.564001	0.638924	0.670934	0.922561	0.956064	0.507539	1	1	0.902682	0.865856	3	36	14	36	4	57	17	39	17	81
chr15	58869659	58870134	ENSG00000242747	AC090515.1		genome	standard	0.752959	0	0	0.221949	0	0.989863	0	1.36858	-2.10371	3.90116	0.47909	-1.36735	-1.83915	1.14469	3.4683	3.42207	0.537706	0.230184	0.882849	0.688739	0.590036	0.737376	0.336176	0.316101					1	1			0	0	1	0	0	0	0	0	0	0
chr7	20782283	20786886	ENSG00000164651	SP8	Sp8 transcription factor	genome	standard	33.3201	32.2254	46.9394	40.0159	32.8159	30.8509	31.3847	30.4305	-0.0568059	-0.0186791	-0.041072	0.523288	0.0258547	0.287918	-0.0617521	0.0223929	0.853902	0.919349	0.884426	0.094968	0.933929	0.10936	0.764169	0.936461	0.964141	0.981729	0.971557	0.566377	1	1	0.952325	0.978726	13	57	12	75	12	68	23	79	19	77
chr3	73808601	73902866	ENSG00000242741	LINC02005	long intergenic non-protein coding RNA 2005	genome	standard	0	0.787448	1.32445	0.749122	2.02308	1.26476	0.829446	0	0.727419	-3.00522	0	1.44352	1.96147	-0.108781	0.657104	-0.693254	0.696855	0.0765279	1	0.440424	0.255946	0.938847	0.655422	0.682841					1	1			0	1	0	3	0	1	0	3	0	1
chr7	7566872	7608929	ENSG00000164654	MIOS	meiosis regulator for oocyte development	genome	standard	29.5313	22.8283	38.8054	33.9856	26.1195	30.3371	26.2921	25.5355	-0.134004	0.113194	-0.23088	0.417828	-0.113959	0.547045	0.395419	0.344074	0.684943	0.5873	0.446499	0.214677	0.734654	0.00644876	0.0757731	0.256924	0.917411	0.892345	0.79785	0.704796	1	1	0.570708	0.615427	7	35	14	52	12	56	23	60	16	71
chr2	74152528	74178898	ENSG00000114978	MOB1A	MOB kinase activator 1A	genome	standard	42.5588	34.984	32.0483	33.4496	30.2927	37.8165	41.367	36.9535	-0.0683291	0.0830365	-0.217116	-0.421808	-0.498744	-0.0742951	0.107846	0.300153	0.797837	0.615883	0.377054	0.169249	0.0813691	0.663269	0.555055	0.221784	0.948874	0.90219	0.756899	0.655812	1	1	0.899995	0.579595	17	58	21	75	11	85	21	57	13	78
chr12	28319335	28319463	ENSG00000252237	RNU4-54P	RNA, U4 small nuclear 54, pseudogene	genome	standard	0	1.16884	0	0.203838	0	0.494931	0.397602	0.115145	-0.180174	-2.62779	-1.38248	0	0	-2.56094	-1.2374	-1.24531	0.961949	0.468279	0.713936	1	1	0.480335	0.754758	0.731445					1	1			0	3	0	1	0	3	0	1	0	0
chr19	34637696	34637781	ENSG00000252230	RF00611		genome	standard	0	0	0	0	0	0	0	0.268409	0	1.82338	-0.636771	0	0	0	0	0	1	0.755709	0.913472	1	1	1	1	1					1	1			0	0	0	0	0	0	0	0	0	0
chr1	173921070	173921200	ENSG00000252231	RNA5SP67	RNA, 5S ribosomal pseudogene 67	genome	standard	0	0.337903	0	0.92295	0	0.513222	0	0.460582	0	0.515321	-0.0344376	0	0	1.45518	0.606549	0.549759	1	0.908147	0.993906	1	1	0.741989	0.902758	0.903356					1	1			0	1	0	1	0	0	0	1	0	2
chr10	80046860	80078912	ENSG00000230091	AL356095.3	TMEM254 antisense RNA 1 #or# NA	genome	standard	0	0	0	0.203838	0	0	0	0	0	0	0	0	0	1.14468	0	0	1	1	1	1	1	0.845899	1	1					1	1			0	0	0	0	0	0	0	1	0	0
chr2	189923336	189924216	ENSG00000204253	HNRNPCP2	heterogeneous nuclear ribonucleoprotein C pseudogene 2	genome	standard	0.752959	0.978145	1.44926	0.341445	1.06902	0.733252	0.384443	0.613845	-1.14198	-0.406299	-0.384965	0.520282	0.398999	-1.45529	-0.399631	-0.0213337	0.549046	0.755864	0.816371	0.773342	0.818544	0.334474	0.783544	0.989427					1	1			0	2	1	2	0	2	0	1	2	1
chr10	133083073	133088491	ENSG00000256925	ADGRA1-AS1	adhesion G protein-coupled receptor A1 antisense RNA 1	genome	standard	15.0277	17.0276	19.0818	18.6374	16.6577	18.6239	12.0994	15.0384	-0.229022	-0.21752	0.0483779	0.409897	0.269058	0.11251	0.121774	-0.265898	0.624889	0.391668	0.907785	0.386711	0.553279	0.64781	0.651869	0.518662	0.899501	0.808274	0.977575		1	1			6	29	3	43	7	34	8	30	12	41
chr5	179732850	179777286	ENSG00000161021	MAML1	mastermind like transcriptional coactivator 1	genome	standard	26.8282	29.9727	38.2279	37.6373	33.058	37.6885	31.0213	31.0002	0.241938	0.0781275	0.254814	0.530576	0.355675	0.34998	0.332697	-0.176687	0.478424	0.706841	0.423537	0.135358	0.30116	0.0857589	0.137375	0.578118	0.840133	0.926819	0.785098	0.626692	1	1	0.662784	0.841564	6	53	13	68	11	65	15	52	14	111
chr12	127793527	127821183	ENSG00000256922	AC087894.2		genome	standard	1.7649	0.298375	0.636044	0.443897	0.313608	0.513222	0.384443	0.651963	-2.02984	1.19546	-1.32738	-1.29348	-1.78746	0.419809	0.717326	2.52284	0.387936	0.582886	0.540062	0.582207	0.445432	0.852786	0.769132	0.270133					1	1			2	0	0	2	0	0	1	0	0	0
chr12	22742582	22743091	ENSG00000256923	AC084819.1		genome	standard	0.752959	0.298375	1.44926	0.479052	0.313608	0.476641	0.431844	1.21532	-1.14197	1.82604	0.196913	0.548291	-0.897885	0.693648	0.640369	1.62913	0.618791	0.357615	0.923805	0.803977	0.694512	0.739437	0.780288	0.464867					1	1			0	0	1	2	0	0	0	1	2	2
chr16	35173316	35174093	ENSG00000261608	SLC25A1P4	solute carrier family 25 member 1 pseudogene 4	genome	standard	0	1.54329	0.662227	0	0	0.494931	0	0.827042	0	-0.915511	0.739638	0.556176	0	-3.93259	-1.64752	-1.65515	1	0.682595	0.766084	0.834482	1	0.10591	0.522786	0.49618					1	1			0	1	0	3	0	6	0	0	0	0
chr11	73395559	73396436	ENSG00000256928	AP000763.4		genome	standard	1.7649	1.62235	0.724632	1.53446	0.940825	1.70482	0.829446	1.34204	-1.12588	-0.0838737	-0.214835	-1.29126	-0.501417	-0.11836	0.0854549	0.130961	0.482246	0.931159	0.871914	0.449776	0.741252	0.903622	0.93567	0.920915					1	1			2	3	0	1	0	6	0	4	1	2
chr2	32201600	32203999	ENSG00000229816	DDX50P1	DEAD-box helicase 50 pseudogene 1	genome	standard	6.474	3.82956	3.26881	2.98459	4.4043	3.73942	0.863687	3.36731	-2.94149	-0.334813	-1.02596	-0.892799	-0.249357	-0.403128	-0.0514628	0.69115	0.0141654	0.547115	0.154039	0.323625	0.74442	0.477319	0.931272	0.322401					1	1			2	6	2	12	3	6	4	8	1	5
chr11	126208611	126209027	ENSG00000254694	AP001893.1		genome	standard	0	1.01767	0.636044	1.04245	1.19722	0.23832	0.431844	0.86516	-0.180197	-0.240056	0.776038	0.556168	1.4247	0.0883156	-2.01516	-1.01609	0.925468	0.854669	0.64078	0.772788	0.416337	0.944977	0.285224	0.533436					1	1			0	3	0	1	0	2	1	2	0	3
chr11	15643885	15705368	ENSG00000254695	AC087379.2		genome	standard	2.13545	0.451526	0.662227	0.904839	0.627217	0.23832	1.20073	0.767109	-0.633499	0.91357	-1.07406	-1.37137	-1.13368	0.935806	-0.93867	1.98763	0.691386	0.517783	0.475852	0.445953	0.504346	0.508154	0.631866	0.214428					1	1			0	0	0	1	2	2	0	2	0	2
chr11	78581675	78582156	ENSG00000254697	COPS8P3	COP9 signalosome subunit 8 pseudogene 3	genome	standard	0.882452	0	0.636044	0.92295	0.825858	0	0	0.230291	-2.10371	1.70895	-1.71312	-0.40556	-0.829867	3.3633	0	3.42207	0.49986	0.577704	0.576768	0.896509	0.789477	0.25574	1	0.272406					1	1			1	0	0	0	0	0	1	1	0	2
chr11	77850604	77851511	ENSG00000254691	AP002812.3		genome	standard	0	0.826976	1.27209	1.33063	1.45307	0.23832	0.782045	1.48373	0.703501	0.664097	1.3911	1.43137	1.46388	0.673853	-1.72481	-0.726999	0.68908	0.568936	0.362428	0.416061	0.3786	0.563959	0.340857	0.642754					1	1			0	2	0	2	0	1	2	3	0	2
chr11	44604508	44605337	ENSG00000254693	AC010768.1		genome	standard	0	1.31605	0	0	1.06902	0.769833	0	0.153263	0	-2.7123	-1.29509	0	1.22	-3.69465	-0.776808	-1.41722	1	0.396109	0.700608	1	0.711997	0.249224	0.820529	0.658494					1	1			0	3	0	3	0	2	0	0	0	0
chr17	20507413	20508931	ENSG00000266925	AC015818.8		genome	standard	10.3125	7.85973	3.47217	6.18437	9.85901	6.14092	3.18874	5.19175	-1.71173	-0.628778	-1.05142	-1.65055	-0.21087	-0.36245	-0.354243	0.422639	0.0129756	0.107008	0.0483952	0.0375696	0.708959	0.340288	0.398643	0.40441		0.554413			1	1			5	13	5	18	2	18	1	10	3	14
chr18	79787121	79791432	ENSG00000266924	AC021594.1		genome	standard	0	0.934654	0	1.31252	0.883615	0.476641	0.431844	0.86516	-0.180199	-0.146729	0.79107	0	0.959014	0.467974	-0.963365	-0.937799	0.935727	0.932863	0.694693	1	0.653976	0.782531	0.638158	0.63765					1	1			0	1	0	5	0	0	0	4	0	2
chr11	82963681	83039115	ENSG00000254698	AP000893.2		genome	standard	0	0	0	0.92295	1.76668	1.48479	0.782045	0.574936	0.69497	2.81566	0.35531	0	1.83106	3.35413	4.05297	0	0.728748	0.13563	0.850632	1	0.330688	0.0681769	0.0351305	1					1	1			0	0	0	0	0	0	0	1	0	2
chr11	86192787	86193482	ENSG00000254699	AP003097.2		genome	standard	0.882452	1.05324	1.27209	0.989181	0.883615	0.989863	0	0.690081	-2.10377	-0.409112	-0.318396	0.459786	-0.0164074	-0.0952445	-0.0451242	-0.0907163	0.29127	0.773418	0.855937	0.809786	0.993054	0.945374	0.976516	0.957642					1	1			1	4	0	2	0	0	2	2	0	1
chr19	43996896	44002836	ENSG00000266921	AC006213.1		genome	standard	17.7247	9.9247	16.1047	8.36496	10.3899	9.53227	9.08967	9.14716	-0.934096	-0.0547693	-0.895421	-0.131508	-0.574036	-0.22964	-0.0397141	0.840652	0.0566315	0.87293	0.0386517	0.786641	0.231943	0.51464	0.916602	0.0496386		0.970853	0.327935		1	1			6	20	8	24	6	17	11	7	8	23
chr18	62442028	62443126	ENSG00000266920	ACTBP9	actin, beta pseudogene 9	genome	standard	0.882452	1.16488	2.0229	2.33792	1.70947	0.751543	0.397602	0.903278	-1.14199	-0.424698	-0.172768	1.07404	0.57796	0.983305	-0.616931	-0.25193	0.519933	0.684501	0.906954	0.493135	0.711228	0.283265	0.609019	0.860577					1	1			1	3	0	3	0	1	1	4	1	3
chr12	52746596	52748308	ENSG00000257343	AC055716.1		genome	standard	2.57364	1.42769	0	0.958105	0.313608	0.23832	0	0	-3.54367	-3.85344	-4.71365	-2.80731	-2.33516	-0.528919	-2.54321	0.860204	0.0728664	0.0373233	0.0170391	0.155332	0.234695	0.734192	0.232488	0.604079					1	1			0	2	2	4	1	3	0	2	0	4
chr12	57694132	57721510	ENSG00000257342	AC025165.2		genome	standard	10.6831	7.26596	6.88193	7.73694	6.49782	11.8052	9.70319	9.93922	-0.129398	0.451686	-0.119927	-0.654501	-0.653252	0.0920368	0.731422	0.571613	0.810949	0.185207	0.80768	0.308901	0.267371	0.797925	0.0432342	0.255833		0.659367	0.948868		1	1			3	17	5	12	4	15	2	13	5	16
chr5	43287601	43290839	ENSG00000261604	AC114947.2		genome	standard	0	3.30889	0	2.32389	4.16113	1.00815	2.82538	2.30526	2.5214	-0.530754	2.23573	0	3.16887	-0.454624	-1.75416	-2.76649	0.0657124	0.428692	0.0897775	1	0.018196	0.497291	0.0583929	0.0328221					1	1			0	4	0	8	0	9	0	6	0	8
chr12	49090208	49093312	ENSG00000257346	AC011603.1		genome	standard	6.02974	6.12177	2.71131	8.47931	6.69646	5.42596	5.97464	5.20412	-0.029136	-0.0968498	-0.1068	-1.19616	0.0471792	0.466287	-0.172237	0.00995011	0.966954	0.816752	0.868841	0.201148	0.947111	0.23916	0.713949	0.987609		0.954851			1	1			1	11	4	18	2	9	0	10	1	21
chr12	92999218	93019820	ENSG00000257345	LINC02413	long intergenic non-protein coding RNA 2413	genome	standard	1.63541	6.23836	9.31134	7.16466	10.6854	8.61557	6.0826	6.45126	1.78229	0.0939037	1.94729	2.41427	2.47777	0.214788	0.439375	-1.85339	0.111323	0.823508	0.0715708	0.0317133	0.0244826	0.607789	0.326806	0.0862419		0.957077			1	1			1	6	1	17	0	17	8	12	4	23
chr16	69709874	69710583	ENSG00000261602	AC092115.2		genome	standard	0	0.67977	0	0.203838	0.825858	0	0	1.04024	0	0.592555	1.05183	0	0.139333	-1.7749	-2.89481	-0.459276	1	0.863232	0.768042	1	0.96991	0.620102	0.472648	0.897933					1	1			0	2	0	0	0	2	0	1	0	0
chr10	119571802	119597029	ENSG00000151923	TIAL1	TIA1 cytotoxic granule associated RNA binding protein like 1	genome	standard	71.9907	71.5665	64.8054	65.7905	66.347	61.9218	82.3022	77.631	0.213034	0.0893986	0.109992	-0.132023	-0.0198018	-0.130187	-0.211225	-0.0205932	0.29391	0.45561	0.560384	0.564952	0.925346	0.29431	0.126956	0.913135	0.736569	0.840421	0.853134	0.886921	1	1	0.651369	0.974103	30	119	25	163	25	164	34	111	34	154
chr2	39664982	39717963	ENSG00000152154	TMEM178A	transmembrane protein 178A #or# NA /// transmembrane protein 178A	genome	standard	7.79465	8.50097	12.1475	10.3774	7.29776	7.44226	5.53488	7.38107	-0.492922	-0.232815	-0.147458	0.609687	0.149468	0.321719	-0.181563	-0.0853563	0.447709	0.519194	0.795108	0.327723	0.808722	0.346184	0.649788	0.878629		0.865924	0.945134		1	1			3	18	4	18	2	16	8	15	7	29
chr2	233585439	233586291	ENSG00000228949	UGT1A12P	UDP glucuronosyltransferase family 1 member A12, pseudogene	genome	standard	0	0.826976	0.724632	1.28251	0.313608	0.751543	0.397602	0.443487	-0.180196	-1.21203	-0.477592	0.556168	0.0682318	0.638405	-0.131278	-0.734435	0.930182	0.469545	0.806043	0.786834	0.9734	0.664776	0.938759	0.683943					1	1			0	2	0	2	0	1	0	1	1	3
chr9	105849710	105851425	ENSG00000228948	SLC25A6P5	solute carrier family 25 member 6 pseudogene 5	genome	standard	0.882452	1.69248	0.724632	0.803453	2.47757	2.65811	1.20073	2.55736	0.333708	0.539956	1.39093	-0.405625	0.751526	-1.21068	0.631377	-0.850974	0.835749	0.559087	0.330913	0.82284	0.63457	0.271318	0.532131	0.556094					1	1			1	1	0	4	0	6	0	0	1	1
chr16	10723836	10724617	ENSG00000262158	MTCO3P24	mitochondrially encoded cytochrome c oxidase III pseudogene 24 #or# mitochondrially encoded ATP synthase 6 pseudogene 24 /// mitochondrially encoded cytochrome c oxidase III pseudogene 24	genome	standard	4.20906	4.81663	0.724632	2.67154	3.86021	2.96959	2.03018	4.78638	-1.1214	0.0130807	0.118419	-2.60196	-0.451008	-0.745041	-0.671824	-0.105338	0.243922	0.97863	0.877092	0.0589114	0.615619	0.171276	0.261768	0.890113					1	1			1	12	3	9	1	8	0	2	1	10
chrY	18280178	18284761	ENSG00000228945	CLUHP2	clustered mitochondria homolog pseudogene 2	genome	standard	0	0	0	0	0.313608	0	0	0.268409	0	1.82338	-0.636787	0	0.0513068	0	0	0	1	0.75571	0.91347	1	0.993045	1	1	1					1	1			0	0	0	0	0	0	0	0	0	0
chr7	24196662	24255719	ENSG00000228944	AC004485.1		genome	standard	2.13545	0.339885	1.32445	0.785343	0	0.23832	0.795205	0.153263	-1.27903	-0.750883	-3.30826	-0.542849	-2.86076	1.20817	-0.428033	2.55738	0.520295	0.717404	0.108056	0.784966	0.167555	0.517228	0.855359	0.196999					1	1			0	1	0	0	2	1	0	1	0	1
chr1	28109739	28110298	ENSG00000228943	AL137792.2		genome	standard	0.752959	0.449544	0	0.563394	0.313608	0.971572	0	0.421672	-2.10375	0.00264328	-1.05577	-1.36739	-0.900341	0.275365	1.08214	1.05841	0.397635	0.999053	0.6559	0.582467	0.716477	0.900384	0.645289	0.652733					1	1			0	0	1	2	0	1	0	1	0	1
chr11	62832234	62834043	ENSG00000256690	AP001160.1		genome	standard	20.8282	11.1913	12.0488	12.0816	16.8305	14.8297	16.3204	15.0266	-0.385877	0.441287	-0.483528	-0.806527	-0.215858	0.100121	0.412281	0.924815	0.353961	0.138324	0.205077	0.0976587	0.605445	0.746968	0.209012	0.017536		0.601863	0.617398		1	1			14	22	7	33	3	14	7	16	5	27
chr12	3462718	3463586	ENSG00000256691	AC005908.2		genome	standard	0.882452	0.489073	1.36068	1.04245	0.313608	0.494931	0.795205	0.268409	-0.253646	-0.562948	-1.54427	0.492965	-0.889973	1.12442	0.0264454	0.981321	0.88951	0.725739	0.393041	0.786924	0.640486	0.421506	0.987523	0.569823					1	1			1	1	0	1	0	1	1	2	1	3
chr10	22928024	23038523	ENSG00000165309	ARMC3	armadillo repeat containing 3	genome	standard	10.0535	11.1963	6.88193	7.58229	6.31186	7.644	9.75851	10.0878	-0.120629	-0.128219	-0.0348431	-0.646878	-0.745538	-0.62491	-0.555273	-0.0933756	0.824447	0.684335	0.943778	0.316393	0.21411	0.0669266	0.138136	0.848521		0.922124	0.986421		1	1			3	18	7	31	2	21	2	11	5	13
chr9	36572862	36677683	ENSG00000165304	MELK	maternal embryonic leucine zipper kinase	genome	standard	28.5931	27.6232	22.5177	29.0981	28.1547	23.9402	34.3207	32.6161	0.279329	0.242151	0.200023	-0.348151	-0.0175816	0.085112	-0.196456	0.0421285	0.376887	0.186991	0.496482	0.349436	0.957644	0.651995	0.363029	0.886866	0.782998	0.661841	0.825334	0.801434	1	1	0.818671	0.965755	8	54	13	52	11	64	8	48	14	71
chr13	87672615	87696272	ENSG00000165300	SLITRK5	SLIT and NTRK like family member 5	genome	standard	62.6162	68.6232	71.5505	68.0859	68.3583	66.5414	58.2087	70.3354	-0.118045	0.0433991	0.148877	0.158538	0.0332737	-0.00748736	-0.0344106	-0.105477	0.613426	0.76673	0.485328	0.517457	0.887391	0.959495	0.832913	0.619646	0.89759	0.942193	0.820676	0.871801	1	1	0.969292	0.857445	26	141	30	158	16	122	35	122	47	156
chr16	15434295	15625028	ENSG00000166780	C16orf45	chromosome 16 open reading frame 45 #or# NA /// chromosome 16 open reading frame 45	genome	standard	23.89	21.8867	22.6222	19.7088	18.2962	15.1594	16.4256	16.8066	-0.479363	-0.336914	-0.410298	-0.0138305	-0.289716	-0.156862	-0.536849	0.0733837	0.213835	0.147306	0.233443	0.972347	0.452321	0.494367	0.0453075	0.827374	0.668923	0.612992	0.646636		1	1		0.943788	9	38	7	50	10	48	15	38	8	45
chr18	3247481	3256236	ENSG00000101608	MYL12A	myosin light chain 12A	genome	standard	34.4676	31.1149	31.5995	32.0714	27.1688	28.9443	29.6126	33.0877	-0.159839	0.0889075	-0.0146683	-0.0610858	-0.37002	0.0593929	-0.0847983	0.103576	0.622734	0.669912	0.96066	0.860812	0.275075	0.777294	0.71816	0.727052	0.899501	0.916978	0.98957	0.969793	1	1	0.943779	0.906567	17	75	6	61	14	52	20	63	16	72
chr18	3066807	3220108	ENSG00000101605	MYOM1	myomesin 1	genome	standard	14.1392	13.7651	8.40953	14.5742	11.5552	14.7377	9.78483	11.9598	-0.541847	-0.251462	-0.28236	-0.697065	-0.32214	0.0644086	0.0827007	0.0308979	0.274888	0.387438	0.517853	0.218065	0.514541	0.819828	0.789645	0.942577		0.806304	0.83242		1	1			4	22	7	31	5	33	10	22	1	33
chr12	11391540	11501041	ENSG00000121335	PRB2	proline rich protein BstNI subfamily 2	genome	standard	4.65332	2.71512	2.63277	2.95866	6.25465	4.43609	2.38038	1.90068	-0.87852	-0.321888	-1.08538	-0.727191	0.421033	0.266268	0.76371	0.76349	0.346785	0.614242	0.192579	0.476999	0.611548	0.656651	0.216149	0.344635					1	1			2	8	1	2	2	6	3	6	1	11
chr17	10729777	10815164	ENSG00000263400	TMEM220-AS1	TMEM220 antisense RNA 1 /// TMEM220 antisense RNA 1 #or# NA	genome	standard	0.752959	4.39471	4.22298	5.05758	7.59276	4.19777	1.99593	2.53555	1.07284	-0.771793	1.45088	2.07977	2.76759	0.172759	-0.0912671	-2.22268	0.434082	0.149802	0.251294	0.122108	0.0292748	0.717173	0.866277	0.0732416					1	1			0	5	1	13	0	10	0	8	4	12
chr8	17224964	17246878	ENSG00000198791	CNOT7	CCR4-NOT transcription complex subunit 7	genome	standard	14.7626	19.8405	22.727	22.6147	22.9961	19.156	18.6191	23.301	0.309842	0.190707	0.609693	0.607944	0.546851	0.175829	-0.0590637	-0.418986	0.47413	0.403282	0.125132	0.177685	0.204827	0.4449	0.820477	0.293286	0.837003	0.816764	0.51888	0.665314	1	1		0.64669	3	28	9	54	5	43	11	30	8	57
chr22	38219291	38273034	ENSG00000198792	TMEM184B	transmembrane protein 184B	genome	standard	44.9969	43.2575	38.0025	43.2128	31.2463	46.5053	40.2058	34.3175	-0.20663	-0.312833	-0.401611	-0.303841	-0.584551	-0.00608914	0.0869841	0.0887779	0.44567	0.0756653	0.109324	0.310328	0.0430638	0.971685	0.641878	0.717623	0.824184	0.491326	0.494096	0.77849	1	1	0.920498	0.901915	15	55	28	115	10	104	15	64	21	116
chr1	11106535	11262507	ENSG00000198793	MTOR	mechanistic target of rapamycin kinase	genome	standard	18.8601	25.2846	15.2552	26.2284	20.2621	18.1661	25.2837	23.3633	0.372934	-0.135066	0.249754	-0.327112	0.0692316	0.048707	-0.471319	-0.38482	0.334132	0.544664	0.490884	0.471334	0.863783	0.824876	0.0690546	0.283812	0.759043	0.875947	0.823522	0.852662	1	1		0.637724	8	44	10	51	4	62	11	54	5	59
chr16	30524001	30526821	ENSG00000169957	ZNF768	zinc finger protein 768 #or# NA /// zinc finger protein 768	genome	standard	24.1927	29.0321	27.2257	34.99	28.7814	30.1354	18.4506	21.8049	-0.410755	-0.464655	-0.22985	0.127777	0.22	0.290012	0.0484057	-0.234805	0.269832	0.032831	0.489236	0.737391	0.536818	0.15187	0.831852	0.468406	0.721404	0.359085	0.82307	0.937698	1	1	0.969164	0.773909	7	52	14	66	7	62	10	44	16	102
chr18	25061926	25352190	ENSG00000198795	ZNF521	zinc finger protein 521	genome	standard	42.6883	38.8264	55.6873	38.4686	39.3969	41.7206	37.9624	36.0347	-0.18714	-0.0988945	-0.25275	0.35425	-0.152336	0.019875	0.099256	0.153855	0.496567	0.565726	0.316258	0.207423	0.586231	0.9076	0.594507	0.537572	0.850033	0.883788	0.714809	0.697557	1	1	0.911116	0.819187	18	68	20	80	11	93	21	61	31	115
chrX	47836902	48002561	ENSG00000197779	ZNF81	zinc finger protein 81	genome	standard	1.95018	12.7248	9.51469	9.34172	7.83593	11.3103	5.21368	11.6588	1.56691	-0.181377	2.64415	2.41291	2.04138	-0.42343	-0.145297	-2.82553	0.159989	0.574614	0.012329	0.0297012	0.0639745	0.205919	0.684513	0.00732524		0.887398	0.188909		1	1			1	30	0	21	1	26	5	19	6	22
chr1	177171497	177282422	ENSG00000198797	BRINP2	BMP/retinoic acid inducible neural specific 2	genome	standard	2.70314	5.8234	8.1802	7.24085	3.90473	6.37924	6.45389	8.83905	1.28477	0.630147	1.76167	1.60831	0.744806	0.26235	0.142725	-1.13152	0.169064	0.100613	0.0465135	0.0928483	0.446346	0.51367	0.74919	0.206011		0.545565			1	1			1	11	1	16	1	9	3	10	5	12
chrX	30230436	30237492	ENSG00000198798	MAGEB3	MAGE family member B3	genome	standard	3.4561	1.72606	1.98668	2.56909	1.69624	2.43808	1.62465	3.84971	-1.12206	1.03058	0.0289028	-0.805132	-0.705981	0.640798	0.483811	1.00167	0.314878	0.144094	0.974694	0.499511	0.514359	0.380294	0.549725	0.295837					1	1			1	2	2	6	1	3	0	3	0	11
chr14	49693105	49753152	ENSG00000197776	KLHDC1	kelch domain containing 1	genome	standard	9.68904	10.5343	11.5014	11.4147	11.9261	9.89863	13.9715	10.1579	0.537442	-0.126076	-0.0310631	0.235445	0.317226	0.146153	-0.0693122	-0.0950131	0.307102	0.686927	0.950936	0.686234	0.560059	0.632418	0.840954	0.849207		0.922741	0.987891		1	1			6	24	3	21	2	19	5	19	6	29
chr1	171247580	171251794	ENSG00000231424	AL445673.1		genome	standard	4.46804	5.64261	8.55048	4.99135	7.68181	5.15105	6.50129	5.78457	0.54889	0.113439	0.465481	0.979562	0.994098	-0.167326	-0.123215	-0.352042	0.477392	0.782597	0.520852	0.216222	0.190277	0.697724	0.793777	0.627545		0.946332			1	1			3	10	1	12	1	13	7	7	2	13
chr11	65919257	65921561	ENSG00000175550	DRAP1	DR1 associated protein 1	genome	standard	53.8775	45.4343	39.3007	55.714	38.0906	51.9495	43.4498	47.3458	-0.285723	-0.0184099	-0.240304	-0.444005	-0.400789	0.296386	0.189419	0.221894	0.26452	0.911004	0.303009	0.12133	0.130394	0.0650799	0.288009	0.338204	0.716269	0.980824	0.705404	0.611554	1	1	0.782343	0.685287	21	76	20	101	19	106	16	86	21	142
chr10	25113058	25161236	ENSG00000231422	LINC01516	long intergenic non-protein coding RNA 1516	genome	standard	14.1392	11.4255	16.934	12.1349	16.5098	11.5852	16.1861	15.7992	0.193595	0.45036	0.160584	0.252196	0.00787584	0.063028	0.00648207	0.289775	0.669458	0.100794	0.702297	0.604303	0.986632	0.827687	0.983854	0.497862		0.545965	0.908272		1	1			4	16	7	30	5	26	7	16	9	29
chrX	118974614	119018355	ENSG00000175556	LONRF3	LON peptidase N-terminal domain and ring finger 3	genome	standard	40.4534	30.8036	47.7888	36.3342	33.1597	34.9938	43.729	37.8975	0.130903	0.237885	-0.12441	0.260972	-0.166455	0.241945	0.177478	0.362296	0.640451	0.196347	0.636427	0.380631	0.571179	0.191474	0.385652	0.171334	0.903352	0.671004	0.885446	0.813836	1	1	0.834893	0.518126	24	47	10	69	11	77	23	59	22	96
chr10	119829404	119892556	ENSG00000197771	MCMBP	minichromosome maintenance complex binding protein	genome	standard	32.2463	29.2554	37.4085	37.2811	27.3035	43.2602	37.7148	36.3118	0.227039	0.282288	0.136957	0.205546	-0.170189	0.326288	0.548936	0.145331	0.464508	0.155822	0.637804	0.53828	0.603904	0.101034	0.0101772	0.619685	0.832399	0.624721	0.885446	0.879226	1	1	0.323124	0.857445	12	42	16	69	9	73	21	55	14	83
chr17	30573471	30577000	ENSG00000231421	AC011840.1		genome	standard	3.77086	5.81844	1.90813	4.18382	5.49924	5.35279	2.33298	3.63572	-0.558955	-0.804602	-0.0730971	-0.82167	0.508373	-0.545814	-0.127176	-0.731504	0.570048	0.118371	0.931663	0.473892	0.572372	0.277795	0.809878	0.373997					1	1			1	7	1	19	2	11	3	6	0	7
chr22	27044001	27045315	ENSG00000279848	AL008638.4		genome	standard	1.7649	1.87327	0	1.69018	0	1.22818	0.816287	1.80656	-1.13062	-0.123552	-0.0235621	-2.25325	-2.72506	-0.194698	-0.623804	-0.0999904	0.4839	0.897593	0.985931	0.190081	0.113032	0.840587	0.577703	0.939702					1	1			2	2	0	8	0	2	0	3	0	3
chr6	33004178	33009612	ENSG00000204252	HLA-DOA	major histocompatibility complex, class II, DO alpha	genome	standard	8.80659	13.4382	7.36698	9.6464	7.95089	8.96364	11.1856	9.69319	0.352705	-0.375449	0.226622	-0.256506	-0.127694	-0.453294	-0.587327	-0.602071	0.538376	0.248924	0.673557	0.700086	0.834298	0.170977	0.116219	0.254543		0.718021	0.898478		1	1			5	25	3	24	2	34	4	11	3	28
chr17	44353215	44363875	ENSG00000161682	FAM171A2	family with sequence similarity 171 member A2	genome	standard	13.3186	17.899	15.3237	20.4144	13.0528	16.9191	11.5517	18.5721	-0.0968992	-0.014353	0.523538	0.306824	0.140919	0.179406	-0.103363	-0.537891	0.851043	0.96098	0.258965	0.565415	0.784173	0.53568	0.752404	0.243654	0.963237	0.991287	0.667721		1	1			2	20	4	43	8	51	6	26	4	55
chr19	50661827	50719450	ENSG00000161681	SHANK1	SH3 and multiple ankyrin repeat domains 1	genome	standard	14.0773	15.7441	10.7244	14.5199	10.0889	10.7233	10.3378	14.6867	-0.510712	-0.139137	-0.0496157	-0.472679	-0.475686	-0.137323	-0.575638	-0.0895217	0.286061	0.603683	0.90532	0.370938	0.329304	0.611544	0.0707448	0.82819		0.897867	0.977089		1	1			5	23	10	43	2	33	7	25	5	33
chr12	47960497	47963469	ENSG00000279840	AC004801.7		genome	standard	16.5336	20.9511	22.596	15.3341	17.9122	16.2413	22.1449	15.6878	0.476531	-0.290406	0.0963805	0.516817	0.237313	-0.445332	-0.356464	-0.386786	0.255723	0.235236	0.809085	0.246954	0.585166	0.0770456	0.195553	0.324423	0.709743	0.70678	0.949496		1	1		0.673181	6	41	5	45	7	43	16	32	8	35
chr16	81630193	81632038	ENSG00000279841	AC092135.3		genome	standard	0.882452	3.53119	4.04581	3.07407	2.20849	3.42794	2.04334	1.57234	1.07625	-0.894186	0.990577	2.07372	1.22502	-0.20813	-0.0378518	-1.88476	0.436675	0.153532	0.445393	0.126908	0.377101	0.717256	0.951256	0.13547					1	1			1	6	0	10	0	6	2	6	2	7
chr16	49900019	49900524	ENSG00000279842	AC007603.2		genome	standard	0.882452	1.1313	0	0.976215	0.441807	0	0	0.575727	-2.10375	-0.825252	-0.586764	-1.36739	-0.842168	-0.188348	-3.63582	-0.238488	0.406333	0.699077	0.804943	0.589393	0.738447	0.927916	0.167411	0.91773					1	1			1	2	0	1	0	4	0	1	0	4
chr2	160849313	160850676	ENSG00000279844	AC096656.1		genome	standard	0.752959	1.61839	1.38686	1.88105	2.59309	0.989863	0.829446	2.36519	-0.243412	0.467771	1.21942	0.493183	1.29865	0.263878	-0.706784	-0.75165	0.88187	0.556089	0.36477	0.763336	0.365127	0.745933	0.490623	0.580935					1	1			0	3	1	3	0	4	0	3	1	6
chr4	146180851	146181316	ENSG00000279845	AC097372.3		genome	standard	0	0.491054	0.636044	0.629625	1.65172	0	0.795205	0.86516	0.702742	0.804632	0.793493	0.55617	1.42375	0.30447	-2.42443	0.0111387	0.754277	0.677912	0.706777	0.810465	0.51448	0.878008	0.323372	0.995893					1	1			0	1	0	0	0	2	1	2	0	0
chr15	99497812	99498375	ENSG00000279846	AC015660.5		genome	standard	0	0.600714	0	0	0.313608	0.256611	0	1.31337	0	1.10159	1.39381	0	0.0515794	-2.56961	-1.24074	-0.292218	1	0.832783	0.792396	1	0.992368	0.629023	0.835044	0.956184					1	1			0	0	0	2	0	2	0	0	0	0
chr7	22725395	22727620	ENSG00000179428	AC073072.1		genome	standard	13.5096	15.7689	14.8426	16.1687	16.7282	16.9928	17.5737	18.1747	0.306895	0.141389	0.307371	0.072648	0.248818	0.0163283	0.109469	-0.165982	0.498308	0.589102	0.466332	0.884868	0.591202	0.951283	0.706263	0.694372	0.850973	0.892561	0.810759		1	1			4	27	9	30	3	41	11	32	9	33
chr3	134355874	134375479	ENSG00000114019	RPL39P5	angiomotin like 2 #or# ribosomal protein L39 pseudogene 5 /// ribosomal protein L39 pseudogene 5	genome	standard	0	0.447563	1.27209	0.647735	0	0.256611	0.431844	1.27053	-0.180194	1.43984	1.33636	1.39955	0	0.4429	-0.86772	0.103483	0.943855	0.512485	0.568157	0.57526	1	0.84499	0.751053	0.96601					1	1			0	0	0	3	0	0	2	1	0	0
chr2	109898432	109968557	ENSG00000284337	AC013271.1		genome	standard	0.752959	0.753864	0	0.97107	1.51083	0.714961	0.782045	0.651963	-0.263979	-0.0642505	-0.367713	-1.36741	0.814029	0.284281	-0.0963773	0.303463	0.890099	0.965043	0.834625	0.493291	0.648816	0.842619	0.952826	0.861624					1	1			0	0	1	1	0	4	0	3	0	1
chr1	173714941	173786702	ENSG00000076321	KLHL20	kelch like family member 20	genome	standard	35.0171	39.1258	41.6736	41.4644	53.4737	40.6764	49.4034	37.8326	0.448465	-0.00817773	0.104178	0.227437	0.547852	0.0683585	0.0616748	-0.112356	0.105098	0.959896	0.691219	0.454883	0.0494275	0.674301	0.730042	0.666893	0.540874	0.991011	0.904746	0.844101	1	1	0.946384	0.880732	15	72	19	81	7	89	28	75	11	87
chr3	159839861	159897360	ENSG00000151967	SCHIP1	schwannomin interacting protein 1 #or# IQCJ-SCHIP1 readthrough /// schwannomin interacting protein 1	genome	standard	9.49191	15.0298	13.6229	15.6829	17.438	17.7261	14.9511	14.5016	0.753147	-0.104863	0.664645	0.603141	0.881056	0.0407179	0.233911	-0.769508	0.159904	0.694428	0.189429	0.297299	0.101619	0.877774	0.409539	0.126203		0.924884	0.601269		1	1			3	24	2	41	5	29	7	25	9	35
chr22	41433492	41447023	ENSG00000183864	TOB2	transducer of ERBB2, 2	genome	standard	26.6669	44.8978	35.8022	46.3987	35.0552	43.994	39.5975	46.419	0.624573	0.0549004	0.859677	0.498598	0.547647	0.0463032	-0.0272675	-0.804776	0.0492407	0.718631	0.00363701	0.14705	0.0911337	0.763444	0.873098	0.00640608	0.396747	0.92895	0.0974731	0.636026	1	1	0.976254	0.101472	13	82	6	104	10	92	27	80	12	109
chrX	151738451	151745304	ENSG00000183862	CNGA2	cyclic nucleotide gated channel alpha 2	genome	standard	0.882452	3.39191	1.27209	3.49986	3.36119	3.42794	2.79114	2.49271	1.55558	-0.220526	1.60094	0.481721	1.34289	0.029947	0.0237499	-1.82147	0.255804	0.731763	0.219755	0.766053	0.33885	0.962145	0.972768	0.159326					1	1			1	6	0	4	0	11	2	7	0	7
chr6	31355224	31355316	ENSG00000277402	MIR6891	microRNA 6891	genome	standard	0	0	0	0.137607	0.441807	0	0	0	0	0	0	0	0.151177	1.14468	0	0	1	1	1	1	0.979501	0.845899	1	1					1	1			0	0	0	0	0	0	0	0	0	1
chr20	49982999	49988886	ENSG00000124216	SNAI1	snail family transcriptional repressor 1	genome	standard	14.8363	10.5975	9.45229	8.14568	10.1599	13.2163	9.30559	8.70919	-0.690139	-0.256288	-0.753043	-0.670356	-0.531311	-0.434008	0.308125	0.496755	0.171064	0.445968	0.0957299	0.230365	0.294021	0.211684	0.377289	0.261153		0.835972	0.468918		1	1			6	18	7	28	4	20	5	12	5	14
chr20	50958826	50963931	ENSG00000124217	MOCS3	molybdenum cofactor synthesis 3	genome	standard	19.2307	19.0057	20.9174	18.3663	18.0393	13.2534	25.1283	17.6571	0.36813	-0.0431439	-0.0898869	0.10355	-0.0486184	-0.033649	-0.495906	0.046743	0.334066	0.853286	0.804131	0.806552	0.904033	0.886344	0.074999	0.89669	0.759043	0.964529	0.947824		1	1		0.969268	6	41	10	35	6	40	9	31	10	44
chr20	49113339	49188367	ENSG00000124214	STAU1	staufen double-stranded RNA binding protein 1	genome	standard	16.7128	17.6362	20.5993	24.4388	32.1304	22.6754	21.3839	23.9187	0.351555	0.371119	0.467211	0.311913	0.933139	0.47313	0.341873	-0.0960921	0.390171	0.106192	0.217861	0.480356	0.0190168	0.0387568	0.177681	0.802013	0.790882	0.554015	0.630025	0.85578	1	1	0.709992	0.93734	4	21	9	42	6	49	14	31	7	72
chr20	59958427	60034011	ENSG00000124215	CDH26	cadherin 26	genome	standard	4.20906	6.54368	4.92143	7.5853	5.7424	6.65414	6.13793	6.63657	0.462255	-0.0881595	0.493204	0.10056	0.40933	0.222701	0.0170628	-0.581364	0.551428	0.822723	0.494638	0.908181	0.605123	0.560677	0.968421	0.417808		0.956871			1	1			1	10	3	15	1	16	1	15	5	20
chr20	49503874	49568146	ENSG00000124212	PTGIS	prostaglandin I2 synthase	genome	standard	12.5714	11.054	6.28211	8.93919	4.2761	9.9535	6.35909	9.33561	-1.02877	-0.389212	-0.646505	-1.11428	-1.31259	-0.276064	-0.149814	0.257293	0.0689393	0.267381	0.180185	0.0855438	0.0308187	0.429036	0.693148	0.583425		0.730265	0.591527		1	1			5	22	8	26	2	20	2	15	6	25
chr19	56132599	56160893	ENSG00000167685	ZNF444	zinc finger protein 444	genome	standard	46.9534	49.3824	47.189	45.1262	46.4498	48.577	45.5959	48.4433	0.0133342	0.011086	0.140741	0.0589665	0.0469441	-0.150376	-0.0233742	-0.129655	0.958955	0.940486	0.551924	0.83324	0.858392	0.324605	0.887592	0.582115	0.989964	0.986512	0.850085	0.965071	1	1	0.978651	0.842881	15	85	15	110	21	112	23	76	23	96
chr11	18588781	18610255	ENSG00000247595	SPTY2D1OS	SPTY2D1 opposite strand	genome	standard	12.3185	12.2831	12.1898	13.8732	13.1805	12.8682	14.3113	14.3544	0.196543	0.232921	0.247641	-0.0289993	0.161389	0.13788	0.0425125	-0.0147203	0.684144	0.400303	0.5785	0.957027	0.743527	0.625311	0.892176	0.973808		0.814084	0.862451		1	1			4	15	6	36	4	27	4	21	6	31
chr17	8377516	8383250	ENSG00000161970	RPL26	ribosomal protein L26	genome	standard	12.2069	18.1253	15.9799	23.2825	16.8871	20.2007	17.1024	15.5511	0.458455	-0.264648	0.292537	0.383514	0.591965	0.380215	0.154816	-0.557186	0.32661	0.288734	0.505057	0.448236	0.2073	0.103797	0.555472	0.198094	0.754464	0.746563	0.828232		1	1			8	30	4	42	2	41	11	37	6	66
chr17	8729934	8745219	ENSG00000161973	CCDC42	coiled-coil domain containing 42	genome	standard	0.882452	4.81167	1.44926	3.36225	2.13805	3.40965	0.816287	2.7059	-0.246902	-0.679816	1.65129	0.494708	1.45601	-0.553037	-0.487811	-2.33111	0.877378	0.231785	0.197359	0.757019	0.288841	0.327223	0.432159	0.0645329					1	1			1	8	0	12	0	10	0	7	2	6
chr11	41855920	41875997	ENSG00000255279	AC023442.3		genome	standard	0.752959	0.94258	1.90813	1.00729	1.58127	0.751543	0.431844	0.750014	-1.14198	-0.469551	-0.473394	1.04879	0.558865	-0.0120768	-0.35882	0.00384376	0.536215	0.702667	0.766795	0.52538	0.73447	0.991825	0.79109	0.998009					1	1			0	1	1	1	0	4	3	1	0	1
chr11	118003634	118088299	ENSG00000255274	SMIM35	small integral membrane protein 35	genome	standard	1.50592	6.00815	2.74754	3.84131	2.46489	5.62769	3.58111	5.44993	1.04742	-0.00351168	1.76731	0.619956	0.380172	-0.653739	-0.0804808	-1.77082	0.373388	0.994049	0.108786	0.631629	0.761542	0.199679	0.878388	0.107284					1	1			0	12	2	18	0	7	1	8	2	8
chr16	14820792	14824702	ENSG00000255277	ABCC6P2	ATP binding cassette subfamily C member 6 pseudogene 2	genome	standard	1.82069	4.48169	2.04909	3.46985	3.78976	4.19777	2.8333	3.83868	0.677219	-0.146234	1.20208	0.192073	1.03361	-0.390617	-0.0997512	-1.34831	0.572932	0.778136	0.279422	0.887363	0.384167	0.468777	0.861901	0.222317					1	1			0	7	1	7	1	14	0	4	1	8
chr11	4137116	4138257	ENSG00000255276	RRM1-AS1	RRM1 antisense RNA 1	genome	standard	0	0.300357	0.724632	0.425787	0	0.23832	0.816287	0.115145	0.72622	-0.693328	-1.38021	0.556184	0	0.436431	-0.320047	0.686881	0.816649	0.825102	0.664444	0.861509	1	0.887007	0.927574	0.827049					1	1			0	0	0	1	0	1	0	1	1	0
chr11	34533014	34557924	ENSG00000255271	AL137224.1		genome	standard	0	0.717317	0	0.701001	0	0.256611	0	0.809947	0	0.126863	0.657983	0	0	-0.0178408	-1.48808	-0.53112	1	0.970981	0.85559	1	1	0.995923	0.713674	0.883002					1	1			0	3	0	0	0	1	0	1	0	2
chr11	19380484	19385014	ENSG00000255270	NAV2-IT1	NAV2 intronic transcript 1	genome	standard	0	0.451526	0	1.28251	0.883615	0.494931	1.24813	0.153263	1.32571	-1.23977	-1.32237	0	0.959144	1.4578	0.0899437	0.0825983	0.522785	0.549404	0.552256	1	0.654484	0.419731	0.966402	0.968402					1	1			0	0	0	1	0	2	0	1	0	3
chr8	7082971	7083328	ENSG00000255273	AF238378.1		genome	standard	0	0	0	0.203838	0	0.476641	0.782045	0.536818	0.671447	2.60722	0.146962	0	0	1.14468	2.41658	0	0.90521	0.642129	0.9791	1	1	0.839914	0.69928	1					1	1			0	0	0	0	0	0	0	1	0	0
chr11	33776188	33779495	ENSG00000255272	AC113192.5		genome	standard	3.4561	2.03337	1.29827	1.8459	2.70805	0.989863	0.816287	1.38567	-2.12249	-0.579222	-1.41707	-1.39203	-0.187734	-0.118476	-0.993385	0.837845	0.110029	0.469795	0.155431	0.295148	0.853793	0.876457	0.305951	0.37585					1	1			1	6	2	3	1	3	1	2	0	4
chr15	69298947	69407780	ENSG00000137819	PAQR5	progestin and adipoQ receptor family member 5 /// progestin and adipoQ receptor family member 5 #or# NA	genome	standard	11.6771	19.2397	12.226	18.3885	22.4123	16.2413	13.7846	17.7117	0.258165	-0.155415	0.601142	0.0769119	0.944309	-0.0616692	-0.25246	-0.756558	0.601246	0.528349	0.182804	0.888028	0.0472191	0.801924	0.36356	0.0908562	0.893085	0.868512	0.593635		1	1			0	28	7	52	6	41	5	31	7	49
chr2	65310851	65432637	ENSG00000198369	SPRED2	sprouty related EVH1 domain containing 2	genome	standard	30.7346	27.6044	21.2877	25.3422	23.8913	26.1399	26.2526	30.0487	-0.157301	0.105947	0.0199495	-0.445065	-0.424901	-0.12833	-0.0747326	0.0859974	0.629934	0.576628	0.945984	0.233692	0.216576	0.515261	0.728723	0.77032	0.899705	0.888417	0.987004	0.723906	1	1	0.946384	0.924384	9	50	9	62	15	59	13	37	7	60
chr1	1253909	1273885	ENSG00000160087	UBE2J2	ubiquitin conjugating enzyme E2 J2	genome	standard	30.808	26.403	18.1538	25.4088	22.8727	24.1602	27.3349	26.066	-0.207843	-0.0354595	-0.302785	-0.803177	-0.326682	-0.0210453	-0.12112	0.267326	0.52131	0.86447	0.308823	0.0390574	0.329837	0.919804	0.603351	0.365255	0.858592	0.968239	0.709535	0.441747	1	1	0.91269	0.704577	14	50	16	58	6	55	11	37	9	75
chr3	100261000	100325251	ENSG00000036054	TBC1D23	TBC1 domain family member 23	genome	standard	32.9496	24.9209	26.1991	17.8132	19.9479	28.1928	22.9954	28.9176	-0.507436	0.206846	-0.183154	-0.318949	-0.721411	-0.46598	0.175158	0.389999	0.120712	0.302022	0.524921	0.364654	0.0360886	0.0344247	0.430447	0.17813	0.56223	0.755528	0.836415	0.806531	1	1	0.858421	0.527107	15	43	12	63	10	49	12	26	11	49
chr19	2269509	2273490	ENSG00000104904	OAZ1	ornithine decarboxylase antizyme 1	genome	standard	42.9852	51.0354	52.0118	55.1192	60.8222	50.9973	77.4203	46.4339	0.836579	-0.165901	0.0771873	0.261118	0.435315	0.100769	0.00207739	-0.243088	0.000860309	0.285105	0.752871	0.353327	0.0966549	0.507016	0.990189	0.315739	0.0512525	0.74315	0.929707	0.802242	1	1	0.997816	0.666779	13	85	22	115	14	118	23	86	26	128
chr7	35695214	35699413	ENSG00000271122	AC018647.2		genome	standard	19.6191	21.4204	25.7603	22.6672	21.5732	20.5671	26.7187	23.9319	0.455265	0.175476	0.294409	0.395486	0.199773	0.0665932	-0.0404701	-0.118933	0.232088	0.433327	0.412181	0.335093	0.613714	0.770465	0.873567	0.741082	0.685716	0.829618	0.776875	0.794518	1	1	0.976462	0.912754	9	49	7	36	6	45	13	45	15	40
chr4	11393150	11429765	ENSG00000002587	HS3ST1	heparan sulfate-glucosamine 3-sulfotransferase 1	genome	standard	8.10941	10.6144	8.20638	8.92996	12.7525	12.3001	9.33191	9.24993	0.223853	-0.216163	0.186624	0.0221153	0.668651	-0.270512	0.229843	-0.402787	0.706762	0.502489	0.734654	0.973307	0.251153	0.410047	0.496313	0.458795		0.858266	0.923515		1	1			3	22	3	19	3	24	2	16	5	17
chrX	2691133	2741309	ENSG00000002586	CD99	CD99 molecule (Xg blood group)	genome	standard	42.2998	33.3231	34.2021	31.3149	34.7548	37.3221	38.7812	29.819	-0.154722	-0.122668	-0.503644	-0.331983	-0.251787	-0.0770183	0.177462	0.380977	0.574501	0.503253	0.050139	0.281681	0.375633	0.675409	0.364871	0.133356	0.882357	0.858765	0.365616	0.7576	1	1	0.81934	0.467999	15	66	23	73	11	66	17	43	14	80
chr5	178619728	178619998	ENSG00000252464	RN7SKP70	CDC like kinase 4 #or# RNA, 7SK small nuclear pseudogene 70 /// RNA, 7SK small nuclear pseudogene 70	genome	standard	0	0.90107	0	0.203838	0	0.476641	0.782045	1.01842	0.682349	0.15933	1.04642	0	0	-2.20274	-0.921468	-0.887087	0.802357	0.947007	0.687376	1	1	0.396137	0.739301	0.732554					1	1			0	0	0	3	0	3	0	1	0	0
chr4	122077840	122078318	ENSG00000237868	AC097533.1		genome	standard	0.882452	0.451526	0	0.563394	1.13947	0.751543	0	0.421672	-2.10376	0.00860677	-1.03444	-1.3674	0.00869528	0.253566	0.686079	1.04304	0.341301	0.996396	0.617599	0.536235	0.996717	0.892675	0.733301	0.611873					1	1			1	0	0	1	0	2	0	1	0	1
chr1	153990755	153992155	ENSG00000177954	RPS27	ribosomal protein S27	genome	standard	36.2204	18.7754	27.2678	21.8791	25.5489	16.5162	29.1571	21.7854	-0.33214	0.185782	-0.757579	-0.395763	-0.456048	0.203731	-0.186647	0.94336	0.284515	0.410282	0.00891996	0.249174	0.156306	0.369769	0.478083	0.00121043	0.730333	0.820088	0.162612	0.736307	1	1	0.875525	0.0416948	17	31	14	38	10	48	17	39	9	48
chr11	167784	207428	ENSG00000177951	BET1L	Bet1 golgi vesicular membrane trafficking protein like	genome	standard	25.3341	29.7347	30.4422	30.7237	34.921	28.5963	31.4031	25.6333	0.298831	-0.201609	0.00760448	0.242985	0.405479	0.045741	-0.046271	-0.209213	0.371518	0.304525	0.98073	0.502572	0.228752	0.812068	0.828836	0.500642	0.781972	0.75673	0.993916	0.864445	1	1	0.968029	0.794921	10	58	12	54	7	71	16	58	17	68
chr4	130808507	130811933	ENSG00000280059	AC093831.2		genome	standard	1.63541	5.53691	5.95394	5.00946	4.34654	8.12064	3.61535	4.61602	1.04264	-0.339843	1.30126	1.7768	1.46901	-0.129478	0.56644	-1.6411	0.366851	0.451521	0.232083	0.124143	0.197454	0.770544	0.205157	0.128361		0.837731			1	1			1	11	1	8	0	15	5	6	2	13
chr6	131910191	131911527	ENSG00000280058	AL117378.2		genome	standard	1.50592	5.15254	3.9834	4.90701	8.21998	5.68257	4.55276	5.13103	1.34153	-0.0418595	1.54118	1.19668	2.06491	-0.076379	0.10964	-1.58304	0.238514	0.924486	0.155422	0.320997	0.0634197	0.864659	0.819414	0.143431		0.982568			1	1			0	5	2	12	0	16	2	7	1	14
chr17	28719393	28724359	ENSG00000198242	RPL23A	ribosomal protein L23a	genome	standard	92.7949	90.1533	80.5659	94.5766	85.1803	91.9653	109.216	102.456	0.233842	0.176381	0.133334	-0.21183	-0.091236	0.0701228	0.0283626	0.0430473	0.187293	0.0954089	0.419699	0.2968	0.624438	0.51588	0.811892	0.795111	0.639677	0.533493	0.782243	0.769577	1	1	0.962877	0.933966	38	165	39	199	28	194	40	150	45	228
chr1	197222222	197223255	ENSG00000237861	AL513325.1		genome	standard	1.63541	2.03435	1.27209	0.785343	0	0.256611	0.768886	0.980305	-1.12221	-1.06542	-0.822753	-0.388415	-2.69763	-1.46358	-3.05059	-0.242665	0.498694	0.326016	0.567851	0.814915	0.124637	0.201296	0.0781463	0.858884					1	1			1	2	1	3	0	8	2	1	0	1
chr22	37352190	37354839	ENSG00000237862	Z94160.1		genome	standard	2.70314	4.97275	1.27209	3.12841	1.06902	3.17133	1.65889	2.4764	-0.711803	-0.83328	0.075853	-0.986538	-0.998894	-0.692807	-0.641473	-0.909133	0.54311	0.162227	0.938972	0.47374	0.424834	0.240901	0.325616	0.342989					1	1			1	8	1	7	1	16	2	3	0	7
chrX	108736011	108738903	ENSG00000237863	AL035425.1		genome	standard	17.7366	21.9006	22.6122	17.3187	22.5723	31.1258	20.8573	14.6228	0.18143	-0.544019	-0.299261	0.304187	0.382766	-0.353311	0.506764	-0.244758	0.644126	0.0188465	0.420155	0.467751	0.329195	0.12171	0.0237517	0.496481	0.903389	0.281392	0.782685	0.852101	1	1		0.792545	10	38	9	43	2	55	13	31	7	38
chr21	43322417	43332039	ENSG00000237864	LINC00322	long intergenic non-protein coding RNA 322	genome	standard	0.752959	1.83969	0	2.5588	0.441807	0.733252	0.397602	1.88358	-1.14198	-0.021986	0.950857	-1.36741	-0.871386	0.437743	-1.34898	-0.972843	0.527144	0.981176	0.50934	0.448928	0.626764	0.628088	0.268098	0.497163					1	1			0	1	1	6	0	5	0	7	0	5
chr16	69025860	69026643	ENSG00000271129	AC009027.1		genome	standard	0	0.489073	0	0.581504	0.441807	1.26476	0.384443	0.328342	-0.180191	-1.29381	-1.30691	0	0.124613	0.229383	1.37132	0.0130996	0.947503	0.61805	0.631533	1	0.963538	0.925919	0.604116	0.995991					1	1			0	1	0	1	0	1	0	0	0	1
chr12	129262345	129262824	ENSG00000280051	AC079456.1		genome	standard	0	0	0	0.221949	0.313608	0.513222	0	0.4987	0	2.5043	0.0440665	0	0.0512351	1.14468	2.51862	0	1	0.668067	0.993979	1	0.993055	0.845899	0.698515	1					1	1			0	0	0	0	0	0	0	0	0	0
chr14	30559123	30620063	ENSG00000092140	G2E3	G2/M-phase specific E3 ubiquitin protein ligase	genome	standard	36.1765	40.8281	37.4753	40.741	29.9346	33.6376	31.2241	40.5482	-0.235022	-0.0113477	0.139089	0.0111149	-0.318921	0.000961321	-0.274218	-0.150437	0.580553	0.974031	0.731098	0.979753	0.462896	0.997796	0.482904	0.708772	0.885623	0.994485	0.92185	0.995227	1	1	0.877073	0.898689	23	90	14	97	5	62	6	62	30	101
chr2	230864639	230879248	ENSG00000135916	ITM2C	integral membrane protein 2C	genome	standard	29.364	24.1217	32.9342	26.7716	24.0381	28.3574	23.8117	22.9229	-0.292733	-0.101073	-0.396987	0.151088	-0.245111	0.183162	0.249873	0.295914	0.395611	0.654173	0.209095	0.671195	0.483953	0.406128	0.298449	0.343618	0.794196	0.913268	0.622828	0.918727	1	1	0.78763	0.688508	13	57	11	45	9	44	11	37	23	72
chr2	231108230	231125118	ENSG00000135914	HTR2B	5-hydroxytryptamine receptor 2B	genome	standard	7.66515	8.35376	1.99672	7.52796	5.85737	9.38541	6.91205	3.93201	-0.203975	-0.917809	-0.854517	-1.97304	-0.254256	-0.176443	0.183019	-0.0632926	0.749902	0.0289192	0.159189	0.046396	0.698696	0.645591	0.650963	0.911984		0.338774			1	1			2	18	5	16	2	17	2	14	1	13
chr2	218450251	218568361	ENSG00000135913	USP37	ubiquitin specific peptidase 37	genome	standard	18.7306	31.511	31.829	28.7024	30.734	34.5172	30.4289	29.4247	0.643748	-0.0894524	0.608095	0.705395	0.676137	-0.128814	0.136628	-0.697547	0.0765182	0.61867	0.0747581	0.0672823	0.0658873	0.480737	0.480191	0.039734	0.47898	0.902973	0.425674	0.507915	1	1	0.876073	0.270455	7	58	11	73	4	64	16	50	18	70
chr2	218710845	218755416	ENSG00000135912	TTLL4	tubulin tyrosine ligase like 4	genome	standard	37.7881	27.4315	25.5007	32.1122	32.7396	26.5794	33.8124	31.064	-0.13344	0.14626	-0.293358	-0.541251	-0.299343	0.230583	-0.0491282	0.439617	0.653043	0.453113	0.284974	0.115271	0.331704	0.236106	0.824182	0.109831	0.908012	0.838812	0.691414	0.60601	1	1	0.967437	0.428361	16	49	13	54	13	67	11	48	10	80
chr14	31100112	31207804	ENSG00000092148	HECTD1	HECT domain E3 ubiquitin protein ligase 1	genome	standard	52.7161	51.1283	52.8774	52.1192	38.0901	51.4546	45.7302	49.2082	-0.183554	-0.0624218	-0.101144	0.00863073	-0.376018	0.0226767	0.0173092	0.0387219	0.465311	0.68543	0.658627	0.974264	0.151568	0.882739	0.918566	0.864571	0.832399	0.922382	0.893882	0.995112	1	1	0.983028	0.956539	30	103	15	104	14	107	20	84	28	114
chr3	187197486	187201465	ENSG00000175077	RTP1	receptor transporter protein 1	genome	standard	1.06773	1.65792	2.08531	1.45012	0	1.50309	1.22705	1.26974	0.342569	-0.565865	0.205687	1.08588	-1.83923	-0.177156	-0.131848	-0.771552	0.831565	0.581508	0.890576	0.4999	0.310583	0.858382	0.903978	0.595192					1	1			0	4	0	2	1	4	1	4	2	3
chr6	143450807	143490010	ENSG00000034693	PEX3	peroxisomal biogenesis factor 3	genome	standard	29.2284	20.5321	40.2709	19.9421	26.7005	21.0072	24.4726	20.16	-0.283316	0.0209599	-0.542394	0.42998	-0.176893	-0.0215504	0.0523999	0.563354	0.394704	0.92471	0.0770394	0.197553	0.598528	0.923778	0.830604	0.0650588	0.793791	0.982568	0.431125	0.68815	1	1	0.968591	0.34009	11	46	16	46	7	33	20	31	17	49
chr2	223975112	224039319	ENSG00000135919	SERPINE2	serpin family E member 2	genome	standard	19.4896	25.7627	22.0023	24.1119	29.6523	21.1169	26.4264	13.7374	0.453214	-0.829508	-0.415912	0.190158	0.647301	-0.0954834	-0.298655	-0.413596	0.228411	0.000300858	0.25654	0.647664	0.0854224	0.648871	0.20917	0.23828	0.68154	0.0267258	0.665455	0.909747	1	1	0.735821	0.5947	8	41	8	58	6	62	11	39	7	61
chr7	1570073	1589626	ENSG00000230487	PSMG3-AS1	PSMG3 antisense RNA 1 (head to head)	genome	standard	35.3876	34.483	32.5958	30.2363	31.446	27.7899	31.511	27.9315	-0.182565	-0.24321	-0.313932	-0.134406	-0.230316	-0.18084	-0.302478	0.0707225	0.543069	0.193129	0.255219	0.680081	0.454567	0.333901	0.149844	0.794184	0.87018	0.668047	0.664717	0.922767	1	1	0.676791	0.933916	13	65	19	79	9	69	23	43	12	77
chr19	39538705	39540333	ENSG00000176396	EID2	EP300 interacting inhibitor of differentiation 2	genome	standard	26.8898	34.0513	21.4911	37.7678	27.7706	29.9159	35.9189	31.6203	0.355256	-0.123813	0.164156	-0.384706	-0.010064	0.143617	-0.19724	-0.287969	0.276642	0.531549	0.594154	0.317817	0.976607	0.458796	0.373416	0.345203	0.7255	0.870518	0.868066	0.781727	1	1	0.825874	0.690318	7	49	19	70	6	95	10	72	9	92
chr11	5468486	5469422	ENSG00000230484	OR51A10P	olfactory receptor family 51 subfamily A member 10 pseudogene	genome	standard	0	1.24096	0.724632	0.359556	0.313608	0.476641	0.384443	0.481605	-0.180193	-1.64574	-0.301533	0.55617	0.0632141	-1.80054	-1.3722	-1.34421	0.938686	0.402634	0.892551	0.812331	0.978392	0.371198	0.528004	0.520259					1	1			0	1	0	3	0	4	0	0	1	1
chr17	30769388	30824776	ENSG00000176390	CRLF3	cytokine receptor like factor 3	genome	standard	40.8558	29.5488	28.4193	32.5406	31.4592	27.5881	26.5792	33.3669	-0.609581	0.161977	-0.288809	-0.524302	-0.438458	0.114762	-0.104629	0.450786	0.0395865	0.372793	0.26462	0.10684	0.139516	0.533553	0.6159	0.082715	0.367284	0.796844	0.67193	0.589483	1	1	0.915526	0.376345	14	46	18	73	14	66	15	54	16	71
chr2	197263111	197263535	ENSG00000230482	ATP5MC2P3	ATP synthase membrane subunit c locus 2 pseudogene 3	genome	standard	2.64736	1.12931	1.93432	0.688036	0.825858	0.494931	1.17965	0.809947	-1.14872	-0.921288	-2.15824	-0.420904	-2.33946	-0.502071	-1.19072	1.23696	0.438449	0.481515	0.137326	0.776689	0.164582	0.6896	0.436492	0.35605					1	1			3	2	0	2	0	3	2	0	0	5
chr22	16904219	16904696	ENSG00000230481	IGKV1OR22-5	immunoglobulin kappa variable 1/OR22-5 (pseudogene)	genome	standard	0.882452	1.09177	1.29827	0.497163	1.89488	0.971572	1.20073	0.536818	0.333888	-0.81398	-0.598553	0.479286	0.923618	-1.07709	-0.181086	-0.215426	0.83456	0.482205	0.700781	0.778649	0.55088	0.378075	0.87911	0.883537					1	1			1	1	0	2	0	4	1	0	0	2
chr3	28447725	28448073	ENSG00000230480	AC093142.1		genome	standard	0	0.526619	0	0	0.825858	0.256611	0	0.443487	0	-0.374648	-0.282886	0	0.149661	-2.36912	-1.04018	-0.0917623	1	0.943751	0.958057	1	0.977958	0.658147	0.862275	0.986326					1	1			0	2	0	1	0	0	0	0	0	0
chr9	22446841	22455740	ENSG00000176399	DMRTA1	DMRT like family A1	genome	standard	39.4733	30.5043	54.0225	38.1868	30.4077	30.1908	40.3849	43.2706	0.0128728	0.442877	0.0663364	0.439137	-0.340869	0.32771	-0.0197464	0.376541	0.963576	0.0131416	0.798144	0.13084	0.253357	0.0713079	0.924284	0.153162	0.991384	0.235824	0.946329	0.620776	1	1	0.984669	0.493593	14	51	19	67	12	72	34	67	31	96
chr1	107964443	107994607	ENSG00000230489	VAV3-AS1	VAV3 antisense RNA 1	genome	standard	0.882452	1.46325	0.724632	0.412822	1.58127	1.20989	0.782045	1.85019	-0.258098	0.113989	0.718322	-0.40562	0.559354	-1.54604	-0.254163	-0.604333	0.883013	0.913896	0.633324	0.826271	0.734559	0.226264	0.833007	0.687643					1	1			1	3	0	5	0	1	0	0	1	3
chr13	51469753	51470047	ENSG00000243900	RN7SL320P	RNA, 7SL, cytoplasmic 320, pseudogene	genome	standard	0	0	0	0.203838	0	0.751543	0	0.421672	0	2.30603	-0.154193	0	0	1.14468	3.07048	0	1	0.693243	0.978956	1	1	0.845899	0.635509	1					1	1			0	0	0	0	0	0	0	1	0	0
chr3	59380024	59388704	ENSG00000243903	AC138057.1		genome	standard	0.882452	1.23699	1.93432	0.869684	1.96532	1.00815	0	0.651963	-2.10378	-0.729788	-0.336675	1.05194	0.676347	-0.672715	-0.333475	-0.393113	0.265564	0.557733	0.836732	0.535908	0.687611	0.588703	0.802512	0.80175					1	1			1	1	0	5	0	2	2	1	0	0
chr14	103374033	103374916	ENSG00000243904	RPSAP5	ribosomal protein SA pseudogene 5	genome	standard	2.38837	2.40782	0.662227	2.23032	1.25443	2.49295	1.26129	1.28683	-1.09424	-0.874937	-0.985292	-1.84755	-0.626941	-0.198226	0.0412453	0.110354	0.400846	0.300661	0.384343	0.232544	0.617869	0.801391	0.961269	0.91794					1	1			1	4	2	5	0	6	0	7	0	1
chr13	44939249	44989483	ENSG00000083635	NUFIP1	NUFIP1, FMR1 interacting protein 1	genome	standard	13.2009	17.992	22.3043	17.8723	23.6222	25.0215	23.8723	18.6865	0.847727	0.0677115	0.495729	0.745737	0.774288	-0.0289511	0.488114	-0.428017	0.0545569	0.779477	0.24073	0.11367	0.0846811	0.906587	0.0550969	0.310458	0.414479	0.945696	0.653108	0.601467	1	1		0.662237	5	38	6	32	4	40	9	22	11	36
chr5	55063179	55066230	ENSG00000248029	AC034238.2		genome	standard	1.82069	0.936635	0	0.886729	0	1.1916	0.816287	0.443487	-1.13818	-1.41367	-2.3294	-2.26444	-2.73625	-0.0833587	0.346428	0.915731	0.553939	0.408083	0.219646	0.260418	0.173866	0.95719	0.836371	0.598129					1	1			0	1	1	4	1	1	0	3	0	2
chr11	100684162	100687955	ENSG00000248027	AP001351.1		genome	standard	7.79465	10.3081	11.5276	13.7526	7.62405	10.1369	10.9461	12.6398	0.458568	0.246489	0.608385	0.527525	0.0900664	0.425915	-0.00935249	-0.361895	0.43193	0.422605	0.26129	0.395688	0.883256	0.161083	0.978747	0.506229		0.825116	0.669474		1	1			3	22	4	21	2	20	4	23	6	32
chr22	19148576	19150283	ENSG00000063515	GSC2	goosecoid homeobox 2	genome	standard	2.70314	1.76361	0.662227	1.38904	1.51083	1.48479	1.21389	0.728991	-1.13401	-0.94742	-1.53588	-1.87749	-0.599046	-0.217529	-0.253292	0.588455	0.387119	0.321596	0.196931	0.226807	0.633325	0.804604	0.795196	0.593618					1	1			1	3	1	6	1	2	0	1	0	7
chr2	44154789	44154895	ENSG00000252599	RNU6-566P	RNA, U6 small nuclear 566, pseudogene	genome	standard	0	0.151169	0	0	0	0.256611	0	0	0	-0.813395	0	0	0	-0.778884	0.55134	1.49838	1	0.890157	1	1	1	0.89479	0.933219	0.799165					1	1			0	0	0	0	0	1	0	0	0	0
chr18	72751952	72752051	ENSG00000252598	RNA5SP460	RNA, 5S ribosomal pseudogene 460	genome	standard	0	0.449544	0	0.203838	0	0	0	0	0	-2.18649	0	0	0	-1.1902	-2.31007	0.125304	1	0.70789	1	1	1	0.838385	0.723774	0.982867					1	1			0	0	0	2	0	1	0	1	0	0
chr17	62679403	62681354	ENSG00000279713	AC080038.3		genome	standard	0.752959	4.3216	0	4.56148	1.06902	3.776	1.67997	2.76584	0.761647	-0.608414	1.5921	-1.36743	0.463413	0.0149704	-0.235065	-2.20051	0.600305	0.343544	0.225237	0.428553	0.760801	0.980396	0.732928	0.0888429					1	1			0	3	1	12	0	13	0	5	0	8
chr20	61738219	61755056	ENSG00000225106	AL162457.2		genome	standard	1.50592	1.98095	0	1.94729	0.441807	1.68653	1.16649	1.61125	-0.503129	-0.154055	0.0972193	-2.18852	-1.68776	-0.0419189	-0.244992	-0.251274	0.755065	0.88752	0.946632	0.227234	0.347937	0.969102	0.840314	0.861191					1	1			0	1	2	11	0	1	0	4	0	5
chr19	17972025	17972117	ENSG00000252591	RNA5SP468	RNA, 5S ribosomal pseudogene 468	genome	standard	0	0.300357	0	0.221949	0	0	0	0	0	-1.60691	0	0	0	-0.610617	-1.73049	0.704874	1	0.784176	1	1	1	0.917111	0.792084	0.904366					1	1			0	0	0	1	0	1	0	0	0	0
chr4	14909961	15002045	ENSG00000247624	CPEB2-DT	CPEB2 divergent transcript	genome	standard	21.637	22.2335	39.2543	20.8378	30.2042	20.5671	24.628	22.2941	0.159748	0.028942	0.0201201	0.84486	0.361298	-0.0967194	-0.0938221	0.00882196	0.662094	0.894337	0.952817	0.021406	0.322667	0.664939	0.702634	0.979232	0.911162	0.977683	0.988089	0.370005	1	1	0.941082	0.993798	12	51	9	45	4	39	24	34	13	43
chr8	102533241	102533339	ENSG00000252593	RNU6-1224P	RNA, U6 small nuclear 1224, pseudogene	genome	standard	0	0.149188	0	0	0	0	0	0.711896	0	2.02531	0.526903	0	0	-0.778884	-0.936981	1.49841	1	0.727877	0.927866	1	1	0.89479	0.886848	0.799162					1	1			0	0	0	1	0	0	0	0	0	0
chr12	48567684	48570066	ENSG00000167531	LALBA	lactalbumin alpha	genome	standard	1.82069	2.18354	1.99672	1.37875	0.441807	1.22818	1.16649	0.613845	-0.56192	-1.53635	-1.21465	0.182694	-1.75905	-0.750394	-0.846	-0.321693	0.702926	0.134532	0.383404	0.901227	0.293875	0.421869	0.421595	0.800658					1	1			0	2	1	4	1	8	2	5	1	1
chr17	28897781	28903071	ENSG00000167536	DHRS13	dehydrogenase/reductase 13	genome	standard	43.1146	35.0235	42.1528	32.419	40.2667	30.7406	39.1235	28.0211	-0.122585	-0.336046	-0.630444	-0.0309022	-0.0957799	-0.125531	-0.199834	0.294398	0.670339	0.100218	0.0212385	0.920074	0.74377	0.532689	0.372427	0.270303	0.914276	0.544525	0.251038	0.983279	1	1	0.825275	0.626134	14	51	21	75	14	94	24	59	17	74
chr8	46831050	46831156	ENSG00000252594	RNU6-656P	RNA, U6 small nuclear 656, pseudogene	genome	standard	0	0.188716	0	0	0	0.476641	0	0	0	-0.813395	0	0	0	-0.778884	1.45461	1.4984	1	0.890157	1	1	1	0.89479	0.823145	0.799163					1	1			0	1	0	0	0	0	0	0	0	0
chr20	18095571	18095632	ENSG00000252597	RNU7-137P	RNA, U7 small nuclear 137 pseudogene	genome	standard	0	0.302338	0.662227	0.137607	0	0.23832	0.384443	0.328342	-0.180131	-0.585304	-1.2801	0.556224	0	-0.620786	-0.314379	0.694795	0.973389	0.913182	0.812391	0.917957	1	0.908051	0.958301	0.89714					1	1			0	0	0	0	0	2	0	0	0	1
chr12	48813794	48828941	ENSG00000167535	CACNB3	calcium voltage-gated channel auxiliary subunit beta 3	genome	standard	62.1103	72.3579	54.9202	69.8572	75.3044	76.4578	79.906	71.5709	0.370422	-0.0284216	0.198476	-0.165828	0.28399	-0.0491744	0.0783665	-0.226898	0.0793742	0.810255	0.315657	0.49648	0.189104	0.681755	0.545037	0.248864	0.484122	0.952839	0.714377	0.862018	1	1	0.898354	0.607534	24	128	26	163	20	158	36	109	25	172
chr2	96123850	96138436	ENSG00000188886	ASTL	astacin like metalloendopeptidase	genome	standard	5.5297	4.08741	4.04581	2.73263	1.38263	3.20791	1.98277	2.82656	-1.58764	-0.548517	-1.06613	-0.583871	-1.78545	-0.639895	-0.396307	0.51761	0.0903168	0.361909	0.164121	0.515974	0.0748112	0.29684	0.547999	0.481553					1	1			2	1	5	16	0	10	2	5	2	6
chr19	15398696	15400356	ENSG00000279716	AC006128.1		genome	standard	1.7649	2.44536	5.46889	1.77967	3.60435	1.97973	1.94853	1.82444	0.184566	-0.237585	0.218934	1.60994	0.868706	-0.437086	-0.294554	-0.456519	0.883678	0.721636	0.850361	0.178583	0.473787	0.529104	0.694954	0.690191					1	1			2	5	0	5	0	5	3	1	4	5
chr7	139452690	139483712	ENSG00000188883	KLRG2	killer cell lectin like receptor G2	genome	standard	65.4988	46.9825	62.7462	53.0233	60.3471	61.6469	51.3941	56.9884	-0.331934	0.276215	-0.173724	-0.0454813	-0.0195819	0.173289	0.38542	0.449939	0.143722	0.0512157	0.393641	0.84961	0.930382	0.230443	0.0123756	0.0286481	0.590532	0.428833	0.767488	0.967046	1	1	0.342421	0.230298	23	73	26	102	24	119	32	88	32	134
chr19	15904556	15907234	ENSG00000279717	AC005336.3		genome	standard	0	1.68257	0	1.36578	0.755416	0.494931	0	0.925093	0	-1.0545	0.732759	0	0.849401	-0.296598	-1.77999	-1.78726	1	0.513109	0.706548	1	0.683299	0.848431	0.351568	0.340489					1	1			0	1	0	9	0	1	0	4	0	4
chr3	68635705	68637024	ENSG00000241506	PSMC1P1	proteasome 26S subunit, ATPase 1 pseudogene 1	genome	standard	0	0.600714	0.636044	1.45012	1.19722	0.989863	0.863687	0.574936	0.74692	0.0315199	0.373918	0.556163	1.42149	1.21537	0.664905	-0.342398	0.687266	0.982883	0.829229	0.775755	0.425259	0.370728	0.664945	0.84238					1	1			0	0	0	2	0	2	1	4	0	3
chr17	41393724	41397592	ENSG00000094796	KRT31	keratin 31	genome	standard	0.752959	2.02444	1.32445	2.15112	1.51083	1.97973	2.82538	1.17169	1.55962	-0.828095	0.280773	0.486437	0.88375	0.0616546	-0.0637704	-1.10887	0.258687	0.31912	0.839237	0.765138	0.546833	0.934405	0.939247	0.404849					1	1			0	2	1	8	0	3	0	5	0	5
chr19	58049046	58049346	ENSG00000270837	HNRNPDLP4	heterogeneous nuclear ribonucleoprotein D-like pseudogene 4	genome	standard	0	0.302338	0	0.203838	0	0.23832	0	0	0	-1.61578	0	0	0	-0.619491	-0.313268	0.696024	1	0.782993	1	1	1	0.915903	0.961925	0.905551					1	1			0	0	0	0	0	2	0	1	0	0
chr6	81845185	81933480	ENSG00000226453	LINC02542	long intergenic non-protein coding RNA 2542	genome	standard	1.06773	1.04828	1.32445	1.11382	0.441807	1.44821	1.21389	1.57706	0.338149	0.478175	0.666539	0.484375	-0.870562	0.121829	0.422846	-0.188364	0.834526	0.647475	0.651105	0.77868	0.629881	0.910295	0.714271	0.899737					1	1			0	0	0	5	1	2	0	1	0	5
chr15	43593054	43604901	ENSG00000237289	CKMT1B	creatine kinase, mitochondrial 1B	genome	standard	33.6288	27.7418	19.8487	25.8348	24.5509	22.6937	40.9957	37.3052	0.293682	0.444445	0.15756	-0.78129	-0.438312	-0.108147	-0.275521	0.286885	0.321256	0.0164651	0.570098	0.0360621	0.17779	0.586196	0.219397	0.308833	0.750334	0.264317	0.858003	0.437556	1	1	0.744394	0.661151	12	57	15	49	11	64	4	50	12	54
chr6	32325219	32326178	ENSG00000237285	HNRNPA1P2	heterogeneous nuclear ribonucleoprotein A1 pseudogene 2	genome	standard	0	0.753864	0	0.701001	1.19722	0.733252	0	0.596751	0	-0.47963	0.163875	0	1.38864	-0.12244	-0.0638261	-0.643504	1	0.798091	0.938168	1	0.515709	0.946807	0.974905	0.753774					1	1			0	0	0	1	0	4	0	1	0	2
chr7	2944035	2947091	ENSG00000237286	AC004906.1		genome	standard	0	1.39312	0.724632	1.49931	0.755416	0.256611	0.384443	0.690081	-0.180198	-0.843513	0.629137	0.556166	0.85427	0.0775697	-2.45426	-1.47265	0.930667	0.574866	0.733008	0.788287	0.66589	0.956587	0.229741	0.406651					1	1			0	5	0	2	0	1	0	3	1	0
chr22	42149886	42155001	ENSG00000226450	CYP2D8P	ccytochrome P450 family 2 subfamily D member 8, pseudogene	genome	standard	2.70314	5.67519	3.2064	6.38039	5.6142	6.89246	2.82538	4.01927	0.0921508	-0.591791	0.528224	0.338356	1.13435	0.186177	0.262129	-1.12002	0.928316	0.19588	0.565473	0.754365	0.235981	0.655801	0.56306	0.213399		0.670328			1	1			1	7	1	15	1	14	4	8	0	20
chr10	87113954	87115523	ENSG00000237280	AL136982.3		genome	standard	1.06773	1.58282	1.9605	0.275214	1.65172	0.733252	1.15333	0.942187	0.314351	-0.734072	-1.83377e-05	1.06028	0.111339	-2.23775	-1.11153	-0.734054	0.850641	0.518465	0.999991	0.524997	0.948571	0.115892	0.404349	0.627874					1	1			0	2	0	2	1	6	1	0	0	2
chr2	218326889	218357966	ENSG00000237281	CATIP-AS2	CATIP antisense RNA 2	genome	standard	0	1.39212	0.724632	0.989181	1.76668	1.4665	1.20073	1.24871	1.29568	-0.140327	1.391	0.55616	1.84311	-0.606225	0.0517733	-1.53133	0.417537	0.888065	0.342168	0.757558	0.23533	0.565986	0.961903	0.290131					1	1			0	1	0	3	0	5	0	2	1	1
chr20	18379049	18381484	ENSG00000237282	LINC00851	long intergenic non-protein coding RNA 851	genome	standard	0	1.92073	0	1.00729	0.441807	1.72311	0.863687	0.942187	0.742787	-1.00915	0.958408	0	0.0957847	-1.00919	-0.157942	-1.96756	0.680914	0.397286	0.55477	1	0.959613	0.398861	0.898792	0.20572					1	1			0	3	0	3	0	6	0	1	0	1
chr1	188705623	188710880	ENSG00000237283	AL691515.1		genome	standard	0	0.302338	0	1.5888	0	0.769833	0	0.596751	0	0.909761	0.229651	0	0	2.36277	1.31993	0.680111	1	0.76707	0.941276	1	1	0.430584	0.694836	0.830763					1	1			0	0	0	0	0	2	0	1	0	2
chr8	73042910	73043346	ENSG00000272254	AC022893.3		genome	standard	0	0	0	0.275214	0	0.23832	0	0.558633	0	2.62983	0.16962	0	0	1.72186	1.4509	0	1	0.652179	0.976805	1	1	0.769562	0.825554	1					1	1			0	0	0	0	0	0	0	0	0	2
chr5	139644460	139645002	ENSG00000272255	AC113361.1		genome	standard	0.882452	2.10944	0.636044	1.69533	3.09211	1.72311	0.397602	0.651963	-1.14199	-1.40938	-0.276904	-0.405623	1.71557	-0.261511	-0.283146	-1.13248	0.513777	0.135853	0.849174	0.816594	0.223039	0.747812	0.753492	0.402709					1	1			1	4	0	3	0	6	1	1	0	6
chr8	30082758	30083467	ENSG00000272256	AC044849.1		genome	standard	15.2248	17.656	28.8581	24.8594	13.3087	23.5184	15.4882	16.6426	0.0631186	-0.0798757	0.156207	0.943142	-0.116519	0.506002	0.408219	-0.236083	0.886649	0.745629	0.699739	0.030919	0.799905	0.0298871	0.11222	0.556973	0.973078	0.935727	0.907931		1	1		0.829686	9	29	4	31	4	50	14	34	12	69
chr7	39329003	39329134	ENSG00000206947	SNORA20B	small nucleolar RNA, H/ACA box 20B	genome	standard	0	0	0	0	0	0	0.829446	0	0.750863	0	0	0	0	0	0	0	0.898003	1	1	1	1	1	1	1					1	1			0	0	0	0	0	0	0	0	0	0
chr18	48169784	48169890	ENSG00000206944	RNU6-708P	RNA, U6 small nuclear 708, pseudogene	genome	standard	0	0.149188	0	0	0.313608	0.23832	0	0.115145	0	0.112891	-1.38552	0	0.0512776	-0.778884	0.489119	1.49841	1	0.984699	0.813902	1	0.993049	0.89479	0.94077	0.799161					1	1			0	0	0	1	0	0	0	0	0	0
chr8	66501205	66501311	ENSG00000206949	RNU6-1324P	RNA, U6 small nuclear 1324, pseudogene	genome	standard	0	0.188716	0	0.359556	0	0	0	0.115145	0	0.112892	-1.38551	0	0	1.04477	-0.936981	1.4984	1	0.984699	0.813903	1	1	0.85859	0.886848	0.799162					1	1			0	1	0	0	0	0	0	0	0	1
chr20	63009383	63085071	ENSG00000272259	LINC01749	long intergenic non-protein coding RNA 1749	genome	standard	4.02378	8.8971	3.47217	8.26926	4.43021	8.59728	5.21892	7.03091	0.256508	-0.351703	0.693908	-0.38173	-0.256262	-0.131213	-0.0707675	-1.04561	0.748608	0.363087	0.341224	0.686711	0.765631	0.729882	0.864995	0.146103		0.79154			1	1			2	9	3	29	0	19	1	14	3	20
chr1	246839098	246931978	ENSG00000153207	AHCTF1	AT-hook containing transcription factor 1	genome	standard	43.0152	28.9639	30.8548	27.9827	31.7013	30.9424	31.4979	27.3106	-0.392448	0.0133444	-0.517479	-0.433109	-0.439931	-0.038576	0.0975688	0.530824	0.182709	0.947019	0.055168	0.182583	0.146162	0.849547	0.657731	0.0478575	0.636832	0.987861	0.379809	0.672198	1	1	0.926169	0.292764	20	54	11	62	16	63	16	39	13	73
chr5	675826	676616	ENSG00000271781	AC026740.1		genome	standard	8.86237	6.37666	3.95722	6.10517	4.66015	6.50727	5.27424	6.61003	-0.749967	0.0636034	-0.396774	-1.13303	-0.737954	-0.0450383	0.00839035	0.460378	0.255574	0.87854	0.489346	0.151037	0.274403	0.915484	0.985572	0.421179		0.972596			1	1			3	10	4	23	3	7	3	8	1	18
chr14	101948347	101949425	ENSG00000271780	AL118558.3		genome	standard	53.7538	30.7217	35.9372	24.5766	44.1258	33.8571	41.9227	28.6768	-0.388953	-0.0219582	-0.862817	-0.612878	-0.323842	-0.327749	0.152269	0.840859	0.140893	0.91149	0.000517155	0.0397572	0.227149	0.111968	0.477756	0.000640023	0.589283	0.980928	0.030656	0.443146	1	1	0.875525	0.0276183	23	64	26	51	13	73	18	43	21	52
chr2	10054421	10054866	ENSG00000271787	AC104794.4		genome	standard	0	0.640242	0	0.359556	1.13947	0.971572	0.397602	0.268409	-0.180192	-0.985562	-0.602931	0	0.981256	-0.838973	0.60403	-0.382631	0.937637	0.624884	0.785835	1	0.656943	0.67958	0.768632	0.855962					1	1			0	1	0	1	0	2	0	0	0	1
chr15	25245478	25245559	ENSG00000200478	SNORD115-41	small nucleolar RNA, C/D box 115-41	genome	standard	0	0.188716	0	0	0	0	0.431844	0	-0.18003	-0.813395	0	0	0	-0.778884	-0.936981	1.49837	0.975613	0.890157	1	1	1	0.89479	0.886848	0.799166					1	1			0	1	0	0	0	0	0	0	0	0
chr20	46689659	46690289	ENSG00000271784	AL031055.1		genome	standard	25.9576	24.1118	21.4488	23.0551	23.6673	22.4005	23.7037	21.3582	-0.151869	-0.174128	-0.318213	-0.297944	-0.148679	-0.0787467	-0.0911822	0.144085	0.658445	0.406576	0.313248	0.438326	0.671312	0.707034	0.692975	0.643245	0.909966	0.818991	0.712369	0.840367	1	1	0.938483	0.867652	9	49	14	51	7	48	14	40	10	47
chr12	13683542	13683886	ENSG00000200475	RN7SKP162	RNA, 7SK small nuclear pseudogene 162	genome	standard	0	0.526619	0	0.820498	0	0.513222	0	0	0	-2.40457	0	0	0	0.648552	-0.0343399	-0.0927	1	0.679824	1	1	1	0.910157	0.995749	0.987305					1	1			0	2	0	1	0	0	0	2	0	3
chr5	65148736	65481920	ENSG00000049192	ADAMTS6	ADAM metallopeptidase with thrombospondin type 1 motif 6	genome	standard	14.8363	24.2105	16.2295	23.1016	16.7012	24.2339	20.3043	26.4333	0.452821	0.0964097	0.796914	0.106591	0.274736	-0.0864728	-0.000518391	-0.700504	0.29569	0.671854	0.0468383	0.825323	0.538523	0.710446	0.998374	0.0802648	0.736961	0.917947	0.356219	0.963853	1	1		0.371008	6	36	7	60	4	56	11	34	10	53
chr6	111297126	111298510	ENSG00000271789	AL080317.2		genome	standard	3.14133	2.96406	3.29499	3.51797	1.25443	2.19976	0.816287	2.42119	-2.10332	-0.201462	-0.447489	-0.0520516	-1.01361	0.24388	-0.402572	0.246028	0.113217	0.764249	0.630809	0.961143	0.3702	0.706014	0.599636	0.788185					1	1			1	7	3	10	0	1	3	6	1	7
chr5	43006733	43007543	ENSG00000271788	AC008875.1		genome	standard	0	1.72805	2.65895	0.63477	0	1.48479	1.29553	2.17302	1.32824	0.218018	2.04536	2.44411	0	-1.34575	-0.235162	-1.82734	0.414658	0.824295	0.163863	0.121709	1	0.243327	0.834678	0.214201					1	1			0	2	0	5	0	4	2	0	1	3
chr7	54621025	54621131	ENSG00000200471	RNU6-1125P	RNA, U6 small nuclear 1125, pseudogene	genome	standard	0	0.447563	0.724632	0.425787	0	0	0	0.328342	0	-1.14703	-1.27847	0.556246	0	-0.0883025	-2.30399	0.131443	1	0.844021	0.827972	0.92475	1	0.987844	0.724482	0.982029					1	1			0	0	0	3	0	0	0	1	1	0
chr17	4267691	4268430	ENSG00000274363	AC087742.1		genome	standard	1.06773	1.09177	0.724632	1.10974	0.627217	0	0	1.13357	-2.10376	0.0529108	0.252484	-0.405605	-0.223143	-0.060823	-3.59692	-0.199573	0.337109	0.974211	0.896388	0.853176	0.916115	0.970485	0.105032	0.917622					1	1			0	1	0	2	1	4	0	0	1	0
chrX	70253042	70253162	ENSG00000200473	RNA5SP507	RNA, 5S ribosomal pseudogene 507	genome	standard	0	0.302338	0	0.359556	0	0	0.397602	0.115145	-0.180091	-0.689495	-1.38554	0	0	0.242387	-1.73937	0.696047	0.975605	0.906388	0.813899	1	1	0.966898	0.791026	0.905548					1	1			0	0	0	0	0	2	0	0	0	1
chr18	31718893	31719208	ENSG00000200472	RN7SKP44	RNA, 7SK small nuclear pseudogene 44	genome	standard	0.882452	0.791411	0.724632	0.785343	0.313608	1.24647	0	0.95849	-2.10377	0.406793	0.142115	-0.405612	-0.891653	-0.0793072	0.639441	0.264678	0.287495	0.769097	0.933316	0.837517	0.65032	0.956019	0.670485	0.877481					1	1			1	1	0	1	0	3	0	1	1	1
chr1	32108038	32176568	ENSG00000025800	KPNA6	karyopherin subunit alpha 6 #or# NA /// karyopherin subunit alpha 6	genome	standard	27.7962	44.3455	21.0684	42.7485	28.0716	38	34.4181	41.923	0.296249	-0.141561	0.515743	-0.435616	0.0452761	-0.0771804	-0.226643	-0.657303	0.357889	0.421505	0.0833145	0.255326	0.892646	0.660853	0.251106	0.0259716	0.774817	0.824325	0.441615	0.740809	1	1	0.76598	0.220383	14	71	12	98	6	108	8	59	12	91
chr17	7404874	7419860	ENSG00000169992	NLGN2	neuroligin 2	genome	standard	13.5157	23.6998	13.7115	21.5169	16.1587	15.1411	10.6064	11.3909	-0.288125	-1.00907	-0.172053	0.0223963	0.29502	-0.129375	-0.650233	-0.837014	0.555402	9.88905e-05	0.694352	0.965316	0.529587	0.579235	0.0187858	0.0457757	0.876556	0.0137549	0.905906		1	1			5	42	5	50	5	55	6	34	10	56
chr4	145680115	145771032	ENSG00000237136	C4orf51	chromosome 4 open reading frame 51	genome	standard	4.20906	3.08164	3.34736	3.31928	4.23157	3.20791	3.64167	3.05055	-0.274362	0.143179	-0.376192	-0.387333	-0.109891	0.143334	0.066531	0.519371	0.748294	0.792497	0.628729	0.68574	0.897974	0.794422	0.913036	0.505873					1	1			1	6	3	8	1	5	1	3	1	10
chr14	22564905	22589269	ENSG00000129562	DAD1	defender against cell death 1	genome	standard	13.2567	15.4656	17.4815	19.6007	20.9333	19.9624	12.2126	19.1805	-0.127493	0.356665	0.569927	0.400652	0.751597	0.352649	0.381598	-0.213262	0.788437	0.137621	0.172751	0.409998	0.0923655	0.145707	0.147678	0.613541	0.947226	0.600762	0.584765		1	1			3	31	7	30	5	34	9	30	8	48
chr10	30919012	30921235	ENSG00000237135	DDX10P1	DEAD-box helicase 10 pseudogene 1	genome	standard	0	1.72606	0	0.820498	0.313608	0.23832	1.64573	1.57706	1.72553	-0.187624	1.63631	0	0.0729437	-1.01473	-2.82224	-1.82394	0.290347	0.864088	0.290361	1	0.968852	0.390481	0.114042	0.233162					1	1			0	2	0	6	0	3	0	2	0	3
chr9	21140214	21142145	ENSG00000177047	IFNW1	interferon omega 1	genome	standard	0	2.93047	2.80994	3.07407	2.20849	1.94314	2.83854	4.48457	2.5227	0.50023	3.06442	2.45709	2.18568	0.0746024	-0.564984	-2.56419	0.061454	0.39076	0.0157817	0.0853951	0.117414	0.902986	0.444361	0.0451213					1	1			0	6	0	8	0	4	1	6	3	7
chr14	20365667	20413429	ENSG00000129566	TEP1	telomerase associated protein 1	genome	standard	22.372	33.1847	27.3303	31.1246	32.0022	31.291	26.5107	30.3771	0.199107	-0.17036	0.385204	0.265743	0.481341	-0.117874	-0.10274	-0.555564	0.577797	0.381005	0.241547	0.487988	0.175344	0.544908	0.631697	0.087937	0.884164	0.802317	0.653336	0.859066	1	1	0.917623	0.386487	7	39	13	89	6	83	17	54	10	72
chr19	45764785	45769226	ENSG00000177045	SIX5	SIX homeobox 5	genome	standard	31.8639	30.3887	18.4457	26.7591	30.4215	27.0012	25.2837	25.3938	-0.323151	-0.262476	-0.335579	-0.8067	-0.0530952	-0.160261	-0.164674	0.0731037	0.313418	0.173184	0.246672	0.0351875	0.867277	0.404405	0.437258	0.79707	0.747526	0.645408	0.656636	0.435882	1	1	0.864064	0.934862	10	60	15	67	11	60	7	47	12	70
chr1	168215405	168215652	ENSG00000237131	AL021397.1		genome	standard	0	0.151169	0	0.359556	0	0	0.384443	0.95849	-0.180124	2.47237	0.973903	0	0	1.0447	-0.936985	1.49847	0.974459	0.655411	0.860451	1	1	0.851995	0.88159	0.789971					1	1			0	0	0	0	0	1	0	0	0	1
chr22	23969211	23969873	ENSG00000272787	AC253536.6		genome	standard	2.57364	4.09039	5.64606	3.86456	3.64888	2.93301	7.68094	3.28556	1.53726	-0.334392	0.319343	1.03379	0.736205	-0.0826379	-0.491889	-0.653734	0.101905	0.517469	0.733809	0.308931	0.459576	0.870105	0.407197	0.479475		0.864624			1	1			0	5	2	14	1	7	1	5	6	11
chr4	183094423	183095056	ENSG00000272784	AC019193.2		genome	standard	0.752959	1.65593	1.36068	1.1449	2.08029	1.50309	1.55093	1.05733	0.738216	-0.551532	0.215037	0.490383	1.18484	-0.566661	-0.128826	-0.76657	0.623286	0.55599	0.880853	0.768367	0.422293	0.549734	0.896645	0.582035					1	1			0	4	1	3	0	3	1	1	1	2
chr1	18904281	18956686	ENSG00000169991	IFFO2	intermediate filament family orphan 2	genome	standard	39.9794	37.4599	23.9567	41.2787	44.3267	39.8877	33.9678	30.216	-0.18636	-0.296027	-0.347016	-0.688462	0.159142	0.117522	0.0824924	0.0509891	0.519092	0.100468	0.192132	0.0440408	0.576455	0.497706	0.666123	0.844928	0.858008	0.544918	0.604353	0.455727	1	1	0.929414	0.949344	14	60	14	84	16	90	17	73	9	87
chr4	1550284	1550572	ENSG00000272783	AC147067.2		genome	standard	0	3.34445	1.44926	3.06999	2.6503	3.24449	0.768886	1.82365	0.707423	-0.79375	1.97919	1.46044	2.45082	-0.226754	-0.0591203	-2.77294	0.664138	0.265808	0.139725	0.368935	0.0806792	0.736597	0.935649	0.0339103					1	1			0	5	0	9	0	7	0	5	2	2
chr21	32020966	32021782	ENSG00000237138	HUNK-AS1	HUNK antisense RNA 1	genome	standard	0	1.20341	2.11149	1.58773	0.755416	0.751543	1.22705	1.61597	1.30454	0.365881	1.70844	2.05368	0.871333	0.361826	-0.744186	-1.34256	0.420263	0.720316	0.24523	0.20398	0.609956	0.72403	0.560789	0.365226					1	1			0	0	0	3	0	5	0	4	2	4
chr10	73537803	73538391	ENSG00000237139	RPS26P41	ribosomal protein S26 pseudogene 41	genome	standard	1.06773	1.16884	0.636044	1.00729	1.19722	1.22818	0	1.38488	-2.10378	0.148052	0.409946	-0.405617	0.47101	-0.274064	0.0995436	-0.261894	0.258609	0.89594	0.790246	0.827579	0.77905	0.81611	0.936835	0.865031					1	1			0	3	0	1	1	3	1	1	0	1
chr20	38103524	38104961	ENSG00000277550	AL031651.1		genome	standard	2.25888	2.59455	0.724632	1.94729	1.56804	1.99802	1.59833	3.47694	-0.690202	0.433785	0.424626	-1.84581	-0.287258	-0.392637	-0.381288	0.00915949	0.562265	0.506129	0.671637	0.222044	0.804557	0.583432	0.62992	0.992791					1	1			0	5	3	6	0	5	0	4	1	5
chr17	50862223	50867978	ENSG00000141232	TOB1	transducer of ERBB2, 1	genome	standard	44.9235	44.8088	45.4478	49.5261	48.6986	38.348	46.0988	52.9412	0.0688657	0.211455	0.230903	0.0476446	0.0798149	0.14378	-0.225459	-0.0194482	0.792077	0.163167	0.334017	0.866851	0.763966	0.350008	0.204138	0.935432	0.948106	0.634249	0.728964	0.970873	1	1	0.731604	0.978324	10	80	21	111	19	87	27	86	18	118
chr9	104598457	104599413	ENSG00000277556	OR13C5	olfactory receptor family 13 subfamily C member 5	genome	standard	1.7649	1.38816	0	0.838608	0.313608	2.0346	0.829446	0.536818	-1.12351	-1.18573	-1.51404	-2.25442	-1.77643	-0.701865	0.515123	0.328307	0.509783	0.357223	0.334577	0.21176	0.321829	0.56782	0.677174	0.82123					1	1			2	1	0	5	0	3	0	1	0	3
chr6	127708072	127918631	ENSG00000172673	THEMIS	thymocyte selection associated	genome	standard	1.63541	5.86985	2.63277	5.97271	1.26767	6.50727	3.68907	3.59367	1.04941	-0.633736	1.1162	0.608579	-0.932524	0.0516394	0.12713	-1.74994	0.371577	0.21003	0.316865	0.637704	0.520765	0.912914	0.805364	0.110992					1	1			1	8	1	12	0	17	3	6	1	20
chr16	54290965	54292422	ENSG00000277559	AC018553.1		genome	standard	0.752959	3.56873	1.36068	3.46878	1.19722	3.2262	3.61535	2.4204	1.92051	-0.527299	1.36308	0.489054	0.490957	-0.00190991	-0.143352	-1.89038	0.146117	0.384319	0.290093	0.759623	0.741653	0.997343	0.823568	0.13618					1	1			0	7	1	10	0	5	1	7	1	10
chr10	45615501	45672780	ENSG00000172671	ZFAND4	zinc finger AN1-type containing 4	genome	standard	77.9525	39.1397	74.7124	55.7942	50.3562	48.6684	58.1956	52.5195	-0.43339	0.42086	-0.5873	-0.061869	-0.615317	0.514596	0.318591	1.00816	0.0393265	0.00437782	0.00215885	0.778503	0.00516984	0.000483	0.0528444	2.66856e-07	0.366192	0.138702	0.0731356	0.950656	0.854436	1	0.526869	4.9305e-05	31	72	36	74	22	96	46	85	28	136
chr9	67791499	67791782	ENSG00000274098	RN7SL787P	RNA, 7SL, cytoplasmic 787, pseudogene	genome	standard	0.752959	0.489073	0.636044	0	0	0.23832	0.782045	0.613054	-0.279134	0.388311	-0.586462	-0.405583	-1.83918	-2.26443	-0.992626	0.974773	0.917693	0.875651	0.822713	0.883177	0.505194	0.389508	0.737922	0.711061					1	1			0	1	1	1	0	1	1	0	0	0
chr15	23179869	23182049	ENSG00000274099	ABCB10P1	ATP binding cassette subfamily B member 10 pseudogene 1	genome	standard	0	1.2785	0.636044	0.803453	1.96532	0.953282	0.397602	1.13829	-0.180203	-0.439164	0.941207	0.556161	1.74074	-0.732372	-0.410424	-1.38037	0.931512	0.771809	0.610612	0.790822	0.360824	0.635319	0.807084	0.445466					1	1			0	2	0	3	0	3	1	0	0	1
chr2	130129621	130139417	ENSG00000223760	MED15P9	mediator complex subunit 15 pseudogene 9	genome	standard	4.77674	5.33234	3.23259	4.05029	2.26625	3.72113	4.09983	4.80268	-0.3752	-0.115642	-0.0954159	-0.64722	-0.972116	-0.372588	-0.520259	-0.0202264	0.637445	0.801762	0.892628	0.481069	0.271328	0.438115	0.339005	0.976934					1	1			2	10	4	16	0	7	3	7	0	11
chr10	87591607	87606024	ENSG00000223761	AL138767.2		genome	standard	0.752959	1.01767	0	0.359556	0.627217	0.513222	0.431844	0.268409	-1.14196	-1.63667	-1.56582	-1.36739	-0.240953	-1.48895	-0.990232	-0.0708485	0.624504	0.413899	0.486536	0.557806	0.915363	0.460741	0.647387	0.97303					1	1			0	3	1	1	0	2	0	0	0	1
chr1	916865	921016	ENSG00000223764	AL645608.1		genome	standard	35.1408	36.2949	37.4389	40.4866	38.3146	30.8697	47.6445	40.3463	0.463132	0.171816	0.253712	0.101777	0.149339	0.136698	-0.238542	-0.0818955	0.131287	0.399242	0.386082	0.76338	0.640224	0.504469	0.308164	0.77975	0.574622	0.813412	0.762958	0.945154	1	1	0.793378	0.92846	13	50	13	101	13	78	16	91	23	82
chr6	71450834	71458874	ENSG00000223765	LINC01626	long intergenic non-protein coding RNA 1626	genome	standard	0	0.745938	0	0.767232	0	0.494931	0.829446	0.443487	0.741861	-1.00111	-0.382942	0	0	0.00961384	-0.61049	-0.618167	0.785767	0.692671	0.887709	1	1	0.996868	0.826841	0.81362					1	1			0	0	0	5	0	0	0	2	0	1
chr1	3900372	3917225	ENSG00000236423	LINC01134	long intergenic non-protein coding RNA 1134	genome	standard	21.6809	30.2533	28.2844	31.3826	22.7391	24.1602	27.1111	33.4392	0.350568	0.156236	0.669262	0.412472	0.0340819	0.0792285	-0.323405	-0.513026	0.332359	0.403	0.0440837	0.285724	0.92834	0.676335	0.142515	0.123331	0.757862	0.816427	0.347813	0.758993	1	1	0.667104	0.451443	6	52	9	60	9	76	13	40	13	93
chr19	55467438	55467934	ENSG00000279063	AC008735.5		genome	standard	4.52382	6.50119	4.10821	3.78022	5.10195	3.68455	5.30056	5.79164	0.249717	-0.339949	0.20863	-0.130081	0.371213	-0.730662	-0.806125	-0.548579	0.758872	0.457113	0.782872	0.887684	0.650286	0.131933	0.139965	0.46113		0.84105			1	1			1	13	2	17	2	10	2	5	3	12
chr21	45288050	45297806	ENSG00000223768	LINC00205	long intergenic non-protein coding RNA 205	genome	standard	109.81	84.8863	90.6241	76.9108	99.0108	88.3361	114.619	75.0129	0.0420744	-0.190207	-0.587693	-0.300563	-0.196069	-0.133487	0.0662729	0.397487	0.80544	0.109536	0.000324435	0.119902	0.271369	0.262266	0.604434	0.0133749	0.951693	0.558111	0.0220001	0.611554	1	1	0.912873	0.154995	40	172	55	167	31	182	40	134	47	183
chr10	8619933	8620608	ENSG00000236420	CHCHD3P1	coiled-coil-helix-coiled-coil-helix domain containing 3 pseudogene 1	genome	standard	1.7649	0.598732	1.38686	1.19302	0.313608	0.971572	0.782045	1.98163	-1.14303	1.53666	0.0441966	-0.388207	-1.77299	0.849933	0.639805	1.49246	0.482363	0.177647	0.973767	0.810948	0.30128	0.477137	0.629276	0.306962					1	1			2	0	0	3	0	1	0	3	1	1
chr1	152205858	152207057	ENSG00000236427	AL589986.2		genome	standard	0.752959	0.866504	0	0.647735	0.313608	0.476641	0.384443	0.230291	-1.14196	-1.5245	-1.68828	-1.36739	-0.901458	-0.456357	-0.830164	0.163774	0.659945	0.51286	0.505177	0.598301	0.72758	0.837932	0.743128	0.945522					1	1			0	3	1	1	0	1	0	1	0	0
chr10	119330233	119336182	ENSG00000236426	AL583824.1		genome	standard	2.70314	7.18988	8.24261	5.60907	8.34818	6.48898	4.00503	5.16994	0.605198	-0.425463	0.981099	1.6103	1.48059	-0.332504	-0.124018	-1.40656	0.538018	0.316434	0.280426	0.0950268	0.116052	0.432772	0.785319	0.117034		0.765714			1	1			1	19	1	12	1	12	3	5	6	14
chr3	195561215	195561580	ENSG00000236425	AC069213.2		genome	standard	0	0.377432	0	0.275214	0	0	0	0.574936	0	0.635454	0.240414	0	0	-0.343331	-2.04039	0.39504	1	0.912608	0.967113	1	1	0.953092	0.755347	0.946145					1	1			0	2	0	0	0	0	0	0	0	2
chr11	102057854	102057960	ENSG00000274097	RNA5SP535	RNA, 5S ribosomal pseudogene 535	genome	standard	0	0.302338	0	0.497163	0.313608	0.494931	0.431844	0.153263	-0.180175	-0.598682	-1.28746	0	0.0533921	0.713306	0.696718	0.688776	0.964849	0.88237	0.75235	1	0.989569	0.85771	0.874877	0.865096					1	1			0	0	0	0	0	2	0	0	0	2
chr10	26216307	26304558	ENSG00000136750	GAD2	glutamate decarboxylase 2	genome	standard	7.85043	8.39229	6.34451	5.95727	11.4084	7.69887	5.69292	8.29672	-0.48546	0.0322278	0.11395	-0.378446	0.164314	-0.521024	-0.126962	-0.0817223	0.478169	0.937884	0.850078	0.609725	0.802102	0.235431	0.784926	0.891691		0.98572	0.960498		1	1			1	15	5	16	3	21	2	12	7	11
chr15	32461666	32461809	ENSG00000270789	AC135983.5		genome	standard	1.06773	0.717317	0.636044	0.772377	0	0.256611	0	1.38567	-2.10376	0.966431	0.504062	-0.405601	-1.8392	0.208404	-1.47581	0.462369	0.359032	0.592701	0.804927	0.859637	0.422629	0.910701	0.533769	0.82474					1	1			0	3	0	0	1	1	1	0	0	4
chr10	26746593	26861087	ENSG00000136754	ABI1	abl interactor 1	genome	standard	31.5552	39.9101	52.5331	48.927	40.4845	38.7881	46.4147	46.1506	0.585293	0.203467	0.580106	0.761492	0.4727	0.28417	-0.0502394	-0.37664	0.0453482	0.190324	0.0344245	0.0130518	0.114493	0.0671851	0.777391	0.171289	0.385255	0.664161	0.312192	0.301219	1	1	0.955755	0.518126	11	62	12	106	12	82	26	73	25	120
chr10	27110112	27155266	ENSG00000136758	YME1L1	YME1 like 1 ATPase	genome	standard	39.7383	41.247	34.4618	39.3401	36.8996	32.7758	45.4773	43.2552	0.227207	0.125236	0.211789	-0.182864	-0.173515	-0.0752157	-0.332588	-0.0865535	0.411439	0.446328	0.410363	0.560883	0.553676	0.656709	0.0850963	0.736618	0.806806	0.835976	0.776076	0.88536	1	1	0.591955	0.911046	17	69	13	98	14	90	19	57	19	95
chr17	48899131	48899748	ENSG00000270781	AC091133.5		genome	standard	2.83263	1.76956	2.72135	0	1.13947	0.751543	1.59833	0.844136	-0.739892	-0.747665	-1.35028	0.00371373	-1.54502	-4.12506	-1.25108	0.602616	0.553537	0.426638	0.250411	0.997625	0.275273	0.00298135	0.276421	0.586571					1	1			2	3	0	3	1	5	2	0	2	0
chr3	120924612	120925158	ENSG00000270782	AC072026.1		genome	standard	0	0.63826	0.636044	0	0	0	0	0.750014	0	0.221226	0.597126	0.556215	0	-2.65329	-2.81139	-0.3759	1	0.95935	0.892963	0.902304	1	0.549749	0.572469	0.932465					1	1			0	1	0	2	0	1	1	0	0	0
chr1	146113652	146229000	ENSG00000213240	NOTCH2NL	notch 2 N-terminal like /// NA #or# notch 2 N-terminal like	genome	standard	35.0113	49.8983	40.7297	46.7148	43.8133	42.1606	44.8112	51.9257	0.378294	0.088782	0.620421	0.249471	0.328298	-0.0891641	-0.244563	-0.531639	0.182807	0.550611	0.017975	0.420815	0.257369	0.559758	0.155256	0.0424355	0.637012	0.877767	0.233689	0.833246	1	1	0.681465	0.276908	12	90	14	97	13	122	23	65	15	119
chr2	88364695	88365608	ENSG00000232508	MRPL45P1	mitochondrial ribosomal protein L45 pseudogene 1	genome	standard	0	0.675807	1.36068	0.92295	0.755416	1.70482	1.19281	0.651963	1.2916	0.203708	0.622197	1.45446	0.865177	0.46944	1.38082	-0.418489	0.44929	0.880272	0.705159	0.420117	0.629378	0.723578	0.309868	0.800005					1	1			0	2	0	2	0	0	1	1	1	2
chr19	30228290	30713538	ENSG00000198597	ZNF536	zinc finger protein 536 /// zinc finger protein 536 #or# NA	genome	standard	19.1191	16.167	12.075	19.3633	19.9161	15.288	6.46705	15.4422	-1.58618	-0.146568	-0.385386	-0.680788	-0.113135	0.21631	-0.10245	0.238818	0.00157782	0.58436	0.313626	0.162479	0.78717	0.40457	0.7294	0.526765	0.0762689	0.891212	0.712595		1	1			10	18	8	40	4	45	6	36	5	39
chr11	64500853	64505386	ENSG00000232500	AP005273.1		genome	standard	0.882452	1.23501	0.636044	1.19816	0.313608	0	0	1.01842	-2.10377	-0.306952	0.0775141	-0.405606	-0.892836	-0.0421051	-3.78181	-0.384467	0.299065	0.827231	0.964858	0.841315	0.657746	0.975739	0.0590478	0.823957					1	1			1	1	0	6	0	1	1	1	0	4
chr2	94760774	94761116	ENSG00000232502	AC073464.2		genome	standard	0.752959	0.337903	0	0.425787	0.755416	0	0	0.613845	-2.10373	0.96688	-0.555371	-1.36736	-0.134356	0.302647	-1.87505	1.52225	0.479366	0.727455	0.845005	0.645702	0.963253	0.914924	0.566203	0.600982					1	1			0	1	1	1	0	0	0	1	0	0
chr2	130776646	130776957	ENSG00000232503	CYCSP8	cytochrome c, somatic pseudogene 8	genome	standard	0	0.188716	0.662227	0.92295	0.627217	0.751543	0.431844	0.268409	-0.180192	0.894524	-0.604031	0.556172	0.720872	2.39646	2.10428	1.49855	0.938424	0.690928	0.788328	0.811541	0.750468	0.257309	0.365503	0.520579					1	1			0	1	0	0	0	0	0	1	0	2
chr2	85889280	85890980	ENSG00000232504	ST3GAL5-AS1	ST3GAL5 antisense RNA 1 (head to head)	genome	standard	19.0275	13.0192	15.3338	14.4898	14.391	15.3246	15.7305	14.647	-0.298679	0.123885	-0.446181	-0.325891	-0.427716	0.145085	0.232481	0.570066	0.474606	0.655697	0.243775	0.478784	0.323495	0.603743	0.443036	0.136938	0.837108	0.913792	0.653892		1	1			2	22	13	26	7	33	8	22	5	34
chr19	917287	921015	ENSG00000116014	KISS1R	KISS1 receptor	genome	standard	16.0275	15.4882	6.70475	16.8721	13.8215	14.573	17.6948	15.0158	0.0867069	-0.0948279	-0.185029	-1.31413	-0.26	0.126199	-0.107102	0.0902007	0.836796	0.710984	0.637486	0.0238008	0.559136	0.615949	0.707296	0.816594		0.927759	0.885446		1	1			6	20	10	39	3	39	4	26	3	47
chr19	925781	975934	ENSG00000116017	ARID3A	AT-rich interaction domain 3A	genome	standard	13.1451	21.9727	14.1341	24.9765	11.5552	18.0924	14.485	17.0261	0.133667	-0.356083	0.379289	0.092631	-0.231297	0.174486	-0.287982	-0.735372	0.771656	0.116146	0.364609	0.854006	0.635641	0.415486	0.25113	0.074123	0.94164	0.566917	0.748965		1	1			7	36	5	45	3	56	8	42	7	58
chr2	46293667	46386703	ENSG00000116016	EPAS1	endothelial PAS domain protein 1	genome	standard	22.9576	23.5762	15.5734	24.7245	19.0649	18.4776	17.0287	20.5514	-0.486885	-0.244901	-0.245599	-0.619709	-0.326057	0.0540633	-0.359642	0.000697542	0.195796	0.2572	0.458962	0.14697	0.387553	0.797182	0.143047	0.998293	0.6493	0.724035	0.806393	0.636026	1	1		0.999048	13	35	11	56	3	57	6	39	8	59
chr5	135038831	135040047	ENSG00000249082	C5orf66-AS1	C5orf66 antisense RNA 1	genome	standard	1.06773	1.09573	0	0.838608	0.313608	1.00815	0.397602	0.613845	-1.14197	-0.6603	-0.455718	-1.3674	-0.895316	-0.366161	-0.13957	-0.204582	0.593995	0.68598	0.813911	0.523289	0.674605	0.819361	0.936692	0.913023					1	1			0	1	0	0	1	6	0	1	0	3
chr4	41722538	41723512	ENSG00000249081	OR5M14P	olfactory receptor family 5 subfamily M member 14 pseudogene	genome	standard	0	0.826976	1.27209	1.02434	0	0.476641	0	0.115145	0	-2.12196	-1.37841	1.39285	0	0.323648	-0.778899	-0.743551	1	0.432623	0.632091	0.622996	1	0.897751	0.788458	0.783931					1	1			0	2	0	2	0	1	2	3	0	3
chr1	248810446	248826633	ENSG00000175137	SH3BP5L	SH3 binding domain protein 5 like	genome	standard	22.1191	33.5178	25.8651	33.8977	29.9092	43.4076	26.9846	40.6576	0.292657	0.304124	0.906869	0.21313	0.469422	-0.0119235	0.374483	-0.602745	0.416171	0.0993192	0.00565171	0.586049	0.192863	0.950299	0.0635249	0.0672913	0.810561	0.542733	0.126313	0.891761	1	1	0.548971	0.345022	6	59	11	71	8	78	9	70	15	62
chr5	39022411	39022558	ENSG00000249089	AIG1P1	androgen induced 1 pseudogene 1	genome	standard	0.752959	0.377432	0	0.275214	0.313608	0.476641	0	1.07836	-2.10373	1.52081	0.129848	-1.36737	-0.905371	-0.272192	0.391754	1.39096	0.506618	0.603462	0.96554	0.665991	0.774608	0.929322	0.90629	0.653024					1	1			0	2	1	0	0	0	0	0	0	2
chr6	31952087	31959110	ENSG00000204356	NELFE	negative elongation factor complex member E	genome	standard	40.1765	30.7542	45.8283	27.0965	32.5271	34.2417	38.3336	29.5225	-0.053168	0.0272965	-0.343357	0.201097	-0.34945	-0.180854	0.15052	0.370654	0.850559	0.882098	0.191891	0.498631	0.23981	0.342797	0.453309	0.157192	0.963237	0.973162	0.604263	0.862699	1	1	0.869544	0.498813	17	54	15	74	13	63	22	47	22	66
chr12	48507354	48529897	ENSG00000197376	AC089987.1	NA /// NA #or# olfactory receptor family 8 subfamily S member 1	genome	standard	0.882452	2.47795	0.724632	1.87591	1.96532	2.25463	0.397602	1.24871	-1.14199	-0.962291	0.435145	-0.405624	0.58197	-0.458974	-0.173063	-1.39744	0.516495	0.262423	0.757799	0.817756	0.706107	0.573558	0.843427	0.303521					1	1			1	2	0	8	0	6	0	5	1	3
chr1	32333832	32336379	ENSG00000175130	MARCKSL1	MARCKS like 1	genome	standard	37.2641	34.5442	45.2647	40.4544	41.2202	34.0222	46.9782	38	0.32574	0.129623	-0.00109876	0.25023	0.112081	0.221406	-0.0225027	0.130722	0.23742	0.446587	0.996635	0.402585	0.695048	0.192688	0.906867	0.616273	0.69088	0.836078	0.998935	0.823112	1	1	0.982859	0.855989	11	59	21	87	11	69	23	69	24	95
chr17	40861303	40867210	ENSG00000187242	KRT12	keratin 12	genome	standard	1.82069	1.95827	2.0229	1.42011	3.23299	0.989863	1.65889	2.08048	-0.125118	-0.146726	-0.0117784	0.189458	0.449974	-0.440799	-0.974402	-0.134948	0.925266	0.849783	0.992242	0.892212	0.726951	0.58715	0.322329	0.910289					1	1			0	4	1	3	1	5	1	1	1	4
chr12	38163403	38163515	ENSG00000201708	RNA5SP359	RNA, 5S ribosomal pseudogene 359	genome	standard	0.752959	0.149188	0	0.341445	0	0	0	0.306527	-2.1035	0.995998	-1.46407	-1.36715	-1.83895	0.976492	-0.936973	2.46006	0.720958	0.864949	0.802568	0.816426	0.754845	0.867844	0.886849	0.676149					1	1			0	0	1	1	0	0	0	1	0	1
chr1	207801518	207879096	ENSG00000203709	MIR29C	MIR29B2 and MIR29C host gene #or# microRNA 29c	genome	standard	0.882452	0.600714	0	0.545283	0	0.23832	0	0.230291	-2.10368	-1.06835	-1.73387	-1.36732	-1.83913	-0.147992	-1.30448	0.665515	0.602261	0.783948	0.664761	0.734812	0.648668	0.969309	0.767771	0.865625					1	1			1	0	0	2	0	2	0	2	0	1
chr1	210859177	210862285	ENSG00000224668	IPO8P1	importin 8 pseudogene 1 /// importin 8 pseudogene 1 #or# NA	genome	standard	3.4561	2.6005	2.63277	3.46878	0.755416	3.44623	1.64573	0.881463	-1.121	-1.39243	-1.83722	-0.392901	-1.95705	0.453363	0.417059	0.444788	0.307058	0.0840039	0.0719611	0.720664	0.128725	0.473476	0.547892	0.622342					1	1			1	5	2	3	1	8	3	7	1	10
chr15	59574103	59574222	ENSG00000201704	RNA5SP396	RNA, 5S ribosomal pseudogene 396	genome	standard	0	0	0	0	0	0.476641	0	0.115145	0	1.07467	-1.3855	0	0	0	2.41639	0	1	0.855137	0.813904	1	1	1	0.710429	1					1	1			0	0	0	0	0	0	0	0	0	0
chr1	147242641	147295766	ENSG00000131778	AC242426.3	chromodomain helicase DNA binding protein 1 like #or# NA	genome	standard	0	0.188716	0	0.221949	0	0	0.384443	0.268409	-0.180075	0.861598	-0.636821	0	0	0.182896	-0.936981	1.49842	0.975607	0.883122	0.913466	1	1	0.975227	0.886848	0.79916					1	1			0	1	0	0	0	0	0	0	0	0
chr4	88201703	88201810	ENSG00000201707	RNU6-818P	RNA, U6 small nuclear 818, pseudogene	genome	standard	0.882452	0.300357	0	0.545283	0	0.23832	0	0.268409	-2.10368	0.0658024	-1.59119	-1.36732	-1.83913	0.843495	-0.312831	1.65699	0.587867	0.986188	0.678333	0.724661	0.635658	0.822405	0.942077	0.666626					1	1			1	0	0	1	0	1	0	2	0	1
chr14	100929919	100929990	ENSG00000201700	SNORD113-3	small nucleolar RNA, C/D box 113-3	genome	standard	0	0	0	0.275214	0	0	0	0	0	0	0	0	0	1.72186	0	0	1	1	1	1	1	0.769562	1	1					1	1			0	0	0	0	0	0	0	0	0	2
chr4	75194867	75195079	ENSG00000250560	AC093870.1		genome	standard	0.752959	1.27652	0.724632	1.0373	1.58127	1.24647	1.94853	1.15538	1.05624	-0.312452	0.108369	-0.405622	0.546685	-0.422687	-0.0486952	-0.420821	0.485109	0.765406	0.942035	0.822112	0.732649	0.692255	0.965633	0.773089					1	1			0	2	1	4	0	2	0	4	1	0
chr4	2793023	2841098	ENSG00000087266	SH3BP2	SH3 domain binding protein 2	genome	standard	64.4926	63.9321	57.2411	70.146	66.1414	58.127	61.7688	61.0381	-0.0797101	-0.0903906	-0.119599	-0.191543	0.0266674	0.1309	-0.138904	0.029208	0.712016	0.475425	0.544663	0.424438	0.902504	0.29311	0.327713	0.881327	0.924866	0.84808	0.846499	0.835074	1	1	0.803816	0.96324	24	112	32	145	18	140	28	121	27	166
chr8	123178960	123210079	ENSG00000147689	FAM83A	family with sequence similarity 83 member A	genome	standard	8.99187	14.4123	8.63907	9.53472	7.38143	7.14907	6.0352	9.22812	-0.546399	-0.644912	0.0557255	-0.0178493	-0.208662	-0.611976	-1.00426	-0.700637	0.372755	0.0326522	0.915499	0.977407	0.728449	0.044304	0.00558179	0.169755		0.357871	0.979927		1	1			4	27	3	28	3	34	6	13	3	21
chr11	133896438	133901601	ENSG00000280237	MIR4697HG	MIR4697 host gene /// MIR4697 host gene #or# microRNA 4697	genome	standard	6.72692	9.04827	5.3803	7.71369	3.96249	7.22223	7.66778	9.16818	0.124714	0.00855632	0.400049	-0.387231	-0.5333	-0.298667	-0.360585	-0.391492	0.848098	0.980956	0.501162	0.609451	0.455316	0.424446	0.387171	0.508643		0.99608			1	1			3	9	4	29	1	20	4	16	3	13
chr12	89371820	89372359	ENSG00000271259	AC010201.1		genome	standard	0.752959	0.302338	1.36068	0.767232	0.825858	0.989863	0	0.788924	-2.10377	1.32641	-0.280368	0.49478	-0.858806	1.25207	1.65246	1.60678	0.306168	0.444067	0.877723	0.801576	0.674193	0.472315	0.370528	0.416428					1	1			0	0	1	0	0	2	1	2	1	1
chr13	58377513	58377774	ENSG00000276208	AL161423.1		genome	standard	0	0.897107	0	0	0	0.256611	0	0.268409	0	-1.50583	-0.636855	0	0	-3.14631	-1.81609	-0.868976	1	0.794246	0.913461	1	1	0.587708	0.780017	0.880961					1	1			0	0	0	5	0	1	0	0	0	0
chr5	58503295	58503700	ENSG00000271257	AC008814.1		genome	standard	0	0.787448	0.724632	0.886729	0	0.751543	0	0.153263	0	-1.98688	-1.30404	0.556173	0	0.171083	-0.074931	-0.682839	1	0.458104	0.647407	0.845935	1	0.945589	0.978715	0.799591					1	1			0	1	0	3	0	1	0	3	1	2
chr9	67328207	67329404	ENSG00000276204	BX005195.1		genome	standard	1.95018	1.50377	0	1.23332	1.65172	2.45637	0.768886	0.613845	-1.1983	-1.0778	-1.32309	-2.29654	-0.754448	-0.235571	0.675698	0.245298	0.490182	0.404822	0.399638	0.20933	0.654134	0.845397	0.594463	0.867999					1	1			1	0	0	4	1	6	0	2	0	6
chr10	8472719	8472952	ENSG00000271251	AC025946.2		genome	standard	0	0.300357	0	0.719112	0.825858	0	0	0	0	-1.60691	0	0	0.151113	1.25164	-1.7305	0.704921	1	0.784176	1	1	0.97951	0.828991	0.792083	0.904359					1	1			0	0	0	1	0	1	0	0	0	2
chr13	21216555	21216660	ENSG00000271250	AL158032.1		genome	standard	0.882452	0.149188	0	0	0	0.513222	0	0.115145	-2.1035	0.112888	-2.34717	-1.36715	-1.83895	-0.778884	1.55685	2.46006	0.720958	0.984699	0.690058	0.816426	0.754845	0.89479	0.81078	0.67615					1	1			1	0	0	1	0	0	0	0	0	0
chr7	12685637	12686033	ENSG00000271253	AC011891.2		genome	standard	0.882452	0.449544	0	1.59288	0.940825	0.23832	1.61149	0.596751	0.751084	0.162947	-0.863224	-1.36741	0.326751	1.81534	-0.934661	1.02617	0.655861	0.915191	0.618979	0.477567	0.853556	0.185556	0.637212	0.555839					1	1			1	0	0	2	0	1	0	2	0	7
chr1	95743096	95759470	ENSG00000271252	AL683887.1		genome	standard	0	0.449544	0	0.341445	0	0.733252	0	0.634869	0	0.462117	0.341652	0	0	-0.396647	0.696568	0.120465	1	0.910478	0.934965	1	1	0.924182	0.878652	0.977109					1	1			0	0	0	2	0	1	0	1	0	1
chr16	85580009	85583571	ENSG00000270124	AC092127.2		genome	standard	3.27082	0.976164	1.44926	0.838608	1.56804	0.989863	2.03018	1.03552	-0.781649	0.348901	-1.49275	-1.35512	-0.745083	-0.137689	0.0285641	1.84165	0.488238	0.722507	0.163829	0.323817	0.517361	0.895649	0.979804	0.0931386					1	1			2	2	2	3	0	1	0	1	2	3
chr15	100547765	100550153	ENSG00000270127	AC027020.2		genome	standard	1.50592	3.38398	3.40976	2.06785	2.83625	3.48281	1.97485	3.17042	0.201296	-0.101997	0.848561	0.943616	0.843345	-0.758621	0.0356494	-0.950559	0.873201	0.860555	0.454685	0.454127	0.487971	0.237052	0.955126	0.399505					1	1			0	6	2	8	0	7	1	2	2	4
chr16	50712844	50713589	ENSG00000270120	AC007728.3		genome	standard	0	1.42373	1.29827	1.00729	0.313608	0.971572	0	0.481605	0	-1.91889	-0.379654	1.42999	0.0682281	-0.55975	-0.549878	-1.53924	1	0.233208	0.844403	0.468949	0.973403	0.698538	0.732211	0.380386					1	1			0	2	0	6	0	1	1	1	0	1
chr12	65278643	65491430	ENSG00000174099	MSRB3	methionine sulfoxide reductase B3	genome	standard	45.503	41.7599	46.3919	40.7154	51.368	47.9169	46.6491	44.0748	0.0288705	0.0767042	-0.0554196	0.0164703	0.185786	-0.00503824	0.19577	0.132124	0.911494	0.631758	0.817567	0.953469	0.476082	0.975315	0.262024	0.581779	0.979805	0.906889	0.951307	0.989695	1	1	0.773503	0.842881	15	70	23	87	14	103	21	59	20	123
chr13	41955808	41981565	ENSG00000278338	VWA8-AS1	VWA8 antisense RNA 1 (head to head)	genome	standard	22.3223	19.7832	15.6096	19.1776	21.587	14.4267	20.2306	19.0685	-0.130298	-0.0485996	-0.222461	-0.514051	-0.0301749	-0.0544909	-0.430421	0.173862	0.730583	0.835016	0.521752	0.240723	0.937029	0.817175	0.116938	0.613867	0.928425	0.959221	0.834246		1	1		0.854709	10	42	8	43	7	36	7	34	9	39
chr6	29181510	29182445	ENSG00000224233	OR2J4P	olfactory receptor family 2 subfamily J member 4 pseudogene	genome	standard	1.95018	0.976164	0	0.682891	0	0.733252	0.829446	0.728991	-1.16918	-0.195111	-1.10996	-2.30283	-2.77464	-0.471195	-0.4	0.914851	0.512214	0.888386	0.490802	0.220878	0.140209	0.741169	0.799198	0.562725					1	1			1	2	0	3	1	1	0	2	0	2
chr2	241478316	241478993	ENSG00000224232	AC005104.2		genome	standard	0	0.753864	2.68513	1.34874	2.6503	1.26476	0.816287	1.17169	0.716173	0.562327	1.2475	2.44958	2.44837	0.710025	0.656238	-0.685177	0.667903	0.591099	0.384505	0.103825	0.0920917	0.49428	0.562993	0.642012					1	1			0	0	0	1	0	4	1	2	1	2
chr4	39973128	39973442	ENSG00000250568	AC098591.2		genome	standard	0	0.642223	0	0.904839	0.441807	0.23832	2.03018	0.788132	2.0414	0.20571	0.592201	0	0.104807	0.490417	-1.3878	-0.386491	0.270479	0.89977	0.752614	1	0.959923	0.760146	0.518055	0.837277					1	1			0	1	0	0	0	3	0	2	0	2
chr6	36968141	36986298	ENSG00000137409	MTCH1	mitochondrial carrier 1	genome	standard	27.0314	27.8791	20.1566	30.468	23.7509	28.7426	20.4544	28.3027	-0.367131	0.0526151	0.124141	-0.395516	-0.227451	0.142739	0.0415116	-0.0715263	0.294244	0.783983	0.685772	0.308853	0.517896	0.456296	0.845472	0.815281	0.736743	0.946924	0.902955	0.776824	1	1	0.969964	0.940484	10	49	10	57	10	67	8	53	8	80
chrX	123116107	123117781	ENSG00000224236	MRRFP1	mitochondrial ribosome recycling factor pseudogene 1	genome	standard	1.95018	1.80512	1.38686	1.82264	1.06902	1.96144	0.397602	1.6922	-2.041	-0.110276	-0.111983	-0.405604	-0.443631	-0.0684968	0.142042	0.0017069	0.213254	0.893608	0.927664	0.790833	0.755512	0.933968	0.872926	0.998884					1	1			1	4	0	4	1	3	0	5	1	1
chr3	857124	858091	ENSG00000224239	AC090044.1		genome	standard	1.06773	1.20243	0	0.976215	0.313608	0.476641	1.26129	1.53894	0.361521	0.35947	0.650697	-1.36741	-0.890452	-0.204054	-1.26791	-0.291227	0.835578	0.769646	0.686913	0.479443	0.643191	0.872967	0.427103	0.857725					1	1			0	4	0	3	1	0	0	1	0	4
chr1	119047405	119064785	ENSG00000224238	WARS2-IT1	WARS2 intronic transcript 1	genome	standard	1.50592	1.72805	0.636044	2.23547	1.38263	1.22818	1.20073	1.84547	-0.523537	0.0513619	0.0660647	-1.26442	-0.00299994	0.320772	-0.509858	-0.0147027	0.710844	0.948481	0.956971	0.440489	0.998242	0.680268	0.592848	0.990393					1	1			0	2	2	5	0	4	1	5	0	4
chrX	131937670	131937853	ENSG00000235190	AL008629.1		genome	standard	0	0.188716	0	0.665846	0	0.494931	0	0.153263	0	0.219979	-1.27848	0	0	1.92518	1.50655	1.49846	1	0.970176	0.82797	1	1	0.740873	0.816858	0.799154					1	1			0	1	0	0	0	0	0	0	0	0
chr6	30688047	30691420	ENSG00000137404	NRM	nurim	genome	standard	32.6845	42.6431	46.4744	41.3736	44.6127	39.5762	51.1571	43.7317	0.613332	0.0146546	0.360368	0.469893	0.435937	-0.0279374	-0.106149	-0.345713	0.0283492	0.92332	0.173781	0.121392	0.130104	0.856672	0.537167	0.190576	0.319823	0.982568	0.586219	0.611554	1	1	0.896072	0.541061	12	78	18	98	8	88	25	68	23	108
chrX	101911529	101912072	ENSG00000235196	Z68868.1		genome	standard	0.882452	0.980127	0	0.904839	0.883615	1.22818	0	1.05654	-2.10377	0.0922183	0.116512	-1.36741	-0.0185347	-0.109848	0.336186	-0.0242936	0.285439	0.945442	0.945046	0.487497	0.992046	0.936069	0.818427	0.988494					1	1			1	2	0	1	0	3	0	2	0	2
chr10	37894637	37896666	ENSG00000235197	ZNF33CP	zinc finger protein 33C, pseudogene	genome	standard	0.752959	0.447563	0.724632	1.0373	0.441807	0.23832	0.768886	1.59336	-0.279351	1.80346	0.757487	-0.40561	-0.855543	1.10882	-0.917478	1.04597	0.891929	0.276444	0.681502	0.849193	0.686589	0.514086	0.681438	0.595863					1	1			0	0	1	3	0	0	0	4	1	0
chr14	23295643	23302848	ENSG00000235194	PPP1R3E	protein phosphatase 1 regulatory subunit 3E	genome	standard	134.733	94.4669	120.436	112.381	96.3653	98.8572	98.6015	93.5972	-0.422329	-0.00962979	-0.498777	-0.141987	-0.446174	0.246014	0.0594222	0.489147	0.0130423	0.935271	0.00140284	0.427994	0.0105089	0.0345113	0.648491	0.00159871	0.239397	0.985201	0.0559348	0.836382	1	1	0.924472	0.0487549	37	160	59	216	54	212	61	177	56	269
chr20	32116171	32116629	ENSG00000275576	AL049539.1		genome	standard	5.221	6.34009	10.1507	5.14086	6.5105	5.48083	6.72245	7.05352	0.368776	0.118019	0.417023	0.931451	0.161769	-0.325725	-0.256631	-0.299004	0.613046	0.770856	0.53873	0.208061	0.83041	0.449844	0.58632	0.659476		0.943019			1	1			3	5	2	23	1	13	6	11	6	13
chr7	2474844	2476894	ENSG00000275572	GRIFIN	galectin-related inter-fiber protein	genome	standard	0.752959	4.39769	2.63277	2.20546	5.05743	3.72113	2.04334	1.47901	1.07616	-1.43493	0.753287	1.48529	2.25919	-1.01071	-0.23499	-2.18821	0.436044	0.0234409	0.564734	0.295367	0.0834305	0.0908697	0.690287	0.0807726					1	1			0	9	1	11	0	7	3	2	1	5
chr6	5065795	5066982	ENSG00000220685	AL139094.1		genome	standard	1.06773	0.793393	0	0.904839	0.755416	1.4665	0.782045	0.230291	-0.263746	-1.35739	-1.6201	-1.36741	-0.102762	0.177291	0.880632	0.262714	0.889793	0.402247	0.392594	0.491841	0.956661	0.900977	0.557169	0.879286					1	1			0	1	0	0	1	4	0	2	0	2
chr12	10699089	10723312	ENSG00000060138	YBX3	Y-box binding protein 3	genome	standard	43.9474	37.0322	34.5927	41.6632	34.812	35.7631	38.6206	37.9979	-0.162941	-0.00943524	-0.239858	-0.336766	-0.245337	0.198823	-0.0515646	0.230423	0.556368	0.957649	0.346617	0.27657	0.389639	0.255975	0.794529	0.362894	0.876556	0.990191	0.738297	0.75704	1	1	0.960118	0.70313	18	68	16	70	15	91	14	65	19	121
chr13	91994518	91996523	ENSG00000282997	AL162456.1		genome	standard	0.752959	5.25427	2.65895	4.18896	4.41698	3.46452	5.1926	5.89813	2.44967	0.161648	2.65436	1.487	2.22279	-0.378662	-0.640475	-2.49271	0.0548561	0.719578	0.031758	0.291612	0.0864808	0.433458	0.250623	0.0438617					1	1			0	4	1	18	0	12	2	4	1	10
chr1	42153421	42155824	ENSG00000044012	GUCA2B	guanylate cyclase activator 2B	genome	standard	0.752959	1.53933	1.29827	2.103	0.755416	0.494931	2.47518	1.36386	1.34571	-0.133288	0.592598	0.482862	-0.0831064	0.428239	-1.68124	-0.725886	0.340357	0.875353	0.667019	0.768524	0.959095	0.595532	0.180694	0.594498					1	1			0	1	1	5	0	4	1	3	0	6
chrX	65327988	65331233	ENSG00000231857	MORF4L1P5	mortality factor 4 like 1 pseudogene 5	genome	standard	0	0.487091	0	0.359556	0.755416	0.953282	0.829446	0.306527	0.740694	-0.483607	-0.501578	0	0.833067	-0.438059	0.979226	0.017971	0.776148	0.844048	0.846745	1	0.749399	0.85975	0.705249	0.994358					1	1			0	1	0	2	0	0	0	0	0	1
chr13	51803838	51813832	ENSG00000231856	AL162377.1		genome	standard	40.2762	28.2299	36.9859	30.9016	31.6049	30.3377	33.0594	28.3208	-0.236668	-0.0401023	-0.512651	-0.0764824	-0.25474	0.138618	0.112337	0.472549	0.416331	0.835497	0.057007	0.806249	0.39248	0.467596	0.592705	0.0769051	0.81064	0.959377	0.384157	0.956945	1	1	0.910433	0.363896	9	54	16	51	19	69	19	57	17	74
chr19	40191744	40215575	ENSG00000130758	MAP3K10	mitogen-activated protein kinase kinase kinase 10	genome	standard	13.2567	17.5661	12.075	16.4412	13.4825	13.6203	14.3929	14.2393	0.0999892	-0.277497	0.13038	-0.130078	0.18699	-0.0819952	-0.353692	-0.407877	0.836644	0.3305	0.77133	0.809655	0.702726	0.770536	0.269599	0.355818		0.771562	0.935806		1	1			3	31	7	38	5	40	6	27	5	44
chr6	32038265	32041670	ENSG00000231852	CYP21A2	cytochrome P450 family 21 subfamily A member 2	genome	standard	4.41226	7.44277	3.95722	6.76481	4.41698	6.21408	4.08667	5.84371	-0.128677	-0.35505	0.413511	-0.1335	0.0206739	-0.143756	-0.28252	-0.768561	0.875591	0.370157	0.569503	0.88244	0.979994	0.71213	0.519064	0.282936		0.795239			1	1			5	10	0	19	0	18	3	13	1	17
chr2	105097052	105102944	ENSG00000231851	AC104655.1		genome	standard	0.752959	1.54429	0.636044	0.497163	1.58127	2.18146	0	1.63227	-2.10378	0.200706	0.846338	-0.405619	0.551635	-1.5105	0.550994	-0.645631	0.247875	0.839577	0.563398	0.823698	0.733296	0.215152	0.604833	0.659865					1	1			0	5	1	2	0	2	1	0	0	2
chr19	47019820	47045775	ENSG00000130751	NPAS1	neuronal PAS domain protein 1	genome	standard	29.5611	34.7192	24.5526	35.5426	38.4825	32.7386	28.4198	33.7528	-0.0829713	-0.0412813	0.179611	-0.271478	0.279792	0.0376563	-0.0961568	-0.220893	0.803409	0.837425	0.554397	0.464515	0.394853	0.851075	0.668039	0.464104	0.950758	0.959612	0.851351	0.850693	1	1	0.929414	0.770702	16	51	12	76	6	91	10	63	5	94
chr7	97906429	97906822	ENSG00000231859	AC079781.1		genome	standard	0	0.188716	0	0.497163	0	0	0.384443	0.115145	-0.180086	0.112892	-1.38554	0	0	1.51768	-0.936981	1.49843	0.975605	0.984699	0.8139	1	1	0.794892	0.886848	0.799159					1	1			0	1	0	0	0	0	0	0	0	2
chr19	39328353	39342372	ENSG00000130755	GMFG	glia maturation factor gamma	genome	standard	13.1949	16.7757	15.4062	18.8221	21.5165	17.9095	12.4469	17.7302	-0.168033	0.169843	0.415723	0.137696	0.648173	0.171113	0.110871	-0.24588	0.721233	0.499221	0.318923	0.780922	0.145609	0.498999	0.691847	0.556436	0.926384	0.857212	0.717009		1	1			4	34	10	36	2	33	10	35	7	43
chr19	15878023	15898120	ENSG00000186115	CYP4F2	cytochrome P450 family 4 subfamily F member 2	genome	standard	0	5.03991	1.99672	3.18842	1.89488	4.43609	2.42778	3.43882	2.29942	-0.532476	2.81627	2.03381	1.87495	-0.691642	-0.174322	-3.34875	0.0900309	0.311503	0.0258501	0.169089	0.186934	0.202804	0.756024	0.00733991					1	1			0	10	0	11	0	10	2	9	1	5
chr20	53552770	53575863	ENSG00000197670	AL157838.1		genome	standard	0.752959	3.61321	3.29499	3.63232	1.38263	2.40149	2.7385	2.22902	1.54747	-0.684162	1.24781	1.80411	0.859487	-0.0491149	-0.583723	-1.93197	0.262588	0.32006	0.348116	0.205007	0.558609	0.939665	0.442873	0.138432					1	1			0	4	1	7	0	12	3	9	1	5
chr11	31812307	32002405	ENSG00000281880	PAUPAR	PAX6 upstream antisense RNA #or# NA /// PAX6 upstream antisense RNA	genome	standard	23.1429	23.0645	26.7042	19.685	23.0984	24.9666	23.8591	28.6691	0.00183088	0.345135	0.292136	0.175555	-0.0205792	-0.22488	0.122218	0.052999	0.995874	0.0836117	0.36146	0.641494	0.954618	0.298005	0.589046	0.869921	0.99852	0.509165	0.746522	0.907338	1	1	0.908738	0.957775	12	45	11	46	4	51	18	30	11	47
chr17	46516702	46579682	ENSG00000185829	FAM215B	family with sequence similarity 215 member B (non-protein coding) /// ADP ribosylation factor like GTPase 17A #or# family with sequence similarity 215 member B (non-protein coding)	genome	standard	8.93002	14.8875	6.12108	12.4209	12.8097	13.1065	11.1278	14.7808	0.177881	-0.0259958	0.613537	-0.674599	0.42956	-0.263759	-0.20062	-0.639533	0.742864	0.92366	0.21197	0.313657	0.425578	0.349182	0.515227	0.191269		0.982568	0.625436		1	1			5	20	6	37	0	37	1	23	3	32
chr11	18278668	18322198	ENSG00000110756	HPS5	HPS5, biogenesis of lysosomal organelles complex 2 subunit 2	genome	standard	24.1548	30.8254	28.7171	29.6867	19.4092	31.8042	33.6466	29.3337	0.442962	-0.101104	0.218874	0.22708	-0.213534	-0.0286749	0.0481349	-0.319979	0.197059	0.621441	0.500638	0.545816	0.565304	0.888454	0.829338	0.320617	0.650181	0.904044	0.827479	0.881893	1	1	0.968029	0.670175	14	55	10	57	4	79	17	53	11	84
chr22	20115938	20127357	ENSG00000099901	RANBP1	RAN binding protein 1 /// RAN binding protein 1 #or# small nucleolar RNA, H/ACA box 77B	genome	standard	41.9174	45.0924	30.0878	43.1198	40.5358	34.04	41.7435	40.692	-0.0249816	-0.167269	-0.0789867	-0.48536	-0.0917903	-0.0603687	-0.408324	-0.0882825	0.925919	0.2898	0.749061	0.121551	0.739273	0.701392	0.0251999	0.717334	0.98479	0.746716	0.928391	0.611554	1	1	0.431508	0.901914	13	83	22	101	13	95	20	76	13	104
chr4	3312512	3313058	ENSG00000248840	AL645949.1		genome	standard	0	2.29023	0	0.407676	0.441807	1.20989	0.384443	1.76844	-0.180199	-0.394324	1.81915	0	0.0996003	-2.58604	-0.905759	-2.21347	0.927565	0.749623	0.274033	1	0.959655	0.0884408	0.523259	0.177139					1	1			0	5	0	7	0	2	0	2	0	0
chr5	146400981	146407359	ENSG00000248842	AC011396.1		genome	standard	0	0.63826	0	0.412822	0.313608	0.476641	0	0.115145	0	-1.76057	-1.38488	0	0.0518861	-0.600514	-0.418761	-0.375697	1	0.724221	0.784934	1	0.991843	0.90339	0.939443	0.940027					1	1			0	1	0	2	0	1	0	0	0	3
chr4	3323977	3324762	ENSG00000248843	AL645949.2		genome	standard	1.7649	0.602695	2.0229	0.891874	1.38263	0.971572	0	0.711896	-2.99027	0.0928915	-1.40081	0.188037	-0.0928075	0.649667	0.639349	1.4937	0.0897549	0.944094	0.351594	0.903638	0.951336	0.607438	0.643291	0.319755					1	1			2	0	0	1	0	3	1	1	1	5
chr11	70056230	70065371	ENSG00000248844	AP003555.1		genome	standard	4.46804	2.32678	1.93432	2.2225	0.313608	2.89643	1.62465	2.89808	-1.45462	0.436559	-0.459951	-1.14309	-3.09165	-0.0546914	0.301192	0.89651	0.174533	0.523436	0.593609	0.320785	0.0275647	0.939504	0.692814	0.306746					1	1			3	2	1	8	1	5	2	4	0	7
chr5	66206212	66209447	ENSG00000248846	LINC02065	long intergenic non-protein coding RNA 2065	genome	standard	0.752959	0.636279	0	0.497163	1.58127	0.733252	2.03018	0.613845	1.07809	0.203948	-0.376569	-1.36741	0.569119	-0.294055	0.202587	0.580517	0.502433	0.87935	0.817639	0.46837	0.736572	0.836665	0.891349	0.723582					1	1			0	1	1	3	0	0	0	0	0	2
chr4	62489495	62490218	ENSG00000248847	AC074087.1		genome	standard	0	1.80314	0	1.55257	0.825858	1.1916	1.20073	1.1935	1.29425	-0.729036	1.13587	0	0.0950642	-0.246096	-0.567279	-1.86491	0.446147	0.528403	0.475696	1	0.95962	0.825435	0.655444	0.226515					1	1			0	4	0	5	0	2	0	3	0	2
chr4	74054038	74055399	ENSG00000248848	PPBPP2	pro-platelet basic protein pseudogene 2	genome	standard	3.64137	4.88875	1.9605	4.1476	3.27751	3.15304	2.07758	2.78686	-0.805438	-0.858537	-0.401816	-0.813351	0.0058158	-0.269692	-0.604375	-0.456721	0.428355	0.117933	0.643198	0.478022	0.995077	0.598714	0.309726	0.582019					1	1			0	10	2	11	2	9	1	8	0	7
chr18	12446512	12658134	ENSG00000134278	SPIRE1	spire type actin nucleation factor 1	genome	standard	12.0037	13.9648	9.32748	19.0995	10.358	14.6645	10.4036	12.8546	-0.233346	-0.272398	-0.0974603	-0.38956	-0.305886	0.443379	0.0722672	-0.174937	0.653585	0.380561	0.836059	0.503445	0.567645	0.128483	0.827638	0.70555		0.802139	0.957285		1	1			4	27	7	25	3	34	5	29	3	41
chr12	48654382	48654518	ENSG00000221491	MIR1291	small nucleolar RNA, H/ACA box 2C #or# microRNA 1291	genome	standard	0	0.449544	0	0.275214	1.13947	0.494931	0	0.481605	0	-0.0732982	-0.184481	0	1.04877	-0.590204	0.118977	0.111183	1	0.980361	0.952297	1	0.735013	0.845981	0.971194	0.971053					1	1			0	0	0	2	0	1	0	0	0	2
chr1	246527030	246528155	ENSG00000230813	AL356583.3		genome	standard	0	0.449544	0.636044	0.754267	0.755416	0.513222	0.816287	0.115145	0.722787	-1.28116	-1.3731	0.556169	0.841856	0.773172	0.134862	0.0919435	0.75154	0.561317	0.558932	0.813591	0.712101	0.699436	0.952987	0.966894					1	1			0	0	0	2	0	1	1	1	0	4
chr9	94824272	94824773	ENSG00000230815	AL807757.1		genome	standard	3.0179	0.528601	0	0.629625	0.883615	1.00815	0	0.886975	-3.67664	0.609089	-1.88133	-2.94028	-1.58181	0.225438	0.981954	2.49042	0.0550834	0.715511	0.25913	0.125021	0.380578	0.895517	0.584332	0.147144					1	1			1	2	0	0	2	1	0	2	0	0
chr15	83016422	83067354	ENSG00000064726	BTBD1	BTB domain containing 1	genome	standard	39.0909	36.3829	47.2815	37.2039	47.2768	37.6331	40.5059	39.7182	0.0763879	0.07044	-0.0243707	0.277048	0.282513	0.0394961	0.0466042	0.0948108	0.79232	0.707217	0.928285	0.364609	0.330485	0.834469	0.822701	0.725508	0.948106	0.927025	0.982393	0.806531	1	1	0.967437	0.905659	12	64	18	93	14	69	29	60	27	96
chr10	19747823	19748621	ENSG00000230818	MTND2P16	mitochondrially encoded NADH:ubiquinone oxidoreductase core subunit 2 pseudogene 16	genome	standard	0	0.339885	0.662227	1.19816	0.825858	0.989863	1.26129	1.15538	1.32209	1.69311	1.10471	0.556166	0.096199	1.89892	1.59563	0.588404	0.441913	0.261002	0.495618	0.771277	0.959611	0.203318	0.327426	0.746034					1	1			0	1	0	0	0	1	0	1	0	4
chr11	62662817	62672255	ENSG00000162194	LBHD1	LBH domain containing 1 /// LBH domain containing 1 #or# NA #or# chromosome 11 open reading frame 98 /// LBH domain containing 1 #or# chromosome 11 open reading frame 98	genome	standard	36.7083	36.1499	30.74	35.3988	32.2459	28.266	50.6121	37.0284	0.416794	0.0340395	-0.0327618	-0.29165	-0.204246	-0.0109701	-0.356775	0.0668014	0.134354	0.847534	0.901941	0.370696	0.496176	0.95119	0.0845458	0.800918	0.579636	0.962639	0.976321	0.810493	1	1	0.589711	0.936827	14	65	21	77	8	82	18	43	12	100
chr17	35092208	35121522	ENSG00000185379	RAD51D	RAD51 paralog D	genome	standard	50.5269	41.0217	34.8906	38.9278	44.0184	34.1503	38.8971	42.1181	-0.364231	0.0087827	-0.270598	-0.526232	-0.115927	-0.101627	-0.281686	0.27938	0.163166	0.957341	0.250426	0.0740316	0.655347	0.544295	0.136924	0.232895	0.616637	0.990191	0.6609	0.529579	1	1	0.662462	0.58927	15	55	24	99	18	105	16	68	14	87
chrX	53431258	53434373	ENSG00000072506	HSD17B10	hydroxysteroid 17-beta dehydrogenase 10	genome	standard	10.6273	9.74291	7.95066	6.72077	14.2506	9.34883	11.607	8.19867	0.140202	-0.167822	-0.281445	-0.396349	0.51621	-0.474371	-0.0636451	0.113624	0.794243	0.626833	0.579882	0.526081	0.330211	0.190798	0.866527	0.820728		0.90539	0.863073		1	1			5	15	4	21	3	25	7	12	3	23
chr10	112299612	112299688	ENSG00000283688	MIR6715B	microRNA 6715b	genome	standard	0	0	0	0.137607	0	0	0	0.153263	0	1.18176	-1.27839	0	0	1.14468	0	0	1	0.840816	0.827982	1	1	0.845899	1	1					1	1			0	0	0	0	0	0	0	0	0	1
chr9	127866480	127877743	ENSG00000106992	AK1	adenylate kinase 1 /// adenylate kinase 1 #or# NA	genome	standard	9.22685	13.1634	13.639	14.1314	17.5535	14.0598	9.30035	12.9674	-0.0586078	-0.123978	0.335777	0.477976	0.828341	0.0685753	0.081727	-0.459755	0.916234	0.669941	0.501502	0.400999	0.114967	0.811082	0.795067	0.35327		0.916978	0.827531		1	1			0	18	8	30	3	35	4	19	8	31
chr8	143684452	143713898	ENSG00000181135	ZNF707	zinc finger protein 707	genome	standard	35.2084	33.5889	40.6774	35.8013	44.0559	35.1036	42.9153	33.2363	0.277883	-0.0207571	-0.0950969	0.214572	0.318977	0.108424	0.0654991	0.0743399	0.326935	0.903742	0.722195	0.486054	0.266716	0.525249	0.72791	0.779877	0.754464	0.979569	0.916894	0.858219	1	1	0.946384	0.92846	15	61	15	73	10	74	25	47	15	97
chr1	109603267	109619929	ENSG00000134183	GNAT2	G protein subunit alpha transducin 2	genome	standard	4.65332	3.46304	7.81581	2.5469	3.27751	2.21805	6.09576	3.73456	0.451159	-0.018003	-0.399285	0.854762	-0.317305	-0.432537	-0.615499	0.381282	0.57112	0.973141	0.606854	0.296503	0.716561	0.451139	0.34866	0.620993		0.994132			1	1			2	8	1	6	2	7	5	3	0	6
chr1	108692323	108701803	ENSG00000134186	PRPF38B	pre-mRNA processing factor 38B	genome	standard	42.4293	47.9519	46.7502	47.11	40.735	44.1775	46.436	54.6918	0.104696	0.188967	0.327233	0.105252	-0.130241	-0.00882623	-0.103932	-0.138266	0.694947	0.226343	0.181438	0.715376	0.639932	0.956074	0.560447	0.573269	0.920546	0.699511	0.591864	0.931515	1	1	0.901316	0.839067	16	102	22	86	11	105	24	77	27	117
chr17	43170481	43211689	ENSG00000188554	NBR1	NBR1, autophagy cargo receptor	genome	standard	32.2284	44.956	31.1627	39.8051	37.886	32.5192	35.4582	38.9489	0.123041	-0.125208	0.33821	-0.0479571	0.188014	-0.169752	-0.464544	-0.463418	0.68905	0.475814	0.231268	0.887667	0.545806	0.338428	0.022235	0.0978647	0.918379	0.848487	0.644498	0.974035	1	1	0.411574	0.407086	7	80	19	113	11	86	20	60	9	102
chr16	4335870	4337818	ENSG00000262712	AC012676.1		genome	standard	8.73288	5.86491	1.32445	3.47393	4.98699	3.24449	1.59041	5.63524	-2.44928	-0.0926061	-0.689915	-2.71272	-0.828904	-0.656867	-0.854663	0.597309	0.00621016	0.833984	0.241216	0.0182844	0.228239	0.172195	0.122624	0.304298		0.959106			1	1			2	12	5	14	3	10	0	5	0	13
chr14	23298790	23311759	ENSG00000129473	BCL2L2	BCL2 like 2 /// BCL2 like 2 #or# BCL2L2-PABPN1 readthrough	genome	standard	23.8343	21.7493	19.583	23.8342	24.1933	23.5921	24.1224	23.6908	0.0684893	0.0796728	0.00696402	-0.242036	0.0139121	0.0987519	0.109221	0.0727087	0.853906	0.733968	0.983924	0.563269	0.970865	0.674703	0.67259	0.833039	0.964141	0.933219	0.994896	0.886456	1	1	0.931277	0.945219	11	31	6	63	9	43	7	46	9	47
chr16	53386944	53389085	ENSG00000262714	AC007342.5		genome	standard	0	1.77154	1.99672	1.34874	1.19722	3.70284	2.41462	1.6922	2.29786	-0.10165	1.74687	2.03288	1.45002	-0.465565	1.06364	-1.84852	0.0992616	0.896982	0.194621	0.179231	0.339534	0.576111	0.165838	0.166573					1	1			0	3	0	2	0	6	2	2	1	2
chr1	26006006	26006130	ENSG00000252190	RF00492		genome	standard	3.0179	3.82758	3.40976	2.103	0.755416	3.66626	1.63257	2.22902	-0.729125	-0.753553	-0.230324	0.329915	-1.56209	-0.846046	-0.0614548	-0.523229	0.528111	0.217364	0.815342	0.766233	0.242786	0.177282	0.921401	0.581952					1	1			1	6	0	13	2	5	1	3	2	6
chr5	136214048	136222159	ENSG00000248211	TRPC7-AS1	TRPC7 antisense RNA 1	genome	standard	0	0.63826	0.724632	0.989181	1.38263	1.20989	0.431844	0.827042	-0.1802	0.34843	0.731443	0.556164	1.73725	0.562841	0.926796	-0.383013	0.924649	0.796997	0.656041	0.770357	0.303353	0.673509	0.51391	0.817916					1	1			0	1	0	2	0	1	0	2	1	1
chr1	46967679	46967874	ENSG00000259832	CYP4A26P	cytochrome P450 family 4 subfamily A member 26, pseudogene	genome	standard	1.06773	0	0	0.647735	0	0.751543	0.384443	0.925093	-1.14195	3.28051	-0.141588	-1.36738	-1.83919	2.80826	3.06783	3.4221	0.673949	0.196075	0.955502	0.614408	0.498011	0.274284	0.272438	0.207372					1	1			0	0	0	0	1	0	0	1	0	0
chr4	118635970	118638782	ENSG00000248213	CICP16	capicua transcriptional repressor pseudogene 16	genome	standard	9.61533	9.59274	12.6587	8.79075	8.00865	12.5567	9.74535	10.6737	-0.00106849	0.124805	0.0990713	0.394957	-0.188415	-0.115382	0.401021	0.0257338	0.998463	0.694594	0.844582	0.492085	0.743928	0.727356	0.237224	0.959445		0.924984	0.959677		1	1			3	19	5	20	3	20	9	8	5	23
chr17	42659305	42667006	ENSG00000037042	TUBG2	tubulin gamma 2	genome	standard	19.0335	22.8321	19.5568	22.3814	25.5743	21.8684	22.6611	23.8454	0.283616	0.0747866	0.39143	0.0700739	0.418007	-0.0509934	-0.0862431	-0.316643	0.477015	0.743988	0.290237	0.873487	0.297306	0.82699	0.73837	0.391359	0.83882	0.935524	0.6943	0.972481	1	1	0.948875	0.722723	3	28	9	70	9	47	8	37	9	53
chr2	231810348	231810844	ENSG00000260622	AC073476.2		genome	standard	0	0.377432	0	1.21113	0	0.256611	0	0.536818	0	0.573045	0.165024	0	0	1.70116	-0.545815	0.408021	1	0.88738	0.967928	1	1	0.670245	0.905934	0.921225					1	1			0	2	0	0	0	0	0	2	0	1
chr16	51054728	51056399	ENSG00000260620	AC027688.2		genome	standard	0	0.600714	0	0.479052	0	0.476641	0.768886	0.673778	0.658311	0.135426	0.436129	0	0	-0.312608	-0.339192	-0.300703	0.841871	0.965104	0.892474	1	1	0.920346	0.922499	0.925581					1	1			0	0	0	2	0	2	0	1	0	2
chr16	56409320	56411683	ENSG00000260621	AC092140.1		genome	standard	0.882452	1.42967	0	0.785343	0.441807	0.476641	1.65889	0.268409	0.771531	-2.12979	-1.546	-1.36741	-0.864155	-0.932066	-1.56085	-0.583785	0.650263	0.152218	0.399353	0.481231	0.653996	0.479562	0.326898	0.718191					1	1			1	2	0	3	0	4	0	1	0	1
chr16	33533816	33534976	ENSG00000260626	AC136944.1		genome	standard	0	0.447563	0	0.545283	0	0.513222	0	1.10017	0	1.25941	1.13112	0	0	0.276444	0.18532	0.128296	1	0.781445	0.806119	1	1	0.951829	0.971063	0.977983					1	1			0	0	0	3	0	0	0	2	0	1
chr1	7998187	7999934	ENSG00000284716	AL034417.3		genome	standard	0.882452	1.73399	0	1.46823	1.06902	1.24647	1.56409	0.925093	0.738163	-1.27249	-0.402417	-1.36742	0.431085	-0.268401	-0.497889	-0.870071	0.633843	0.241093	0.793922	0.449076	0.790229	0.782355	0.651856	0.545194					1	1			1	2	0	2	0	7	0	3	0	3
chr7	100400826	100428992	ENSG00000078487	ZCWPW1	zinc finger CW-type and PWWP domain containing 1	genome	standard	23.3839	23.3184	18.524	20.6834	15.8181	17.4329	22.7005	20.644	-0.0729896	-0.205689	-0.233013	-0.340402	-0.454725	-0.158356	-0.414997	0.0273236	0.840176	0.351124	0.485517	0.406693	0.238435	0.474564	0.101939	0.933817	0.96155	0.784829	0.820676	0.824113	1	1		0.978324	9	40	12	52	6	53	15	31	6	56
chr16	31508471	31509256	ENSG00000260625	AC026471.2		genome	standard	10.4978	12.0242	8.81625	12.0573	11.9393	13.6015	12.8999	11.6049	0.286487	-0.0313067	0.171182	-0.276043	0.0961274	-0.0308223	0.158026	-0.202489	0.575718	0.912311	0.719355	0.644087	0.856136	0.914601	0.607169	0.669177		0.980928	0.915381		1	1			4	16	5	33	3	27	4	22	5	26
chr18	926083	927993	ENSG00000259837	LINC01904	long intergenic non-protein coding RNA 1904	genome	standard	0	0.598732	1.98668	0.341445	1.70947	0.953282	0.829446	0.481605	0.731271	-0.695809	-0.367285	2.02427	1.65899	-0.811042	0.641478	-0.328525	0.715678	0.690641	0.852418	0.292717	0.385576	0.652501	0.715505	0.861535					1	1			0	0	0	3	0	1	0	1	0	1
chr16	31975803	32003728	ENSG00000260628	AC142381.3		genome	standard	1.63541	3.87007	2.0229	3.29602	1.58127	2.69469	0.768886	1.01921	-1.12678	-1.82737	-0.658278	0.200302	-0.355226	-0.273983	-0.544035	-1.16909	0.455602	0.0175108	0.597496	0.885345	0.798162	0.660881	0.446162	0.309104					1	1			1	3	1	11	0	11	1	6	1	7
chr11	5244554	5245546	ENSG00000260629	BGLT3	beta globin locus transcript 3 (non-protein coding)	genome	standard	0	1.13328	0.662227	1.06056	1.06902	0.256611	0.384443	0.536818	-0.180197	-0.903364	0.298194	0.556167	1.32321	-0.0875116	-2.1834	-1.20156	0.930359	0.559483	0.873086	0.787365	0.490233	0.952268	0.28552	0.499264					1	1			0	2	0	0	0	5	0	1	0	3
chr19	46838136	46850992	ENSG00000042753	AP2S1	adaptor related protein complex 2 subunit sigma 1	genome	standard	42.8117	54.6397	48.5135	53.9705	54.9454	53.324	53.3374	53.9997	0.274947	0.0305698	0.34407	0.136532	0.368049	-0.0144943	-0.0410588	-0.3135	0.279726	0.827909	0.14383	0.624576	0.151384	0.918992	0.794105	0.181613	0.728148	0.957851	0.546101	0.901023	1	1	0.959941	0.533319	18	93	23	126	9	121	23	83	23	137
chr22	31436977	31496108	ENSG00000184708	EIF4ENIF1	eukaryotic translation initiation factor 4E nuclear import factor 1	genome	standard	32.2524	39.6001	38.1855	42.5612	37.2907	38.2749	35.4739	36.2565	0.168896	-0.158995	0.162041	0.265958	0.261007	0.083876	-0.0553201	-0.321036	0.591967	0.407328	0.580996	0.427557	0.41214	0.656295	0.79284	0.268832	0.889248	0.818991	0.863282	0.836086	1	1	0.95923	0.624765	13	60	12	72	11	116	19	74	15	90
chr5	37505688	37506857	ENSG00000248216	KCTD9P5	potassium channel tetramerization domain containing 9 pseudogene 5	genome	standard	1.82069	2.21712	1.32445	1.33063	2.33669	1.53967	1.16649	1.49531	-0.557786	-0.383448	-0.0463139	-0.399598	0.362126	-0.798246	-0.570884	-0.337134	0.696987	0.641337	0.970489	0.796288	0.786107	0.35964	0.543615	0.783392					1	1			0	3	1	6	1	5	0	3	0	2
chr7	20330702	20415754	ENSG00000105855	ITGB8	integrin subunit beta 8	genome	standard	44.2003	48.3026	61.0111	42.358	41.4518	48.1918	50.2514	63.2545	0.172829	0.402649	0.526863	0.469823	-0.0491609	-0.154888	0.00192897	-0.124214	0.506437	0.00647196	0.0267453	0.0834625	0.855865	0.326117	0.990967	0.605326	0.855199	0.169127	0.277723	0.543852	1	1	0.997816	0.850782	19	92	18	101	13	105	31	71	25	122
chr7	95404863	95435329	ENSG00000105854	PON2	paraoxonase 2	genome	standard	28.093	19.1904	30.2026	19.8821	33.6672	26.488	19.8488	20.664	-0.512648	0.18847	-0.369252	0.0993719	0.192622	0.0553667	0.464134	0.557722	0.143546	0.395247	0.235366	0.780066	0.561804	0.807651	0.0496717	0.0746812	0.590532	0.810314	0.648234	0.950915	1	1	0.519886	0.359164	9	34	14	38	9	47	18	25	14	51
chr12	54301202	54351849	ENSG00000111481	COPZ1	coatomer protein complex subunit zeta 1	genome	standard	30.8641	34.8318	36.7101	33.6813	38.1986	31.1807	34.4523	33.5638	0.24467	-0.0697912	0.180918	0.336405	0.354751	-0.043225	-0.160412	-0.25071	0.43324	0.691216	0.532716	0.312894	0.259213	0.806841	0.417302	0.383904	0.816638	0.923864	0.839616	0.7802	1	1	0.851656	0.71733	10	62	8	75	15	79	20	67	13	81
chr7	107168961	107202529	ENSG00000105856	HBP1	HMG-box transcription factor 1	genome	standard	53.4451	53.9275	57.7161	52.1495	52.0079	47.2391	49.6115	55.9024	-0.126398	0.048771	0.0413242	0.102909	-0.0433914	-0.0347541	-0.176678	0.0074468	0.602198	0.732725	0.850874	0.688677	0.85954	0.810977	0.278581	0.972899	0.893085	0.933192	0.960498	0.923843	1	1	0.779033	0.992087	24	109	23	102	14	120	28	86	24	129
chr7	106865278	106907145	ENSG00000105851	PIK3CG	phosphatidylinositol-4,5-bisphosphate 3-kinase catalytic subunit gamma	genome	standard	5.53577	5.25625	1.27209	6.71261	2.96391	4.87615	4.00503	7.93577	-0.400061	0.586931	0.60891	-1.98706	-0.764197	0.281761	-0.134919	-0.0219798	0.612714	0.164001	0.370086	0.0999317	0.367636	0.518585	0.789185	0.974652		0.636076			1	1			3	4	1	17	2	13	2	10	0	13
chr6	25652201	25701783	ENSG00000079689	SCGN	secretagogin, EF-hand calcium binding protein	genome	standard	6.02974	6.53873	10.5734	4.59557	13.0914	6.14092	8.95539	4.55688	0.528697	-0.500836	-0.430761	0.798816	0.905141	-0.474748	-0.0700565	-0.0700752	0.426645	0.236555	0.509016	0.24809	0.168273	0.266612	0.874636	0.911757		0.707091	0.829677		1	1			1	14	4	17	2	9	8	9	3	12
chr17	32150433	32151504	ENSG00000265293	ARGFXP2	arginine-fifty homeobox pseudogene 2	genome	standard	1.06773	1.91676	1.32445	1.80968	0.627217	1.24647	1.24813	2.8694	0.34461	0.439505	1.44632	0.485934	-0.11644	-0.0937851	-0.63619	-1.00682	0.822913	0.573856	0.284116	0.7684	0.943263	0.909408	0.515356	0.45983					1	1			0	3	0	5	1	4	0	4	0	4
chr19	45079195	45091524	ENSG00000142252	GEMIN7	gem nuclear organelle associated protein 7	genome	standard	11.5655	18.1461	21.5373	20.0711	18.3534	17.2494	23.0376	28.7324	1.00312	0.614033	1.26919	0.905972	0.742267	0.122214	-0.0653498	-0.655155	0.0316465	0.00770196	0.00402352	0.0680122	0.122796	0.615215	0.811209	0.142945	0.333022	0.185551	0.101449	0.509143	1	1		0.480739	4	34	5	31	4	47	13	43	11	37
chrY	19567313	19606274	ENSG00000131002	TXLNGY	taxilin gamma pseudogene, Y-linked	genome	standard	0	0	0	0	0	0.256611	0	0	0	0	0	0	0	0	1.51312	0	1	1	1	1	1	1	0.818113	1					1	1			0	0	0	0	0	0	0	0	0	0
chr6	5291030	5291388	ENSG00000220446	AL121978.1		genome	standard	0	0.339885	0	0.341445	0.313608	0.23832	0	0.230291	0	-0.248658	-0.787354	0	0.0512202	0.0167182	-0.470656	0.538696	1	0.965998	0.893223	1	0.993057	0.997714	0.942746	0.926709					1	1			0	1	0	0	0	1	0	1	0	1
chr6	121381472	121381860	ENSG00000220447	AL139098.1		genome	standard	0	0.938617	0	1.0373	0	0.23832	0.768886	0.95849	0.668156	0.0891702	1.0274	0	0	0.112288	-1.94331	-0.938228	0.794523	0.967788	0.672421	1	1	0.959372	0.479677	0.698446					1	1			0	1	0	3	0	2	0	4	0	0
chr6	109440763	109443919	ENSG00000135587	SMPD2	sphingomyelin phosphodiesterase 2	genome	standard	22.0694	24.5435	22.0909	20.7394	16.4718	23.0966	21.4366	21.5107	0.00970499	-0.210604	0.0010707	0.061064	-0.352058	-0.249753	-0.0967826	-0.211674	0.979338	0.321494	0.997513	0.880241	0.37622	0.247169	0.677754	0.532197	0.99483	0.768338	0.999377	0.972481	1	1		0.815884	9	41	6	63	9	49	10	36	8	49
chr2	25042130	25159137	ENSG00000084710	EFR3B	EFR3 homolog B	genome	standard	41.4116	42.1481	39.5724	40.8892	41.6229	42.7658	37.0143	39.2753	-0.122016	-0.131107	-0.0710016	-0.0380723	0.0961061	-0.0256636	0.010705	-0.0601055	0.671763	0.46798	0.788356	0.90208	0.738328	0.886439	0.956746	0.818223	0.915046	0.844705	0.942738	0.97621	1	1	0.990451	0.941653	11	61	18	102	17	102	19	57	16	124
chr7	123828983	123877478	ENSG00000106302	HYALP1	hyaluronoglucosaminidase 4 #or# hyaluronoglucosaminidase pseudogene 1 /// hyaluronoglucosaminidase pseudogene 1	genome	standard	0.752959	1.27256	1.27209	2.103	1.06902	0.989863	1.99593	0.788924	1.0688	-0.680082	-0.261101	0.474748	0.436601	0.730352	-0.373888	-0.418981	0.475201	0.525704	0.862509	0.77942	0.785264	0.435807	0.745495	0.771711					1	1			0	2	1	6	0	0	2	3	0	6
chr9	14921337	14922334	ENSG00000214110	LDHAP4	lactate dehydrogenase A pseudogene 4	genome	standard	1.06773	1.32001	0.662227	1.19816	0	1.00815	0.431844	0.268409	-1.14198	-1.99654	-1.54669	-0.405611	-1.83921	-0.103639	-0.38838	-0.449848	0.558422	0.185661	0.40192	0.835347	0.345949	0.934846	0.786911	0.78343					1	1			0	3	0	1	1	4	0	1	0	4
chr19	10221433	10231331	ENSG00000267534	S1PR2	sphingosine-1-phosphate receptor 2 /// DNA methyltransferase 1 #or# sphingosine-1-phosphate receptor 2	genome	standard	9.55955	13.2592	8.72766	10.572	17.2399	9.80718	9.32667	11.5505	-0.062903	-0.194164	0.275823	-0.151129	0.787139	-0.377536	-0.44659	-0.469987	0.909805	0.502668	0.580043	0.805833	0.133607	0.208062	0.183038	0.340286		0.858503	0.863242		1	1			5	17	4	39	2	28	5	17	4	21
chr3	98353854	98354819	ENSG00000196098	OR5K4	olfactory receptor family 5 subfamily K member 4	genome	standard	0	0.789429	0	0.904839	0.441807	0.733252	0	0.115145	0	-2.06382	-1.37727	0	0.12466	0.191444	-0.108723	-0.686548	1	0.41815	0.614024	1	0.963549	0.935415	0.967301	0.788333					1	1			0	1	0	2	0	2	0	2	0	2
chr2	101001715	101024032	ENSG00000071082	RPL31	ribosomal protein L31	genome	standard	37.6208	42.243	44.8059	47.0445	41.305	35.5253	41.059	50.0542	0.136085	0.21821	0.399536	0.258168	0.104921	0.141395	-0.24448	-0.181326	0.633499	0.18261	0.126511	0.395643	0.718857	0.394012	0.201313	0.489591	0.90065	0.655396	0.52011	0.820691	1	1	0.730108	0.788308	22	79	10	90	10	92	20	74	26	100
chr6	49692358	49713590	ENSG00000124490	CRISP2	cysteine rich secretory protein 2	genome	standard	0	1.80412	0.724632	1.09057	2.09352	3.18962	0.863687	2.19562	0.738082	0.121759	2.03383	0.556156	1.6773	-0.766858	0.786625	-1.91207	0.674215	0.90513	0.175021	0.764494	0.305971	0.484872	0.469459	0.201522					1	1			0	0	0	5	0	7	0	4	1	2
chr20	2481817	2524702	ENSG00000088876	ZNF343	zinc finger protein 343 #or# NA /// zinc finger protein 343	genome	standard	28.0491	37.3878	25.1201	33.1401	28.2437	34.4623	37.5174	34.6443	0.370184	-0.0881552	0.279955	-0.187501	0.0587766	-0.16392	-0.117796	-0.36811	0.241499	0.629835	0.344955	0.606329	0.858869	0.377311	0.563121	0.210683	0.695417	0.906335	0.737359	0.896668	1	1	0.902682	0.567347	15	62	14	82	4	89	16	66	6	85
chr13	102685744	102694504	ENSG00000139780	METTL21C	methyltransferase like 21C	genome	standard	1.50592	1.46722	1.36068	1.38496	1.96532	3.18962	0.431844	3.17593	-1.99667	1.01973	0.768542	-0.364613	-0.280697	-0.164072	1.13531	0.251186	0.227787	0.205507	0.527575	0.813658	0.843671	0.855723	0.191442	0.841828					1	1			0	3	2	3	0	3	1	0	1	2
chr13	35474182	35477209	ENSG00000180660	MAB21L1	mab-21 like 1	genome	standard	43.8179	42.3724	45.0051	43.4363	40.5803	41.2079	47.713	50.0297	0.137631	0.241584	0.198898	0.0564681	-0.0821756	0.052836	-0.0276973	0.0426865	0.598826	0.115842	0.40928	0.84356	0.762872	0.738337	0.874703	0.860273	0.892654	0.566917	0.775636	0.966613	1	1	0.976887	0.95498	17	87	17	100	15	73	21	72	19	109
chr2	72916260	72936071	ENSG00000135638	EMX1	empty spiracles homeobox 1	genome	standard	40.6147	45.2545	43.9726	41.4731	41.3803	49.9332	49.4034	49.9551	0.297746	0.139107	0.29566	0.106576	0.0816016	-0.129092	0.141116	-0.156553	0.261832	0.358757	0.230721	0.715635	0.767011	0.41304	0.399618	0.526218	0.713709	0.788744	0.644498	0.931515	1	1	0.844341	0.812347	17	79	17	96	12	106	17	63	22	100
chr14	65467807	65468341	ENSG00000180662	RPL21P8	ribosomal protein L21 pseudogene 8	genome	standard	0	0.489073	0.724632	0.647735	0.313608	0	0	0.771829	0	0.554345	0.542104	0.55618	0.0571399	0.372038	-2.42331	0.0122413	1	0.840908	0.850922	0.854104	0.984896	0.893223	0.459677	0.996641					1	1			0	1	0	1	0	1	0	1	1	0
chr1	207043849	207052980	ENSG00000180667	YOD1	YOD1 deubiquitinase	genome	standard	38.9235	43.2103	39.6346	37.6161	41.0227	43.5357	42.652	40.2803	0.138002	-0.0735002	0.0720718	0.0507768	0.0917922	-0.175753	0.0174175	-0.145572	0.618044	0.650203	0.778751	0.866847	0.745702	0.288272	0.921978	0.56735	0.898135	0.91211	0.939307	0.970873	1	1	0.984366	0.835884	18	85	15	97	11	84	30	49	11	104
chrX	85861180	86047562	ENSG00000188419	CHM	CHM, Rab escort protein 1	genome	standard	11.0655	15.9586	22.1633	19.492	10.0889	17.4695	11.6991	18.8771	0.0309334	0.244058	0.711226	0.953165	-0.0917072	0.305463	0.145708	-0.467168	0.95069	0.312113	0.109612	0.0524389	0.859044	0.206673	0.589527	0.295789	0.987727	0.762388	0.49459		1	1			5	32	6	29	2	37	12	36	10	48
chr2	73214222	73227237	ENSG00000135632	SMYD5	SMYD family member 5	genome	standard	24.0195	21.8305	20.1505	21.2044	18.3667	25.6816	28.9227	26.2839	0.332731	0.235571	0.138994	-0.193048	-0.320505	-0.00645657	0.252997	0.0965771	0.346646	0.272552	0.675629	0.635073	0.404388	0.976849	0.284491	0.772566	0.769126	0.732959	0.899167	0.904397	1	1	0.78004	0.924994	10	48	6	39	10	46	13	39	10	56
chr2	73073382	73156721	ENSG00000135631	RAB11FIP5	RAB11 family interacting protein 5	genome	standard	27.1308	28.05	23.363	29.1841	17.9376	31.1075	22.3397	28.2359	-0.318102	-0.00526493	0.000912553	-0.258606	-0.712338	0.0348593	0.139842	-0.00617748	0.352352	0.978753	0.997608	0.488325	0.0526844	0.860508	0.515781	0.983721	0.77289	0.995561	0.999377	0.859149	1	1	0.888977	0.995119	4	42	20	67	8	67	12	56	8	63
chr2	71453722	71686768	ENSG00000135636	DYSF	dysferlin	genome	standard	32.4495	27.8326	24.2024	24.5052	18.7116	26.2131	15.6699	28.4585	-1.05324	-0.0237571	-0.247391	-0.431966	-0.645844	-0.212898	-0.0938881	0.223634	0.00288092	0.905823	0.39527	0.22968	0.059303	0.303886	0.676204	0.43908	0.109612	0.979647	0.768894	0.720357	1	1	0.932198	0.754516	16	44	13	62	8	68	10	44	10	50
chr2	74471986	74483408	ENSG00000135637	CCDC142	coiled-coil domain containing 142	genome	standard	69.9607	61.4512	59.7491	64.9833	71.4738	59.4294	72.2092	59.7245	0.0556235	-0.00134672	-0.19556	-0.22216	0.0749631	0.0970953	-0.0326357	0.194213	0.800618	0.992771	0.345568	0.365704	0.737908	0.511632	0.843358	0.345844	0.949523	0.998295	0.738126	0.806531	1	1	0.969916	0.690584	25	130	31	136	23	110	31	109	26	164
chrX	48521158	48528716	ENSG00000147155	EBP	emopamil binding protein (sterol isomerase)	genome	standard	37.2025	34.9436	51.9171	33.2882	38.5969	29.9891	32.7171	30.023	-0.165506	-0.239932	-0.303051	0.511077	0.0272963	-0.0684823	-0.216668	0.0631198	0.59603	0.247439	0.295915	0.10355	0.930467	0.738366	0.346155	0.824728	0.891812	0.716219	0.699245	0.583183	1	1	0.812999	0.943269	10	68	15	56	16	91	29	49	27	79
chr7	156263547	156263802	ENSG00000270584	AC093813.1		genome	standard	0	0.487091	0	0.412822	0	0.513222	0	0.306527	0	-0.487055	-0.502491	0	0	-0.216834	0.0737835	0.0154361	1	0.93304	0.931615	1	1	0.970134	0.990872	0.997888					1	1			0	1	0	2	0	0	0	0	0	3
chr4	76573568	76573632	ENSG00000263445	MIR4450	microRNA 4450	genome	standard	0.752959	0.300357	0	0.137607	0	0	0	0.771829	-2.10356	1.32478	-0.340442	-1.36721	-1.83901	-0.612011	-1.73189	1.66522	0.697198	0.80272	0.949047	0.800346	0.733728	0.909462	0.77368	0.756991					1	1			0	0	1	1	0	1	0	0	0	1
chr6	165279664	165309607	ENSG00000112539	C6orf118	chromosome 6 open reading frame 118	genome	standard	14.201	10.9118	8.99342	8.96244	8.89172	12.4099	6.01412	7.34295	-1.14256	-0.587197	-0.902039	-0.607318	-0.51233	-0.220904	0.205112	0.314842	0.042554	0.0927812	0.0592067	0.296293	0.333674	0.511433	0.559671	0.491906		0.528024	0.389676		1	1			3	26	4	21	8	19	2	12	7	28
chr8	122700269	122703423	ENSG00000263443	AC100872.1		genome	standard	0.882452	0.447563	1.27209	0.701001	0	0	0	0.443487	-2.10373	-0.266532	-1.33937	0.431603	-1.83918	0.627066	-2.32447	1.07284	0.461436	0.920067	0.629308	0.877623	0.519661	0.808285	0.45205	0.695525					1	1			1	0	0	3	0	0	2	1	0	2
chr3	196935402	196942597	ENSG00000114503	NCBP2	nuclear cap binding protein subunit 2	genome	standard	17.6132	22.8016	23.6488	25.4774	26.6762	25.333	33.8415	26.917	0.940364	0.270187	0.642237	0.414771	0.673567	0.126113	0.143857	-0.372051	0.0134227	0.195618	0.0782932	0.327343	0.0860863	0.554994	0.538462	0.310524	0.242125	0.670117	0.433111	0.789213	1	1	0.896072	0.662237	10	38	6	46	4	58	13	44	13	49
chr4	137807706	137816402	ENSG00000250034	AC131956.1		genome	standard	0	0.188716	0	0	0	0.494931	0	0	0	-0.813395	0	0	0	-0.778884	1.50655	1.4984	1	0.890157	1	1	1	0.89479	0.816858	0.799163					1	1			0	1	0	0	0	0	0	0	0	0
chr15	83022236	83024336	ENSG00000259767	AC022558.1		genome	standard	2.70314	1.43165	1.38686	1.2644	0.313608	1.00815	0.816287	2.19562	-1.71734	0.422667	-0.458135	-0.977526	-2.3556	-0.195199	-0.537636	0.880802	0.228393	0.619136	0.673659	0.492667	0.123141	0.830773	0.612232	0.426422					1	1			1	2	1	2	1	5	0	2	1	3
chr4	103586031	103719816	ENSG00000169836	TACR3	tachykinin receptor 3	genome	standard	4.02378	4.62692	5.3803	4.53555	3.10479	4.43609	4.76075	4.78166	0.139495	0.13922	0.226657	0.29469	-0.933417	-0.0105381	-0.0678923	-0.0874371	0.864417	0.764684	0.762766	0.734263	0.326785	0.982391	0.897907	0.907445		0.941911			1	1			2	7	3	10	0	12	4	3	3	14
chr15	96235785	96236703	ENSG00000259763	LINC02157	long intergenic non-protein coding RNA 2157	genome	standard	0	0.866504	0	0.341445	0.441807	0.989863	0.829446	0.711896	0.732469	-0.307989	0.475181	0	0.106697	-1.26789	0.224386	-0.78317	0.72206	0.853479	0.806652	1	0.960083	0.485894	0.900174	0.68023					1	1			0	3	0	1	0	1	0	1	0	1
chr15	85750336	85752901	ENSG00000259762	AC021739.5		genome	standard	2.38837	2.25268	2.08531	2.02648	2.90615	1.72311	0.431844	2.21272	-2.58753	-0.0743766	-0.286207	-0.365328	0.0536121	-0.251371	-0.384188	0.211831	0.0907872	0.92139	0.787234	0.775691	0.962663	0.745124	0.658694	0.84013					1	1			1	4	2	7	0	3	1	6	2	1
chr15	87042054	87047161	ENSG00000259761	AC078905.1		genome	standard	1.95018	1.42769	1.32445	1.34874	0.313608	1.4665	0.397602	1.13357	-2.04687	-0.326066	-0.643276	-0.419513	-1.78999	-0.15308	0.0345199	0.31721	0.220569	0.734973	0.623866	0.78858	0.280062	0.8722	0.973183	0.804267					1	1			1	2	0	4	1	3	0	2	0	2
chr15	99396613	99401315	ENSG00000259760	AC015660.3		genome	standard	0	0.149188	0	1.05541	0.313608	0.494931	0.397602	0.345436	-0.180186	1.17231	-0.32623	0	0.0549462	2.5858	1.5064	1.49854	0.95913	0.733924	0.924638	1	0.987513	0.442747	0.691532	0.669969					1	1			0	0	0	1	0	0	0	3	0	0
chr15	20046296	20047994	ENSG00000259769	AC127381.1		genome	standard	0	0.67977	0	0.203838	0	0.494931	0.431844	0.903278	-0.180185	0.408701	0.865104	0	0	-1.77205	-0.448605	-0.456403	0.954847	0.887222	0.775363	1	1	0.559951	0.891083	0.880657					1	1			0	2	0	0	0	2	0	1	0	0
chr16	72665170	72791624	ENSG00000259768	AC004943.2		genome	standard	18.0514	13.367	13.2062	11.0008	15.23	11.8601	15.6858	16.9688	-0.232902	0.242126	-0.225004	-0.462587	-0.384743	-0.267731	-0.173039	0.46713	0.5872	0.389659	0.566033	0.339906	0.387834	0.372982	0.597199	0.236604		0.807424	0.856127		1	1			10	23	8	22	3	38	11	22	4	28
chr16	3051096	3059370	ENSG00000261971	MMP25-AS1	MMP25 antisense RNA 1	genome	standard	15.2806	22.1297	15.3076	19.7994	18.8784	17.5792	14.3244	17.3926	-0.051743	-0.348275	0.214066	0.0394695	0.297923	-0.173914	-0.33826	-0.562341	0.90789	0.139153	0.595638	0.934783	0.498654	0.454708	0.197845	0.15613	0.97841	0.603235	0.868513		1	1		0.497277	7	37	5	61	5	40	9	33	5	45
chr6	79552794	79553160	ENSG00000261970	AL391840.1		genome	standard	0	0.636279	0.724632	0.838608	0	0.23832	0.431844	0.115145	-0.180184	-1.75222	-1.37884	0.556178	0	0.407864	-1.37968	-0.373384	0.951292	0.530502	0.63939	0.850445	1	0.87676	0.662496	0.893947					1	1			0	1	0	3	0	0	0	1	1	3
chr5	179679032	179694768	ENSG00000225051	HMGB3P22	high mobility group box 3 pseudogene 22	genome	standard	1.82069	2.17363	2.57036	2.8832	1.69624	1.92485	4.72651	2.47561	1.44047	0.277623	0.607874	0.59385	0.285751	0.323156	-0.184002	-0.330251	0.226556	0.691938	0.60484	0.655159	0.825999	0.644972	0.821922	0.779793					1	1			0	2	1	9	1	3	3	6	0	4
chr19	48115445	48170603	ENSG00000105486	LIG1	DNA ligase 1	genome	standard	64.0605	65.3796	46.6978	63.4415	52.3661	58.3659	60.1177	65.5433	-0.0889221	0.0322074	0.0677635	-0.454886	-0.241888	-0.0294084	-0.157168	-0.0355562	0.693895	0.813879	0.742377	0.0791849	0.301725	0.831843	0.310573	0.862526	0.920068	0.953882	0.927031	0.538534	1	1	0.794747	0.956034	25	122	26	138	21	144	26	113	27	163
chr17	50840057	50841626	ENSG00000261976	AC091062.1		genome	standard	3.0179	0.489073	0.724632	0.563394	0.441807	0.256611	0.795205	0.115145	-1.80253	-1.34524	-3.87468	-1.95409	-2.41274	0.179734	-0.965914	2.52944	0.271998	0.438888	0.0249772	0.261942	0.162367	0.907121	0.627546	0.0982519					1	1			1	1	0	1	2	1	0	1	1	1
chr17	80023894	80026107	ENSG00000261978	AC116025.1		genome	standard	2.70314	3.65075	0.662227	1.93432	1.19722	2.16317	0	0.86516	-3.57526	-2.14228	-1.6758	-1.8771	-0.986595	-0.839317	-0.743307	-0.466479	0.0206095	0.0182848	0.16051	0.224189	0.450968	0.271172	0.37639	0.654926					1	1			1	5	1	7	1	11	0	3	0	8
chr15	93825058	93825159	ENSG00000258627	AC103996.1		genome	standard	0	0	0	0.425787	0.441807	0.513222	0	0	0	0	0	0	0.151114	2.24048	2.51862	0	1	1	1	1	0.97951	0.701733	0.698515	1					1	1			0	0	0	0	0	0	0	1	0	0
chr17	35596904	35597128	ENSG00000267592	AC004134.1		genome	standard	0	0.600714	0	0.497163	0.441807	0.989863	0.397602	0.306527	-0.180194	-0.805869	-0.500879	0	0.129263	-0.269786	0.702903	-0.30499	0.951559	0.769419	0.862696	1	0.965121	0.920728	0.810643	0.913956					1	1			0	0	0	2	0	2	0	0	0	2
chr20	49134480	49135012	ENSG00000226284	ARPC3P1	actin related protein 2/3 complex subunit 3 pseudogene 1	genome	standard	3.77086	1.12535	0	1.70829	0.441807	1.20989	1.17965	0.843345	-1.57868	-0.231992	-1.90646	-3.27513	-2.78031	0.560388	0.120248	1.67447	0.215283	0.823971	0.0948339	0.0312631	0.0645501	0.563337	0.913767	0.130139					1	1			1	2	1	4	2	1	0	2	0	3
chr14	100406599	100407613	ENSG00000258620	AL135838.1		genome	standard	1.63541	2.78327	2.0229	2.38604	0.313608	0.971572	0.829446	1.15538	-1.11374	-1.44388	-0.78798	0.203395	-1.75418	-0.284889	-1.48879	-0.655903	0.467778	0.0928621	0.541655	0.88589	0.281781	0.702116	0.131673	0.584294					1	1			1	6	1	6	0	5	1	6	1	2
chr14	68683411	68685565	ENSG00000258623	AL121820.1		genome	standard	0	0.94258	1.9605	0.701001	2.09352	0.714961	0.397602	0.613845	-0.180201	-0.388101	0.566018	2.01902	1.73698	-0.425162	-0.389261	-0.95412	0.925753	0.774078	0.737925	0.247955	0.312753	0.755042	0.795962	0.561884					1	1			0	1	0	1	0	4	1	1	0	2
chr16	10723424	10723766	ENSG00000263196	MTND3P13	mitochondrially encoded NADH:ubiquinone oxidoreductase core subunit 3 pseudogene 13	genome	standard	0	0.715335	0	0.203838	0	0	0.384443	0.925093	-0.180161	0.350749	0.881523	0	0	-1.84639	-2.96629	-0.530774	0.966717	0.931799	0.834063	1	1	0.661054	0.530775	0.899695					1	1			0	3	0	1	0	0	0	1	0	0
chr17	54702936	54703430	ENSG00000263199	AC005951.1		genome	standard	0.752959	0.489073	0	0.203838	0.313608	0.23832	0.397602	0.328342	-1.14193	-1.28701	-2.26077	-1.36736	-0.905134	-1.30363	-0.994758	0.97376	0.714598	0.667799	0.467593	0.661474	0.771491	0.664903	0.768946	0.746274					1	1			0	1	1	1	0	1	0	1	0	0
chr6	151099529	151099933	ENSG00000219747	AL133260.1		genome	standard	1.06773	0.449544	0	1.38389	0.627217	1.00815	2.04334	1.44089	1.08139	1.69467	0.67951	-1.36741	-0.144602	1.57275	1.07238	1.01516	0.482267	0.169288	0.646735	0.454429	0.933136	0.206111	0.440562	0.533906					1	1			0	0	0	2	1	1	0	3	0	4
chr14	69398015	69462388	ENSG00000029364	SLC39A9	solute carrier family 39 member 9	genome	standard	38.9732	43.4582	40.1923	46.5255	44.7558	44.8376	58.1692	53.5253	0.551202	0.305476	0.434251	0.0233795	0.172133	0.0946428	0.0506863	-0.128775	0.0349459	0.0393807	0.0777573	0.937381	0.530317	0.536333	0.764166	0.603893	0.347999	0.38473	0.432451	0.985929	1	1	0.952325	0.849951	15	80	20	106	10	83	23	73	17	109
chr13	103043998	103066846	ENSG00000125255	SLC10A2	solute carrier family 10 member 2	genome	standard	0.882452	1.95431	1.36068	1.5215	3.29075	3.44623	1.17965	1.78553	0.33305	-0.00927545	1.00803	0.489419	1.55644	-0.286428	0.83166	-1.01731	0.824925	0.989964	0.447073	0.761966	0.260449	0.710414	0.262771	0.44113					1	1			1	4	0	5	0	3	1	3	1	5
chr16	29815952	29820117	ENSG00000280789	AC009133.6	PAXIP1 associated glutamate rich protein 1 #or# NA /// PAXIP1 associated glutamate rich protein 1 #or# NA #or# NA	genome	standard	36.5291	35.3416	33.0186	35.9111	36.1957	25.7364	53.9615	32.5609	0.545607	-0.136175	-0.20072	-0.168434	0.0536546	0.0220385	-0.461845	0.064545	0.0482935	0.444873	0.454379	0.60017	0.854645	0.900628	0.0265391	0.807657	0.3943	0.835304	0.801993	0.895042	1	1	0.437976	0.938302	16	60	17	85	9	75	14	63	15	87
chr13	44110451	44240517	ENSG00000227258	SMIM2-AS1	SMIM2 antisense RNA 1	genome	standard	3.3266	7.81724	3.921	6.15703	4.47474	5.15105	4.8424	6.26539	0.461879	-0.289876	0.853888	0.194363	0.477079	-0.422871	-0.586097	-1.14376	0.598427	0.485963	0.290636	0.841398	0.591711	0.320777	0.224907	0.152469		0.85383			1	1			0	16	3	20	1	12	2	12	0	6
chr2	100591150	100591324	ENSG00000227259	HMGN2P22	high mobility group nucleosomal binding domain 2 pseudogene 22	genome	standard	0	0.149188	0	0.341445	0	0.769833	0	0.115145	0	0.112892	-1.38556	0	0	0.976493	2.14249	1.49846	1	0.984699	0.813896	1	1	0.867844	0.740799	0.799155					1	1			0	0	0	1	0	0	0	1	0	1
chr21	32277863	32280988	ENSG00000227256	MIS18A-AS1	MIS18A antisense RNA 1	genome	standard	5.72104	3.88	3.47217	6.91644	4.55841	3.20791	7.16745	5.14812	0.441695	0.514576	0.00658	-0.662663	-0.526495	0.849233	-0.223949	0.507996	0.543378	0.2771	0.992419	0.466356	0.519865	0.0658576	0.698286	0.473347		0.735655			1	1			2	11	1	5	3	7	1	11	3	13
chr9	96918928	96919318	ENSG00000227257	AL158827.1		genome	standard	0.752959	0.449544	1.99672	0.611514	0.441807	0.714961	0.431844	1.05733	-1.14198	1.21195	0.174859	1.06543	-0.858903	0.317066	0.635019	1.0371	0.578184	0.445296	0.921969	0.570609	0.67384	0.850342	0.724054	0.58215					1	1			0	0	1	2	0	1	2	3	1	0
chr13	34082429	34083310	ENSG00000227254	VDAC1P12	voltage dependent anion channel 1 pseudogene 12	genome	standard	0	0.899089	0.636044	0.497163	0.755416	1.1916	0	0.886975	0	-0.168272	0.723121	0.556163	0.839718	-0.842537	0.392596	-0.891393	1	0.93256	0.745676	0.818503	0.720725	0.681984	0.855909	0.685881					1	1			0	0	0	4	0	2	1	0	0	2
chr17	15764703	15765664	ENSG00000227255	CDRT15P2	CMT1A duplicated region transcript 15 pseudogene 2	genome	standard	1.50592	0.74792	0	1.21113	0.627217	0.494931	0.431844	1.04024	-1.94306	0.270769	-0.841098	-2.16849	-0.99155	0.595743	-0.643939	1.11187	0.314524	0.851121	0.612175	0.261666	0.590425	0.673841	0.711124	0.504984					1	1			0	0	2	4	0	1	0	2	0	1
chr2	237059434	237085817	ENSG00000227252	AC105760.2		genome	standard	14.2686	14.5319	13.9408	17.2406	14.3216	14.7931	16.5758	19.028	0.227539	0.386701	0.404487	-0.00492112	0.073833	0.260683	0.0492685	-0.0177859	0.622014	0.158621	0.342997	0.992323	0.876838	0.349984	0.875124	0.967085	0.899501	0.628336	0.735805		1	1			5	34	6	24	5	30	13	26	6	40
chr10	32266289	32269474	ENSG00000227253	AL158834.2		genome	standard	1.7649	0.751883	0.662227	0.909985	2.09352	0.733252	0	1.13436	-2.99171	0.610838	-0.585191	-1.29355	-0.0564849	0.321401	-0.0719458	1.19603	0.123173	0.67315	0.721976	0.505059	0.973865	0.82724	0.965724	0.475915					1	1			2	0	0	2	0	3	0	0	0	5
chr1	86932199	86934891	ENSG00000267734	AL121989.1		genome	standard	14.5773	17.4159	14.895	12.6361	11.3561	11.0354	23.8486	19.5244	0.670116	0.200552	0.409268	-0.0165525	-0.363537	-0.42854	-0.640588	-0.208715	0.11458	0.412473	0.311265	0.973026	0.445362	0.107966	0.0361483	0.606861	0.554152	0.821062	0.711429		1	1			4	35	9	37	4	35	9	17	9	36
chr17	44115912	44120595	ENSG00000267638	AC023855.1		genome	standard	0.752959	2.85538	0	1.74859	0	2.69469	2.79906	2.38228	1.5555	-0.238795	1.34738	-1.36742	-1.83923	-0.611203	-0.0886284	-1.58618	0.263169	0.73934	0.313277	0.431497	0.290033	0.416582	0.910067	0.230699					1	1			0	4	1	8	0	6	0	1	0	8
chr19	15049384	15058293	ENSG00000105141	CASP14	caspase 14	genome	standard	3.40032	2.85142	2.63277	3.12219	1.82444	2.6764	3.77071	3.5976	0.0576416	0.228993	-0.0595873	-0.392558	-0.67458	0.0986152	-0.0926387	0.28858	0.951361	0.704801	0.945918	0.718439	0.519453	0.873009	0.893934	0.743923					1	1			3	4	1	10	0	4	3	8	1	6
chr19	57230802	57235548	ENSG00000105146	AURKC	aurora kinase C	genome	standard	0.882452	3.23281	1.90813	1.18005	0.825858	2.21805	0.782045	1.18878	-0.252869	-1.20206	0.549673	1.0603	-0.874905	-1.388	-0.539339	-1.75173	0.877848	0.132085	0.691605	0.4903	0.613497	0.0940391	0.512943	0.187536					1	1			1	6	0	8	0	6	3	2	0	4
chr19	27918943	27929370	ENSG00000267630	AC005758.1		genome	standard	0	0.337903	0.636044	0.203838	0	1.70482	0	0.268409	0	-0.069486	-0.625426	0.556181	0	-0.7597	2.34929	0.55594	1	0.983194	0.852123	0.87034	1	0.820694	0.503952	0.868262					1	1			0	1	0	1	0	0	1	1	0	0
chr19	49035610	49036895	ENSG00000267631	CGB1	chorionic gonadotropin subunit beta 1	genome	standard	0.882452	1.69248	2.04909	2.2898	0.755416	0.714961	1.19281	2.11859	0.332638	0.0944744	0.948218	1.07881	-0.087702	0.365184	-1.24068	-0.853744	0.83378	0.917174	0.504466	0.495708	0.95821	0.682196	0.299904	0.547136					1	1			1	1	0	4	0	6	0	2	1	4
chr19	13772118	13774118	ENSG00000267633	AC008686.1		genome	standard	1.50592	3.12117	2.1739	2.89617	2.91938	1.97973	1.99593	2.59627	0.213443	-0.254548	0.578396	0.233535	0.199283	-0.189678	-0.644755	-0.832944	0.871466	0.722604	0.632837	0.869114	0.882144	0.791	0.43988	0.486367					1	1			0	7	2	7	0	5	0	7	3	1
chr17	44365014	44365751	ENSG00000267634	RPL7L1P5	ribosomal protein L7 like 1 pseudogene 5	genome	standard	0.752959	1.50675	1.29827	1.0254	0	1.48479	1.64573	0.925093	0.762216	-1.00681	-0.378891	0.477383	-1.83922	-0.6358	0.00250166	-0.627914	0.630184	0.381434	0.809975	0.784178	0.316871	0.566442	0.998267	0.673227					1	1			0	4	1	2	0	3	1	0	0	1
chr19	31421997	31427302	ENSG00000267636	AC008992.1		genome	standard	0	0.188716	0	0.497163	0	0.494931	0	0	0	-0.813395	0	0	0	1.51768	1.50655	1.49844	1	0.890157	1	1	1	0.794893	0.816858	0.799157					1	1			0	1	0	0	0	0	0	0	0	2
chr17	59784813	59785035	ENSG00000267637	AC040904.1		genome	standard	0.752959	1.05224	0	0.407676	0.313608	0.23832	0.816287	0.613054	-0.237393	-0.73042	-0.581396	-1.36739	-0.901921	-1.42695	-2.11596	-0.149024	0.926625	0.747718	0.815748	0.605218	0.732417	0.543547	0.44423	0.951198					1	1			0	0	1	3	0	4	0	2	0	0
chr17	22234328	22266362	ENSG00000263609	LINC02002	long intergenic non-protein coding RNA 2002	genome	standard	0	1.87922	0	1.60584	1.13947	0.751543	0.384443	0.827042	-0.180199	-1.21694	0.731232	0	0.919851	-0.236906	-1.34881	-1.94817	0.922623	0.284745	0.643995	1	0.59674	0.81994	0.301135	0.192252					1	1			0	2	0	5	0	5	0	3	0	4
chr1	21434318	21437558	ENSG00000186543	CROCCP5	ciliary rootlet coiled-coil, rootletin pseudogene 5	genome	standard	1.63541	3.68434	1.38686	2.62503	3.29075	3.20791	0.782045	2.80396	-1.12588	-0.337625	0.734416	-0.384486	0.667456	-0.53112	-0.203537	-1.07204	0.450315	0.568459	0.520375	0.796391	0.588839	0.38582	0.753683	0.341991					1	1			1	6	1	9	0	8	0	8	1	4
chr2	154696462	154697817	ENSG00000235949	AC061961.1		genome	standard	8.29469	5.95387	10.6258	6.51285	5.486	6.58098	8.71314	4.92176	0.144995	-0.351065	-0.798769	0.425366	-0.467126	0.171257	0.179602	0.447704	0.818431	0.442573	0.196325	0.518616	0.49563	0.693186	0.705883	0.456355		0.834392			1	1			2	14	3	7	4	15	6	10	3	18
chr14	22003106	22003673	ENSG00000211798	TRAV18	T cell receptor alpha variable 18	genome	standard	1.50592	0.528601	0.636044	0.341445	0.627217	0.476641	0.782045	0.306527	-1.0448	-0.558552	-2.24454	-1.18081	-0.997941	-0.537542	-0.0753597	1.68599	0.610371	0.769669	0.268071	0.57921	0.627063	0.781833	0.970826	0.387653					1	1			0	2	2	0	0	1	1	1	0	1
chr19	49688664	49690575	ENSG00000224420	ADM5	adrenomedullin 5 (putative) /// protein arginine methyltransferase 1 #or# adrenomedullin 5 (putative)	genome	standard	7.72093	11.6972	4.68185	10.0919	4.03293	8.26697	6.72245	8.6679	-0.211328	-0.465565	0.101723	-0.751539	-0.827537	-0.23455	-0.518172	-0.567288	0.738499	0.172997	0.857391	0.321789	0.237411	0.48404	0.178439	0.305572		0.645399	0.962801		1	1			0	19	6	26	3	28	3	19	2	21
chr10	20804293	20804577	ENSG00000235940	MTND1P21	mitochondrially encoded NADH:ubiquinone oxidoreductase core subunit 1 pseudogene 21	genome	standard	0	0.980127	0.662227	0.275214	0.313608	0.23832	0.431844	0.613845	-0.180192	-0.545195	0.44536	0.556172	0.0610603	-1.65263	-1.99511	-0.990555	0.943017	0.797435	0.850098	0.825386	0.980615	0.465791	0.446643	0.667404					1	1			0	2	0	1	0	3	0	0	0	2
chr3	171894436	171895240	ENSG00000235943	TMEM212-IT1	TMEM212 intronic transcript 1	genome	standard	0	0.866504	0	0.412822	0	0.23832	0	0.673778	0	-0.367429	0.443964	0	0	-1.02808	-1.82009	-0.811392	1	0.931801	0.919767	1	1	0.812296	0.711599	0.853129					1	1			0	3	0	1	0	1	0	0	0	3
chr1	152842868	152843983	ENSG00000235942	LCE6A	late cornified envelope 6A	genome	standard	1.50592	1.24096	0.662227	0.767232	0.441807	0.513222	1.19281	0.268409	-0.480527	-1.93935	-2.35613	-1.21477	-1.67263	-0.754452	-1.32419	0.416783	0.775867	0.201182	0.183263	0.518363	0.370282	0.577161	0.41186	0.7887					1	1			0	1	2	3	0	4	0	2	0	1
chr2	241188509	241225377	ENSG00000146205	ANO7	anoctamin 7	genome	standard	28.4694	30.6682	37.7468	31.8265	35.8497	29.4027	29.2703	38.1743	-0.0370409	0.286568	0.34241	0.334954	0.269892	0.0601172	-0.0779435	-0.055841	0.908871	0.124044	0.241681	0.319059	0.399535	0.753977	0.716489	0.849579	0.978864	0.578867	0.653336	0.783183	1	1	0.943426	0.950901	10	40	19	81	5	73	20	40	19	93
chr7	5823160	5854365	ENSG00000235944	ZNF815P	zinc finger protein 815, pseudogene	genome	standard	13.4599	14.1337	10.813	15.3666	15.1024	11.732	15.4962	13.0994	0.239975	-0.0768533	0.0255196	-0.302583	0.0998095	0.140897	-0.271138	-0.102373	0.617959	0.797723	0.955056	0.585569	0.840464	0.633059	0.426244	0.819619		0.949847	0.988089		1	1			7	20	4	36	4	33	6	28	6	46
chr3	4749192	4751590	ENSG00000235947	EGOT	eosinophil granule ontogeny transcript (non-protein coding)	genome	standard	1.50592	1.83572	0.636044	2.51582	0.313608	0.494931	1.16649	1.6922	-0.521891	-0.185615	-0.0579281	-1.25353	-1.73303	0.458463	-1.93084	-0.127687	0.721687	0.833619	0.964247	0.456554	0.299384	0.585336	0.137845	0.920239					1	1			0	1	2	8	0	3	1	3	0	9
chrX	104062542	104063037	ENSG00000235946	AC234783.1		genome	standard	0.882452	0.300357	0	0.275214	1.19722	0.953282	0	0.536818	-2.10375	0.904193	-0.73093	-1.36739	0.403785	0.00494707	1.63532	1.63512	0.416659	0.70505	0.765379	0.597547	0.870593	0.99842	0.522805	0.518572					1	1			1	0	0	1	0	1	0	0	0	2
chr6	101398788	102070083	ENSG00000164418	GRIK2	glutamate ionotropic receptor kainate type subunit 2	genome	standard	9.49191	7.37462	4.65567	10.6864	8.2645	8.59728	5.61652	6.65366	-0.653392	-0.199462	-0.462561	-0.917489	-0.0610278	0.492451	0.221831	0.263099	0.298139	0.592767	0.399048	0.213171	0.918743	0.155747	0.570653	0.625769		0.894443	0.771174		1	1			3	12	2	15	5	19	4	20	2	19
chr20	36870099	36870402	ENSG00000242509	RN7SL156P	RNA, 7SL, cytoplasmic 156, pseudogene	genome	standard	0	0.489073	0.724632	0.97107	1.32542	0.953282	0.397602	0.711896	-0.180199	0.487416	0.470086	0.556165	1.49404	0.96587	0.987847	0.0173304	0.930885	0.770464	0.801173	0.788941	0.434732	0.552317	0.578093	0.992735					1	1			0	1	0	1	0	1	0	3	1	1
chr6	87282978	87329278	ENSG00000164411	GJB7	gap junction protein beta 7	genome	standard	25.9576	18.3338	16.3704	15.4831	19.8516	21.777	19.6513	20.6356	-0.419335	0.150478	-0.39154	-0.709225	-0.280303	-0.218275	0.262076	0.542018	0.249576	0.528264	0.233732	0.0915815	0.444348	0.385455	0.313662	0.100102	0.70242	0.868512	0.646818		1	1		0.409486	9	39	14	31	7	42	8	25	11	40
chr7	116944286	116944414	ENSG00000222150	RNA5SP239	RNA, 5S ribosomal pseudogene 239	genome	standard	0	0.489073	0	0.341445	0	0.494931	1.22705	0.443487	1.3135	-0.384565	-0.398038	0	0	-0.486348	0.0210892	0.0134724	0.599648	0.873244	0.875973	1	1	0.842457	0.993625	0.995706					1	1			0	1	0	1	0	1	0	1	0	1
chr20	35520852	35528255	ENSG00000242507	FO393401.2		genome	standard	0.752959	3.34842	0.724632	2.23547	1.38263	2.27292	1.21389	2.65148	0.337634	-0.253993	1.55836	-0.405629	0.861943	-0.619934	-0.585371	-1.81235	0.823404	0.701226	0.235503	0.814311	0.556166	0.371717	0.445627	0.163942					1	1			0	5	1	7	0	9	0	5	1	4
chr7	53490148	53490439	ENSG00000222154	RN7SKP218	RNA, 7SK small nuclear pseudogene 218	genome	standard	0	0.339885	0	0.137607	0	0.513222	0	0.788132	0	1.21169	0.672985	0	0	-0.776878	0.597065	0.53871	1	0.834024	0.907872	1	1	0.894473	0.926506	0.926707					1	1			0	1	0	0	0	1	0	0	0	1
chr2	48501922	48502024	ENSG00000202227	RNU6-282P	RNA, U6 small nuclear 282, pseudogene	genome	standard	0.752959	0.337903	0	0	0	0.494931	0	0.421672	-2.10361	0.399682	-1.11068	-1.36725	-1.83906	-1.7287	0.556718	1.51036	0.669315	0.934103	0.819695	0.781329	0.708868	0.723538	0.91753	0.757265					1	1			0	1	1	1	0	0	0	0	0	0
chr14	54509812	54539309	ENSG00000100532	CGRRF1	cell growth regulator with ring finger domain 1	genome	standard	61.8132	34.9572	48.8737	37.3219	46.4371	40.218	46.0515	38.3671	-0.475133	0.188865	-0.682847	-0.383563	-0.433785	0.084466	0.203289	0.871712	0.054645	0.297695	0.00277256	0.151202	0.0848539	0.646681	0.309166	0.000142161	0.414869	0.751786	0.0844123	0.638098	1	1	0.793551	0.00982092	31	62	33	88	9	67	25	65	19	83
chr7	120981426	120981553	ENSG00000202225	RNA5SP240	RNA, 5S ribosomal pseudogene 240	genome	standard	0	0.675807	0.636044	0.563394	0	0.256611	0.384443	0.882254	-0.180191	0.487354	0.92999	0.556172	0	-0.262344	-1.4134	-0.442636	0.944397	0.824516	0.697187	0.829556	1	0.907517	0.603572	0.854092					1	1			0	2	0	2	0	0	1	1	0	1
chr8	121612116	121641390	ENSG00000170961	HAS2	hyaluronan synthase 2	genome	standard	1.06773	4.77611	4.74426	3.80508	3.71932	3.15304	2.36722	3.17042	1.33312	-0.611305	1.71616	2.29704	2.06273	-0.343403	-0.591151	-2.32747	0.324939	0.250209	0.174884	0.0854137	0.116367	0.507823	0.320717	0.0620772					1	1			0	7	0	11	1	12	3	10	3	8
chr7	149858400	149862492	ENSG00000273419	AC004877.1		genome	standard	5.53577	6.47057	2.04909	6.35981	4.09069	7.20394	5.57704	5.60477	0.0799136	-0.0597315	0.236293	-1.40022	-0.142156	-0.0914738	0.13512	-0.296025	0.917405	0.896119	0.739112	0.189274	0.859401	0.842767	0.785635	0.674285		0.977897			1	1			3	8	1	14	2	19	0	16	1	8
chr4	139231026	139231119	ENSG00000252362	RNU6-506P	RNA, U6 small nuclear 506, pseudogene	genome	standard	0	0	0	0.221949	0	0.256611	0	0.673778	0	2.90817	0.447962	0	0	1.14468	1.51312	0	1	0.617505	0.938679	1	1	0.845899	0.818113	1					1	1			0	0	0	0	0	0	0	0	0	0
chr11	95768942	95790409	ENSG00000077458	FAM76B	family with sequence similarity 76 member B	genome	standard	111.075	80.9934	112.83	80.572	85.9744	90.0598	80.5932	91.5645	-0.458477	0.173456	-0.284734	0.0320754	-0.368959	0.00312972	0.165213	0.45819	0.0101162	0.125804	0.0736021	0.861334	0.0408244	0.978551	0.18734	0.00412182	0.214366	0.582099	0.423639	0.969793	1	1	0.71713	0.0795359	41	165	47	168	37	164	59	124	50	197
chr15	27483035	27541991	ENSG00000259168	AC104002.3		genome	standard	0	0.715335	0.636044	0.137607	0.313608	0.733252	0	0.481605	0	-0.71	-0.189257	0.556174	0.0566475	-1.83639	0.0563433	-0.520743	1	0.805007	0.95019	0.858272	0.98546	0.535721	0.985668	0.860595					1	1			0	3	0	1	0	0	1	0	0	1
chr8	20953127	20968904	ENSG00000253147	AC015468.1		genome	standard	0	0.149188	0	0.425787	2.09352	0.494931	0.431844	0	-0.18018	-0.813405	0	0	1.99732	1.24128	1.50629	1.49854	0.951939	0.785554	1	1	0.482631	0.670105	0.636034	0.616174					1	1			0	0	0	1	0	0	0	1	0	0
chr17	41301826	41302851	ENSG00000212658	KRTAP29-1	keratin associated protein 29-1	genome	standard	1.82069	1.43363	0.662227	1.39686	0	0.953282	1.20073	1.27053	-0.556988	-0.272306	-0.574179	-1.2954	-2.729	-0.103262	-0.569659	0.301873	0.722056	0.808628	0.689807	0.464966	0.123721	0.926001	0.658283	0.830543					1	1			0	2	1	1	1	6	0	4	0	1
chr17	41265339	41266641	ENSG00000212659	KRTAP9-6	keratin associated protein 9-6	genome	standard	0	0.94258	0.662227	1.36685	0	1.00815	0.397602	0.536818	-0.180197	-0.660509	0.288766	0.556167	0	0.495552	0.0771206	-0.949275	0.932073	0.686536	0.880836	0.79249	1	0.745916	0.964409	0.608651					1	1			0	1	0	1	0	4	0	1	0	2
chr17	28944796	28945394	ENSG00000265908	AC024267.5		genome	standard	1.06773	0.940599	1.27209	0.989181	0.313608	0.494931	1.62465	0.903278	0.755976	-0.149513	-0.154919	0.469997	-0.887754	-0.0208732	-0.949632	0.00540593	0.63547	0.900011	0.921166	0.788794	0.6285	0.985901	0.520974	0.997202					1	1			0	1	0	2	1	3	2	2	0	1
chr2	38936876	38937158	ENSG00000265905	RN7SL96P	RNA, 7SL, cytoplasmic 96, pseudogene	genome	standard	0	0	0	0.359556	0	0	0.816287	0.882254	0.728611	3.32133	0.861066	0	0	2.00632	0	0	0.886624	0.511089	0.864714	1	1	0.694917	1	1					1	1			0	0	0	0	0	0	0	0	0	1
chr18	2948238	2960756	ENSG00000265907	AP000919.2		genome	standard	0	0.600714	0	0.989181	0	0.494931	0.829446	0.651963	0.737128	0.20814	0.525743	0	0	0.663988	-0.310133	-0.317603	0.750167	0.917607	0.811968	1	1	0.736583	0.892583	0.885737					1	1			0	0	0	2	0	2	0	2	0	1
chr17	41307700	41309253	ENSG00000212657	KRTAP16-1	keratin associated protein 16-1	genome	standard	2.51786	2.89094	0.662227	1.9654	1.13947	2.49295	0.782045	1.30393	-1.71051	-0.893254	-0.756873	-1.86422	-1.52188	-0.553384	-0.223161	-0.136381	0.221893	0.234735	0.479945	0.219442	0.267589	0.445891	0.772521	0.893279					1	1			2	5	1	9	0	4	0	3	0	5
chr11	74720268	74720337	ENSG00000265902	MIR4696	microRNA 4696	genome	standard	1.06773	0.677789	0	0.221949	0.883615	0	0.816287	0.656684	-0.237725	-0.296912	-0.812665	-1.36738	0.00482929	-1.76166	-2.88157	0.515753	0.924386	0.895107	0.739098	0.59528	0.998455	0.462296	0.289476	0.829606					1	1			0	2	0	1	1	1	0	0	0	0
chr2	31867809	32039812	ENSG00000162961	DPY30	mediator of cell motility 1 #or# dpy-30, histone methyltransferase complex regulatory subunit /// dpy-30, histone methyltransferase complex regulatory subunit	genome	standard	25.3402	23.6138	31.829	26.4452	33.3986	26.5617	24.9097	31.3338	0.0119649	0.429609	0.355863	0.351582	0.415375	0.159827	0.176985	0.0737457	0.973247	0.0435841	0.272799	0.343786	0.236278	0.466495	0.461828	0.822417	0.993326	0.40291	0.679511	0.799078	1	1	0.871543	0.943131	11	44	8	55	9	47	16	31	18	64
chr16	28973962	28978824	ENSG00000260367	AC109460.1		genome	standard	37.1525	34.5424	33.3466	35.5751	35.8641	32.4272	42.2307	37.5744	0.150443	0.136662	-0.00202005	-0.173699	-0.0983739	0.0799152	-0.0869165	0.138682	0.597376	0.444514	0.993942	0.588026	0.740623	0.658893	0.668917	0.602546	0.891959	0.835222	0.997982	0.892148	1	1	0.929576	0.849817	15	66	19	68	9	79	22	59	13	105
chr19	48926171	48926444	ENSG00000260366	AC026803.1		genome	standard	0.882452	0.938617	0	0.92295	0	1.22818	0.816287	1.11727	-0.242616	0.127368	0.114761	-1.36741	-1.83922	-0.0586738	0.373109	0.0126068	0.897057	0.924628	0.945752	0.486784	0.349591	0.965753	0.798573	0.994025					1	1			1	1	0	3	0	2	0	1	0	2
chr16	65233056	65432820	ENSG00000260364	AC009055.1		genome	standard	0.882452	0.90107	0.662227	0.545283	0.825858	0.513222	0.431844	0.345436	-1.14197	-1.13631	-1.20053	-0.405604	-0.849193	-0.750404	-0.855811	0.0642227	0.620066	0.557758	0.582781	0.860229	0.710926	0.692767	0.688234	0.975257					1	1			1	0	0	3	0	3	0	2	0	1
chr16	9666885	9676843	ENSG00000260362	AC007218.1		genome	standard	0.882452	1.12931	0	0.904839	0.313608	0.989863	0	0.613845	-2.10377	-0.669416	-0.433408	-1.3674	-0.893441	-0.321081	-0.19033	-0.236008	0.305251	0.656651	0.812969	0.505167	0.661662	0.827113	0.906293	0.893751					1	1			1	2	0	2	0	3	0	2	0	2
chr15	92779757	92781492	ENSG00000260361	AC106028.3		genome	standard	3.14133	4.40364	2.72135	4.23602	2.9067	4.43609	5.36112	2.32314	0.592579	-0.706386	-0.385031	-0.377987	-0.351368	-0.0271258	0.0238288	-0.321355	0.503796	0.204909	0.658668	0.724057	0.721822	0.958046	0.966293	0.701596					1	1			1	9	3	8	0	10	2	9	2	11
chr1	179953184	179954440	ENSG00000260360	AL353708.1		genome	standard	19.7307	21.9401	25.881	24.5858	26.5162	24.3802	24.8228	23.5305	0.342982	0.0862182	0.244594	0.429418	0.429609	0.182724	0.171595	-0.158376	0.364433	0.685744	0.488262	0.286601	0.260095	0.390135	0.461931	0.653457	0.778033	0.922382	0.82276	0.759141	1	1	0.871543	0.871504	5	47	9	41	8	46	17	42	8	60
chr16	49442910	49454078	ENSG00000262950	AC007861.1		genome	standard	1.95018	1.54528	1.27209	1.60584	0	1.4665	0	0.306527	-3.02725	-2.19691	-2.40851	-0.456656	-2.76269	0.0371384	-0.0925464	0.211605	0.0902825	0.116266	0.146955	0.787261	0.122135	0.973438	0.940785	0.881687					1	1			1	1	0	2	1	7	2	3	0	4
chr17	80453735	80454729	ENSG00000260369	AC120024.1		genome	standard	25.2665	23.8895	18.3833	24.5858	31.8999	17.066	28.6409	25.6943	0.210891	0.0577869	-0.00252803	-0.446508	0.295019	0.0526134	-0.477464	0.0603149	0.535827	0.775477	0.99366	0.269811	0.390922	0.797243	0.0508586	0.849377	0.866755	0.944529	0.99784	0.752521	1	1	0.521289	0.950901	8	47	10	49	10	51	7	42	11	60
chr8	100913247	100914388	ENSG00000260368	AC027373.1		genome	standard	1.50592	3.11819	3.2064	2.15627	3.90528	5.68257	3.56003	4.18884	1.04607	0.382036	1.24575	0.931873	1.34195	-0.477297	0.833101	-0.863715	0.374143	0.483298	0.263392	0.457297	0.251554	0.435584	0.144594	0.44139					1	1			0	3	2	9	0	8	4	3	0	8
chr11	73646178	73662819	ENSG00000021300	PLEKHB1	pleckstrin homology domain containing B1	genome	standard	36.1467	33.3231	28.4293	26.1087	26.9003	26.616	27.851	27.0844	-0.37793	-0.322829	-0.441156	-0.357117	-0.465238	-0.315019	-0.331347	0.118328	0.218718	0.0932405	0.11368	0.289724	0.142723	0.104395	0.123213	0.664305	0.673928	0.528354	0.500326	0.763155	1	1	0.645943	0.878939	14	58	16	74	11	75	17	41	17	79
chr21	27420380	27421023	ENSG00000217026	RPL10P1	ribosomal protein L10 pseudogene 1	genome	standard	0.882452	0.789429	1.32445	0.479052	0	0.714961	0.397602	0.421672	-1.14197	-0.759837	-1.03033	0.478783	-1.83921	-0.654629	-0.135051	0.270498	0.598414	0.668074	0.610957	0.818693	0.396297	0.710586	0.942814	0.888748					1	1			1	1	0	2	0	2	0	1	0	2
chr6	144200447	144200965	ENSG00000217027	TPT1P4	tumor protein, translationally-controlled 1 pseudogene 4	genome	standard	0.882452	0.449544	0.662227	0.63477	0.441807	0.513222	0.384443	1.03552	-1.14197	1.2754	0.230926	-0.405608	-0.854169	0.513301	0.120903	1.04447	0.598295	0.461285	0.903898	0.851559	0.69182	0.775178	0.952667	0.603174					1	1			1	0	0	2	0	1	0	0	0	3
chr2	20999313	21000917	ENSG00000261012	AC115619.1		genome	standard	2.38837	1.23897	3.23259	1.1449	0.441807	2.98788	1.69313	1.6922	-0.683668	0.373451	-0.662416	0.35118	-2.3237	-0.220219	1.22264	1.03587	0.56851	0.655045	0.534903	0.761677	0.122147	0.808554	0.146014	0.341289					1	1			1	1	2	4	0	3	3	1	0	2
chr11	56970850	56972146	ENSG00000181282	OR5AK3P	olfactory receptor family 5 subfamily AK member 3 pseudogene	genome	standard	0	0.302338	0.636044	0.563394	0.825858	0	0.384443	0.115145	-0.180172	-0.699689	-1.38071	0.556189	0.134494	0.867978	-1.75452	0.68102	0.956372	0.829214	0.67447	0.86589	0.967333	0.782311	0.630106	0.834013					1	1			0	0	0	0	0	2	1	1	0	1
chr22	41229510	41240934	ENSG00000100399	CHADL	chondroadherin like	genome	standard	10.4241	10.2665	13.5243	9.63309	16.9522	7.95549	11.6728	7.95208	0.146894	-0.327901	-0.352219	0.349389	0.503936	-0.169426	-0.390533	0.0243181	0.786978	0.354704	0.495822	0.54159	0.348235	0.628936	0.327294	0.96167		0.786816	0.825193		1	1			1	13	7	24	4	28	6	11	7	15
chr6	100177209	100178192	ENSG00000216378	AL080285.1		genome	standard	0	2.17561	1.38686	1.00729	3.86021	0.23832	1.26129	0.574936	1.31322	-1.76682	0.399975	1.45788	2.7826	-1.23582	-3.16343	-2.1668	0.407555	0.0984603	0.79535	0.388849	0.0560655	0.215986	0.0563318	0.123555					1	1			0	2	0	8	0	4	0	1	1	1
chr22	41205205	41231271	ENSG00000100395	L3MBTL2	L3MBTL2, polycomb repressive complex 1 subunit	genome	standard	42.1943	50.8428	37.2416	44.3479	48.135	43.9392	39.6344	38.3881	-0.0985982	-0.350445	-0.0888566	-0.195315	0.232182	-0.193808	-0.20815	-0.261589	0.717232	0.0270714	0.721104	0.516651	0.387623	0.216846	0.230372	0.283589	0.92513	0.332089	0.916261	0.871801	1	1	0.74767	0.637654	20	91	17	97	11	127	14	80	19	107
chr4	119434005	119434108	ENSG00000223208	RNU6-1217P	RNA, U6 small nuclear 1217, pseudogene	genome	standard	0	0.640242	0.662227	0	0	0.256611	0	0	0	-2.69177	0	0.556265	0	-2.65726	-1.32703	-0.379941	1	0.643515	1	0.924748	1	0.647774	0.838573	0.947913					1	1			0	1	0	1	0	2	0	0	0	0
chr19	49054275	49058860	ENSG00000196337	AC008687.7	chorionic gonadotropin subunit beta 7 #or# NA #or# NA /// chorionic gonadotropin subunit beta 7 #or# NA	genome	ambiguous /// standard	22.5015	25.0109	19.5205	24.265	40.6195	21.9239	32.4933	25.0211	0.496343	0.0158636	0.13398	-0.233213	0.755011	-0.00683274	-0.179009	-0.118116	0.151106	0.937614	0.683286	0.566244	0.0282694	0.973436	0.43895	0.718111	0.600422	0.985583	0.902012	0.886976	1	1	0.86478	0.902256	8	49	12	55	6	50	7	33	8	71
chr6	143449809	143449911	ENSG00000223203	RNA5SP221	RNA, 5S ribosomal pseudogene 221	genome	standard	6.10345	2.81883	5.20313	1.97054	4.80103	2.19976	4.795	3.60918	-0.353533	0.486082	-0.67508	-0.2069	-0.451424	-0.386498	-0.315907	1.16116	0.640585	0.387578	0.336368	0.799141	0.56408	0.54211	0.648433	0.107788					1	1			4	7	2	7	1	3	6	1	1	8
chr11	74685224	74685505	ENSG00000223202	RN7SKP297	RNA, 7SK small nuclear pseudogene 297	genome	standard	0	0.449544	0	0.904839	0.441807	0.494931	0.431844	0.306527	-0.180191	-0.397001	-0.501241	0	0.125319	0.98225	0.111909	0.10424	0.948104	0.877213	0.85233	1	0.963754	0.689834	0.968222	0.968607					1	1			0	0	0	2	0	1	0	2	0	2
chr3	129314771	129316277	ENSG00000184897	H1FX	H1 histone family member X	genome	standard	39.3319	31.3066	31.809	36.8647	38.7432	33.2524	39.3711	32.4232	0.0229243	0.0867174	-0.236996	-0.29828	0.0217251	0.217711	0.100628	0.323713	0.936271	0.645007	0.376978	0.357731	0.940734	0.24416	0.628393	0.226897	0.987615	0.911316	0.756899	0.803233	1	1	0.917623	0.582571	9	64	19	61	16	67	12	65	16	70
chrX	154622428	154623500	ENSG00000213338	ATF4P1	activating transcription factor 4 pseudogene 1	genome	standard	2.88841	0.903052	0	0.412822	0.313608	0.23832	1.62465	1.32495	-0.760282	0.5232	-1.0365	-2.88473	-2.40823	-0.937756	-1.91883	1.5597	0.609955	0.686078	0.462315	0.100755	0.167628	0.524754	0.318068	0.27771					1	1			0	0	1	2	2	4	0	0	0	3
chr3	181813401	181813702	ENSG00000266317	RN7SL703P	RNA, 7SL, cytoplasmic 703, pseudogene	genome	standard	0	0.451526	0.724632	0.647735	1.45307	0.23832	0	0.230291	0	-0.634504	-0.731992	0.556174	1.51357	0.443945	-0.907847	0.0974884	1	0.7995	0.780386	0.835863	0.55474	0.853571	0.75305	0.969623					1	1			0	0	0	1	0	2	0	1	1	0
chr1	206186179	206204414	ENSG00000196550	FAM72A	family with sequence similarity 72 member A	genome	standard	124.029	123.145	175.153	120.389	132.26	124.228	120.365	129.651	-0.0515104	0.0801972	0.0635671	0.491479	0.0369967	-0.0226508	0.0136656	0.0166301	0.761517	0.475149	0.685837	0.00441945	0.829389	0.84185	0.912902	0.915469	0.939297	0.848024	0.902955	0.178597	1	1	0.983028	0.974103	48	226	56	268	37	268	89	176	85	319
chr14	66411704	66498677	ENSG00000196553	CCDC196	coiled-coil domain containing 196	genome	standard	4.02378	9.62236	3.25877	8.91593	6.44006	7.93719	4.00503	7.33981	-0.123679	-0.307782	0.812064	-0.38891	0.521992	-0.0905976	-0.270413	-1.11985	0.880266	0.392025	0.256707	0.678931	0.506369	0.797702	0.498052	0.113651		0.80834			1	1			2	20	3	24	0	15	2	18	0	22
chr16	1153121	1221772	ENSG00000196557	CACNA1H	calcium voltage-gated channel subunit alpha1 H	genome	standard	15.5156	21.9213	17.075	26.2173	12.637	21.9787	13.9636	17.2346	-0.168558	-0.321731	0.152052	0.0882086	-0.42592	0.213975	-0.00127266	-0.473783	0.708406	0.201194	0.707527	0.852994	0.368734	0.372662	0.996238	0.234509	0.924605	0.675504	0.909872		1	1		0.590491	3	35	10	52	5	50	4	48	10	42
chr10	68106117	68212017	ENSG00000138347	MYPN	myopalladin	genome	standard	14.91	24.5623	20.5109	22.0814	17.1122	21.3369	19.28	19.3493	0.367335	-0.315123	0.405014	0.42905	0.156793	-0.161636	-0.216288	-0.720138	0.39049	0.153374	0.307768	0.347805	0.72361	0.459701	0.373302	0.0657826	0.790993	0.621433	0.708911	0.799679	1	1		0.34201	9	37	5	54	3	63	4	32	12	55
chr10	89283694	89309276	ENSG00000119922	AL353751.1	NA /// interferon induced protein with tetratricopeptide repeats 2 #or# NA	genome	standard	1.7649	3.84245	2.0229	3.15948	3.77708	3.18962	4.51851	4.50088	1.33482	0.174292	1.26223	0.190727	1.31603	-0.340385	-0.22955	-1.08794	0.249789	0.746977	0.257558	0.888496	0.261888	0.555652	0.714995	0.329804					1	1			2	10	0	5	0	8	1	3	1	4
chr10	68414064	68472121	ENSG00000138346	DNA2	DNA replication helicase/nuclease 2	genome	standard	16.157	28.2782	32.2255	27.2403	24.6472	27.2584	24.2356	31.2452	0.532749	0.182354	0.935716	0.946319	0.442132	-0.0478526	-0.0441952	-0.753362	0.178914	0.335035	0.0105026	0.0201187	0.275426	0.807013	0.837427	0.0398317	0.633945	0.774979	0.175718	0.362924	1	1	0.969916	0.270682	7	52	9	65	3	58	19	42	15	68
chr5	132294443	132344206	ENSG00000197208	SLC22A4	solute carrier family 22 member 4	genome	standard	26.5134	18.5008	22.7732	24.5615	19.8648	17.3409	16.9681	23.6207	-0.643132	0.383898	-0.149679	-0.212828	-0.331277	0.428764	-0.079613	0.533577	0.0806163	0.0858886	0.63784	0.579087	0.360781	0.0557611	0.761175	0.0985533	0.48739	0.514844	0.885446	0.890256	1	1		0.407506	6	40	14	42	10	31	14	48	10	59
chr7	148890226	148890513	ENSG00000239468	RN7SL569P	RNA, 7SL, cytoplasmic 569, pseudogene	genome	standard	1.06773	0.789429	0	2.18734	2.96391	1.97973	1.59833	2.51845	0.74983	1.57362	1.31761	-1.36742	1.69624	1.4339	1.30107	0.256008	0.606009	0.0740844	0.318557	0.42826	0.219005	0.108647	0.178348	0.85673					1	1			0	1	0	2	1	2	0	3	0	5
chr20	64073181	64079988	ENSG00000171700	MIR6813	microRNA 6813 /// regulator of G protein signaling 19 #or# microRNA 6813	genome	standard	0	0.300357	0.724632	0	0	0.256611	0	0.268409	0	0.068082	-0.636844	0.556254	0	-1.5724	-0.242177	0.704926	1	0.990696	0.913463	0.924749	1	0.7887	0.970548	0.904359					1	1			0	0	0	1	0	1	0	0	1	0
chr3	98902424	99018562	ENSG00000239462	AC091212.1		genome	standard	0	1.28048	4.07199	0.701001	1.06902	1.22818	2.04334	1.71323	2.04044	0.162538	1.54866	3.03898	1.41599	-0.846861	-0.0609911	-1.38612	0.157459	0.855275	0.263712	0.0322539	0.360469	0.413164	0.952072	0.318377					1	1			0	2	0	2	0	4	1	1	2	2
chr5	123512099	123617045	ENSG00000151292	CSNK1G3	casein kinase 1 gamma 3	genome	standard	50.1006	34.9355	45.8746	41.2289	38.8142	42.3624	33.3779	41.1923	-0.587018	0.22556	-0.299479	-0.137503	-0.360629	0.228019	0.27468	0.525039	0.0255282	0.160193	0.192333	0.614659	0.167757	0.159603	0.118952	0.0233605	0.305776	0.63116	0.60464	0.900123	1	1	0.64119	0.209674	19	61	23	80	15	76	25	63	24	95
chr2	170771113	170778148	ENSG00000239467	AC007405.3		genome	standard	22.3162	16.5474	16.9864	13.1603	16.6127	17.3592	19.8593	14.2603	-0.185819	-0.20378	-0.678189	-0.443565	-0.528767	-0.341219	0.0724182	0.474409	0.623285	0.428883	0.0564464	0.301775	0.188404	0.19855	0.793066	0.173979	0.899501	0.827499	0.383347		1	1			9	32	12	37	5	33	5	16	9	30
chr4	43598544	43598844	ENSG00000239464	RN7SL691P	RNA, 7SL, cytoplasmic 691, pseudogene	genome	standard	0.752959	0.487091	0	0.137607	0	0.23832	0	0.634869	-2.10365	0.359065	-0.61855	-1.3673	-1.8391	-1.29971	-0.992695	0.977615	0.631986	0.932307	0.885828	0.755581	0.675433	0.763159	0.837405	0.820682					1	1			0	1	1	2	0	0	0	0	0	1
chr15	64631109	64631914	ENSG00000239465	AC090543.1		genome	standard	0.882452	1.50873	0.662227	0.647735	0.313608	0.733252	0.782045	0.980305	-0.259921	-0.597783	0.0351918	-0.405615	-0.889141	-1.35165	-1.01098	-0.632974	0.885059	0.613724	0.982462	0.830028	0.635851	0.296535	0.465511	0.683466					1	1			1	4	0	1	0	4	0	1	0	0
chr13	98610292	98610876	ENSG00000217686	NUS1P4	NUS1 pseudogene 4	genome	standard	0	0.451526	0.662227	0.137607	0.627217	1.22818	1.20073	1.2106	1.29271	1.40717	1.33696	0.556166	0.766313	-1.24545	1.39211	0.0702117	0.484556	0.360218	0.442718	0.783831	0.693297	0.502026	0.405999	0.969811					1	1			0	0	0	1	0	2	0	0	0	1
chr6	140761529	140762262	ENSG00000217684	RPS3AP24	ribosomal protein S3a pseudogene 24	genome	standard	0	1.16686	0	1.1449	1.06902	0	0.795205	1.75213	0.707744	0.508502	1.73495	0	1.35167	-0.0428376	-3.66203	-1.22645	0.701833	0.679299	0.282595	1	0.447026	0.973161	0.0537509	0.452462					1	1			0	3	0	2	0	2	0	1	0	2
chr14	34981957	35029567	ENSG00000100883	SRP54	signal recognition particle 54	genome	standard	42.8736	35.9383	41.8508	46.1679	43.0903	46.084	50.5436	46.0346	0.232801	0.351887	0.0898665	-0.0312964	0.0399081	0.365713	0.356831	0.26202	0.3668	0.0248192	0.708622	0.913538	0.881366	0.0205531	0.0385861	0.282048	0.780231	0.321722	0.909987	0.980629	1	1	0.48675	0.63678	17	60	20	89	12	75	26	80	13	117
chr6	75465123	75465570	ENSG00000217680	UBE2V1P15	ubiquitin conjugating enzyme E2 V1 pseudogene 15	genome	standard	0	0.300357	0	0.359556	0.825858	0.494931	0	0.45979	0	0.646879	-0.047933	0	0.140563	0.240057	0.702726	0.694812	1	0.861997	0.989823	1	0.970668	0.949021	0.864789	0.854728					1	1			0	0	0	1	0	1	0	0	0	1
chrX	24133186	24133317	ENSG00000201407	RF00263		genome	standard	0.882452	1.16488	0	1.0373	0.313608	1.02644	0.863687	0.4987	-0.197762	-1.02788	-0.757325	-1.36741	-0.896579	-0.201023	-0.184822	-0.270557	0.925834	0.558336	0.711029	0.536525	0.684022	0.904321	0.920717	0.889609					1	1			1	3	0	3	0	1	0	4	0	0
chr16	90144592	90144695	ENSG00000222359	RNU6-355P	RNA, U6 small nuclear 355, pseudogene	genome	standard	0	0.300357	0	0	0	0.23832	0	0	0	-1.60691	0	0	0	-1.5724	-0.304396	0.704879	1	0.784176	1	1	1	0.7887	0.963005	0.904365					1	1			0	0	0	1	0	1	0	0	0	0
chr3	146391363	146416603	ENSG00000241358	AC069528.1	NA /// phospholipid scramblase 2 #or# NA	genome	standard	0.882452	1.16686	0.636044	1.18005	0.441807	1.20989	0.431844	0.383554	-1.14198	-1.31118	-1.04869	-0.405614	-0.866462	0.0770055	0.0858381	-0.262496	0.546982	0.339219	0.543267	0.830606	0.64531	0.94866	0.948121	0.868172					1	1			1	3	0	2	0	2	1	2	0	4
chr14	106235064	106235594	ENSG00000211947	IGHV3-21	immunoglobulin heavy variable 3-21	genome	standard	2.51786	1.23699	1.29827	1.65396	0	0.751543	1.20073	1.36858	-1.11753	-0.189997	-1.24067	-0.972134	-3.29064	0.374785	-0.764764	1.05067	0.414127	0.854213	0.312231	0.514533	0.039889	0.703865	0.538732	0.381801					1	1			2	1	1	5	0	2	1	5	0	3
chr6	161129979	161274061	ENSG00000026652	AGPAT4	1-acylglycerol-3-phosphate O-acyltransferase 4	genome	standard	30.1169	32.1018	38.0387	34.4231	30.9464	38.8984	25.0177	31.3527	-0.262896	-0.0487812	0.0564675	0.32797	-0.00779307	0.104804	0.271609	-0.105249	0.416694	0.784518	0.844325	0.319035	0.980642	0.553383	0.152317	0.712572	0.810667	0.946924	0.959448	0.783183	1	1	0.681465	0.899818	13	50	12	81	9	70	16	53	22	91
chr3	184115352	184117898	ENSG00000205955	HSP90AA5P	heat shock protein 90 alpha family class A member 5, pseudogene	genome	standard	2.70314	0.787448	2.63277	0.803453	2.02308	0.714961	1.62465	1.96061	-0.716807	1.2945	-0.43532	0.010277	-0.522283	-0.11981	-0.12416	1.72982	0.558174	0.170431	0.686817	0.993309	0.669831	0.913537	0.918593	0.143529					1	1			1	1	1	3	1	1	3	0	1	1
chr15	75639085	75648706	ENSG00000177971	IMP3	IMP3, U3 small nucleolar ribonucleoprotein	genome	standard	51.3535	43.4889	44.8702	42.5796	45.099	42.839	54.2432	61.8026	0.0718017	0.519204	0.27078	-0.186271	-0.130451	-0.013603	-0.0111414	0.248424	0.775687	0.00121239	0.243502	0.507448	0.618283	0.935944	0.952323	0.292505	0.943001	0.0640807	0.653892	0.865754	1	1	0.989889	0.645734	18	92	23	89	17	85	19	72	16	106
chr14	106184901	106185394	ENSG00000211945	IGHV1-18	immunoglobulin heavy variable 1-18	genome	standard	0	0	0	0	0.755416	0	0.384443	0.115145	-0.180058	1.07467	-1.38551	0	0.81076	0	0	0	0.975609	0.855137	0.813904	1	0.889994	1	1	1					1	1			0	0	0	0	0	0	0	0	0	0
chr4	8482270	8512610	ENSG00000205959	AC105345.1		genome	standard	4.33855	7.54946	5.43267	4.15789	4.73059	9.86205	6.15109	5.8056	0.4605	-0.365778	0.412498	0.287411	0.156517	-0.822861	0.384525	-0.778276	0.554092	0.354106	0.570395	0.736116	0.847335	0.0545603	0.335549	0.276673		0.786816			1	1			2	13	2	22	1	12	2	4	3	13
chr17	32007872	32053504	ENSG00000185158	LRRC37B	leucine rich repeat containing 37B	genome	standard	12.8185	15.4013	9.49462	15.9721	11.1267	14.6096	12.4759	12.0639	0.0115422	-0.344578	-0.0123185	-0.39688	-0.298387	0.00675658	-0.0979683	-0.33226	0.981685	0.246269	0.978815	0.492331	0.57321	0.981293	0.760434	0.465375		0.715537	0.993705		1	1			3	18	5	45	6	35	1	23	4	32
chr22	22914237	22914308	ENSG00000211681	IGLJ5	immunoglobulin lambda joining 5 (non-functional)	genome	standard	0	0.449544	0	0	0	0.256611	0	0	0	-2.18649	0	0	0	-2.15198	-0.821752	0.125313	1	0.70789	1	1	1	0.712294	0.899873	0.982866					1	1			0	0	0	2	0	1	0	0	0	0
chr22	22918132	22918201	ENSG00000211682	IGLJ6	immunoglobulin lambda joining 6	genome	standard	0	0	0	0	0	0.23832	0.397602	0.268409	-0.180067	1.82338	-0.636813	0	0	0	1.4509	0	0.975608	0.75571	0.913467	1	1	1	0.825555	1					1	1			0	0	0	0	0	0	0	0	0	0
chr22	22921390	22921435	ENSG00000211684	IGLJ7	immunoglobulin lambda joining 7	genome	standard	0	0.149188	0	0	0	0	0.397602	0.115145	-0.180046	0.112892	-1.3855	0	0	-0.778884	-0.936981	1.49839	0.975611	0.984699	0.813905	1	1	0.89479	0.886848	0.799164					1	1			0	0	0	1	0	0	0	0	0	0
chr22	22922594	22923034	ENSG00000211685	IGLC7	immunoglobulin lambda constant 7	genome	standard	0	1.23897	1.9605	0.497163	0.755416	0.494931	0	0.925093	0	-0.702883	0.650056	2.01846	0.861658	-1.27334	-1.34598	-1.35294	1	0.597683	0.702305	0.252515	0.640846	0.370766	0.402627	0.408363					1	1			0	1	0	4	0	3	1	0	0	2
chr7	38253380	38253429	ENSG00000211687	TRGJ2	T cell receptor gamma joining 2	genome	standard	0	0	0	0.407676	0	0.256611	0	0	0	0	0	0	0	2.18144	1.51312	0	1	1	1	1	1	0.709387	0.818113	1					1	1			0	0	0	0	0	0	0	2	0	0
chr7	38256337	38256396	ENSG00000211688	TRGJP2	T cell receptor gamma joining P2	genome	standard	0	0.149188	0	0.137607	0	0.23832	0	0	0	-0.813395	0	0	0	0.182896	0.489119	1.4984	1	0.890157	1	1	1	0.975227	0.94077	0.799163					1	1			0	0	0	1	0	0	0	0	0	1
chr7	38257879	38265678	ENSG00000211689	TRGC1	T cell receptor gamma constant 1	genome	standard	2.13545	2.81783	1.38686	2.64829	1.95264	3.95945	2.07758	1.17169	0.180537	-1.30562	-0.623155	-0.408629	0.318531	-0.0983571	0.462985	-0.682462	0.886134	0.082926	0.608298	0.783584	0.80139	0.877213	0.480161	0.548265					1	1			0	3	0	8	2	7	0	5	1	7
chr1	226223618	226227054	ENSG00000185155	MIXL1	Mix paired-like homeobox	genome	standard	6.54771	11.469	10.8492	9.8348	13.3098	13.1065	6.35909	6.63185	0.0557947	-0.811978	0.0856941	0.795509	1.16736	-0.263007	0.18101	-0.897672	0.934456	0.0173281	0.889992	0.2408	0.0646	0.410027	0.585428	0.134117		0.27097	0.97314		1	1			5	17	0	27	2	28	7	18	7	19
chr17	8797162	8799349	ENSG00000185156	MFSD6L	major facilitator superfamily domain containing 6 like	genome	standard	2.51786	2.33471	0.662227	2.24061	1.76723	1.48479	0.795205	1.61517	-1.70647	-0.638159	-0.784122	-1.86201	-0.518858	-0.0541861	-0.680371	0.145963	0.23143	0.435615	0.479396	0.22729	0.673541	0.944173	0.460825	0.890915					1	1			2	2	1	4	0	9	0	3	0	7
chr15	90206572	90206967	ENSG00000225193	RPS12P26	ribosomal protein S12 pseudogene 26	genome	standard	0	1.08979	2.0229	0.563394	0.313608	0.989863	0.863687	0.711896	0.738317	-0.723985	0.447575	2.03632	0.0736341	-1.0166	-0.164461	-1.17156	0.674521	0.557932	0.781749	0.220371	0.968193	0.432522	0.898853	0.44678					1	1			0	1	0	3	0	3	1	1	1	1
chr4	117834401	117869948	ENSG00000229565	LINC02264	long intergenic non-protein coding RNA 2264	genome	standard	0	0.149188	0	1.07867	0.313608	1.22818	0.431844	0.711896	-0.180194	1.99192	0.493367	0	0.061426	2.62854	2.81911	1.49856	0.942241	0.389756	0.831306	1	0.980232	0.247134	0.252499	0.546808					1	1			0	0	0	1	0	0	0	0	0	3
chrX	137660519	137662242	ENSG00000229562	ZFYVE9P1	zinc finger FYVE-type containing 9 pseudogene 1	genome	standard	1.95018	1.76956	0	1.31252	0	1.26476	0.816287	1.6588	-1.16572	-0.350186	-0.38671	-2.2893	-2.7611	-0.453649	-0.499589	0.0365237	0.486399	0.75045	0.78652	0.197374	0.120009	0.683349	0.687081	0.979172					1	1			1	3	0	3	1	5	0	4	0	2
chrX	45505388	45630202	ENSG00000229563	LINC01204	long intergenic non-protein coding RNA 1204	genome	standard	1.82069	6.62075	4.09817	4.90186	3.40571	4.16119	3.66799	4.26666	1.04167	-0.591281	1.31259	1.19294	1.02184	-0.44069	-0.658077	-1.90387	0.367156	0.180501	0.22783	0.321786	0.38233	0.313738	0.189803	0.0763615					1	1			0	12	1	14	1	15	0	9	2	11
chr2	82268427	82269927	ENSG00000229560	LYARP1	Ly1 antibody reactive pseudogene 1	genome	standard	2.51786	1.73003	0	0.412822	0.313608	0.971572	0	1.13357	-3.54786	-0.605642	-1.18579	-2.8115	-2.33332	-1.82383	-0.832884	0.580148	0.037352	0.59931	0.38264	0.098985	0.167667	0.17072	0.526325	0.657322					1	1			2	2	1	4	0	5	0	0	0	3
chr10	37794276	37796109	ENSG00000225192	ZNF33BP1	zinc finger protein 33B pseudogene 1	genome	standard	1.06773	2.44536	1.44926	1.67207	0.313608	1.70482	0.384443	1.36386	-1.14199	-0.755198	0.587743	0.502677	-0.884414	-0.565148	-0.500549	-1.34294	0.51614	0.370111	0.674523	0.761221	0.612402	0.49599	0.584058	0.32275					1	1			0	5	0	5	1	5	0	4	2	3
chr1	103926567	103927806	ENSG00000225191	AL136455.1		genome	standard	0	1.76559	1.29827	0.94106	0.313608	1.20989	0.431844	1.13357	-0.180201	-0.624102	1.22089	1.4379	0.0734982	-0.947617	-0.533646	-1.84499	0.922931	0.570683	0.431399	0.416528	0.968321	0.406387	0.660986	0.22106					1	1			0	3	0	5	0	3	1	0	0	2
chr2	136544712	136545542	ENSG00000229568	SMC4P1	structural maintenance of chromosomes 4 pseudogene 1	genome	standard	1.95018	0.787448	0	0.904839	0.313608	0	0.397602	0	-2.10245	-2.99944	-4.23422	-2.32788	-1.85767	0.189887	-3.12305	1.23477	0.330643	0.138602	0.0500885	0.281423	0.387937	0.914688	0.177648	0.521474					1	1			1	1	0	3	1	1	0	2	0	2
chr10	79000484	79003803	ENSG00000229569	AL356753.1		genome	standard	2.70314	4.99741	1.29827	5.27438	5.44148	2.23634	2.8517	3.76796	0.0934298	-0.435507	0.506721	-0.981816	0.800953	0.010338	-1.19423	-0.942228	0.928359	0.384404	0.588735	0.467367	0.42097	0.982778	0.0616722	0.306477					1	1			1	5	1	14	1	13	1	10	0	9
chr10	105686322	105687051	ENSG00000213260	YWHAZP5	tyrosine 3-monooxygenase/tryptophan 5-monooxygenase activation protein zeta pseudogene 5	genome	standard	0	1.42967	0.662227	0.754267	1.58127	0	0.782045	0.750014	0.700936	-1.04255	0.503585	0.556169	1.53716	-0.800418	-3.98171	-1.54614	0.700424	0.416272	0.76334	0.771138	0.371763	0.524212	0.031243	0.328448					1	1			0	2	0	3	0	4	0	1	0	4
chr7	73536356	73558002	ENSG00000106635	BCL7B	BCL tumor suppressor 7B	genome	standard	57.3336	37.4502	51.6313	46.5704	51.2404	47.4403	48.3238	37.7774	-0.225041	0.0443854	-0.553018	-0.129053	-0.116588	0.320535	0.343048	0.597404	0.348591	0.783252	0.0130039	0.618948	0.630283	0.0421241	0.0458712	0.00712109	0.770515	0.946738	0.193834	0.900511	1	1	0.511363	0.108192	22	67	22	69	20	96	28	84	22	114
chr7	44200968	44214294	ENSG00000106636	YKT6	YKT6 v-SNARE homolog	genome	standard	30.9933	28.7555	32.0163	25.3401	21.1314	28.7975	33.5965	26.6215	0.0803112	-0.092861	-0.246995	-0.00267102	-0.532279	-0.161443	0.0109795	0.154134	0.795819	0.636015	0.396206	0.993729	0.116139	0.418981	0.959268	0.592802	0.948648	0.908187	0.76946	0.998311	1	1	0.991176	0.84668	13	60	16	52	7	64	16	43	21	64
chr17	68424451	68424548	ENSG00000207561	MIR635	microRNA 635	genome	standard	0.752959	0.300357	0	0.341445	0	0	0	0.115145	-2.1035	-0.680626	-2.34717	-1.36715	-1.83895	0.182978	-1.73049	1.66655	0.720958	0.907596	0.690058	0.816426	0.754845	0.97503	0.792084	0.776358					1	1			0	0	1	1	0	1	0	1	0	1
chr2	9106593	9109865	ENSG00000261104	AC093904.4		genome	standard	3.27082	8.23122	6.76716	4.21791	5.25607	5.48083	4.82131	5.71147	0.459801	-0.584077	0.640037	0.934586	0.239405	-0.936752	-0.593355	-1.22411	0.595657	0.145396	0.424604	0.291573	0.789726	0.0288376	0.188526	0.11948		0.61196			1	1			2	15	2	21	0	15	4	10	4	11
chr7	44138864	44141332	ENSG00000106631	MYL7	myosin light chain 7	genome	standard	5.35049	3.80192	4.94761	2.05488	2.20849	1.97973	3.67591	1.32574	-0.544623	-1.40599	-1.87288	-0.162642	-1.2453	-0.852232	-0.958366	0.46689	0.51329	0.0354619	0.0258434	0.851836	0.186435	0.167844	0.172342	0.52932					1	1			4	5	1	7	1	12	0	1	5	7
chr7	44144271	44198170	ENSG00000106633	GCK	glucokinase	genome	standard	16.8981	13.8887	13.5343	12.0143	11.3693	14.225	14.9643	13.9872	-0.167426	0.0383738	-0.225093	-0.318585	-0.630179	-0.21557	0.0324816	0.263467	0.701265	0.887589	0.572838	0.513963	0.181183	0.446194	0.914105	0.507858		0.975029	0.859161		1	1			3	21	9	26	7	40	8	18	8	30
chr16	32739627	32740166	ENSG00000261108	AC138907.4		genome	standard	0	0	0.662227	0.137607	0.441807	0	0	0.153263	0	1.18176	-1.27843	0.556287	0.151143	1.14468	0	0	1	0.840816	0.827977	0.924745	0.979506	0.845899	1	1					1	1			0	0	0	0	0	0	0	0	0	1
chrX	74376125	74376885	ENSG00000213269	AC004386.1		genome	standard	1.63541	1.76956	3.921	0.545283	1.13947	1.94314	1.64573	0.95849	-0.112816	-0.66606	-0.650573	1.1921	-0.931536	-1.70994	0.147721	-0.0154869	0.933563	0.44874	0.610765	0.355205	0.537325	0.110628	0.86716	0.989921					1	1			1	3	1	3	0	5	2	2	0	1
chr13	52497097	52500195	ENSG00000280296	AL137058.3		genome	standard	3.40032	4.31565	6.85575	4.53823	3.71932	5.22422	1.99593	2.56894	-0.805387	-0.563503	-0.233239	0.938753	0.181956	-0.0394134	0.233405	-0.330264	0.434319	0.317723	0.789691	0.309029	0.846664	0.941259	0.683049	0.69718					1	1			3	3	1	15	0	10	3	8	5	5
chr7	73568932	73578791	ENSG00000106638	TBL2	transducin beta like 2	genome	standard	89.5796	70.702	70.1555	71.1113	77.9228	75.908	73.61	76.1531	-0.311071	0.141533	-0.235905	-0.389011	-0.269443	0.00895094	0.105966	0.377438	0.102517	0.235416	0.170036	0.0664516	0.164208	0.941611	0.42395	0.0284793	0.534508	0.70678	0.582346	0.507539	1	1	0.854015	0.229727	36	132	47	159	21	146	32	115	34	169
chr11	29668886	29669628	ENSG00000255047	HNRNPRP2	heterogeneous nuclear ribonucleoprotein R pseudogene 2	genome	standard	1.06773	0.787448	0	0.97107	0.883615	0	1.17965	0.115145	0.316389	-2.05854	-2.33133	-1.3674	-0.0063306	0.263552	-3.12456	0.272784	0.873304	0.278818	0.275712	0.524637	0.997536	0.872002	0.154369	0.886583					1	1			0	1	0	3	1	1	0	3	0	1
chr7	29146569	29514328	ENSG00000106069	CHN2	chimerin 2 #or# NA /// chimerin 2	genome	standard	40.6208	38.4194	35.5829	37.6689	42.5011	41.3359	47.5497	42.5479	0.257482	0.0791809	0.0217141	-0.160987	0.0483003	-0.00336314	0.109608	0.0574668	0.346836	0.640953	0.932774	0.604386	0.864922	0.984454	0.558173	0.823073	0.769126	0.909828	0.98364	0.895497	1	1	0.901216	0.943269	18	73	13	75	14	89	22	63	17	103
chrX	50009722	50009805	ENSG00000211538	MIR501	microRNA 501	genome	standard	0	0.602695	0	0.719112	0	0	0	0.153263	0	-1.57455	-1.27847	0	0	0.250627	-2.73151	-0.296075	1	0.786499	0.827971	1	1	0.96521	0.675341	0.959418					1	1			0	0	0	1	0	3	0	0	0	2
chr19	53726922	53726986	ENSG00000211532	MIR526A2	microRNA 526a-2	genome	standard	0	0	0	0.221949	0	0	0	0.153263	0	1.18176	-1.27839	0	0	1.14468	0	0	1	0.840816	0.827982	1	1	0.845899	1	1					1	1			0	0	0	0	0	0	0	0	0	0
chr9	96019732	96027965	ENSG00000225194	LINC00092	long intergenic non-protein coding RNA 92	genome	standard	3.4561	4.43028	1.36068	2.60799	1.45307	2.71298	2.50942	2.26714	-0.532011	-0.960343	-0.615087	-1.38839	-1.38282	-0.882754	-0.72001	-0.345256	0.595366	0.112951	0.495567	0.286757	0.235821	0.14529	0.274564	0.686924					1	1			1	6	2	14	1	8	1	6	1	2
chrX	149781930	149787737	ENSG00000123584	MAGEA9	MAGE family member A9	genome	standard	2.64736	2.63308	2.65895	1.69018	3.36119	2.74956	0	1.99873	-3.57331	-0.439485	-0.418868	0.0158818	-0.114238	-0.712872	0.0211928	-0.0206173	0.0183341	0.542761	0.688308	0.989399	0.920218	0.34492	0.977801	0.983812					1	1			3	2	0	6	0	9	2	3	1	3
chr6	149863494	149919507	ENSG00000268592	AL355312.3	NA /// RAET1E antisense RNA 1 #or# NA	genome	standard	43.7083	41.1828	58.9561	52.4831	43.6025	48.4662	35.5029	36.0439	-0.282091	-0.189299	-0.263394	0.437252	0.0178937	0.34822	0.231015	0.0740955	0.520514	0.619887	0.534998	0.319612	0.967509	0.355426	0.582725	0.860352	0.858083	0.903401	0.841242	0.783548	1	1	0.906371	0.95498	4	55	25	94	20	111	25	84	32	136
chr5	55738017	55817157	ENSG00000152670	DDX4	DEAD-box helicase 4	genome	standard	5.72104	5.18414	3.18022	5.51231	2.89346	3.26278	6.99369	3.69565	0.365503	-0.677938	-0.706735	-0.683366	-0.61574	0.0799586	-0.701548	0.0287969	0.634085	0.214797	0.352728	0.468152	0.474922	0.874702	0.254157	0.968509		0.689137			1	1			2	6	1	15	3	12	5	15	0	13
chr2	70808643	70820600	ENSG00000152672	CLEC4F	C-type lectin domain family 4 member F	genome	standard	2.70314	4.32458	0.662227	3.30117	3.84752	4.19777	3.60743	5.01116	0.453132	0.295816	1.00777	-1.87335	0.607602	-0.359187	-0.0482458	-0.711956	0.650087	0.526199	0.269834	0.201781	0.543939	0.482665	0.92868	0.438281					1	1			1	7	1	10	1	10	0	4	0	10
chr16	72673503	72673564	ENSG00000238731	RNU7-90P	RNA, U7 small nuclear 90 pseudogene	genome	standard	0.882452	0	0	0.221949	0	0	0	0	-2.10344	0	-3.2734	-1.36709	-1.83889	1.14468	0	3.42178	0.720966	1	0.578328	0.816434	0.754853	0.845899	1	0.561224					1	1			1	0	0	0	0	0	0	0	0	0
chrX	40535502	40535563	ENSG00000238730	RNU7-164P	RNA, U7 small nuclear 164 pseudogene	genome	standard	0	0	0	0.479052	1.13947	0	0	0.153263	0	1.18176	-1.27845	0	1.11224	2.42955	0	0	1	0.840816	0.827974	1	0.849258	0.677418	1	1					1	1			0	0	0	0	0	0	0	1	0	2
chr2	20246326	20246387	ENSG00000238735	RNU7-113P	RNA, U7 small nuclear 113 pseudogene	genome	standard	1.06773	0	0	0.221949	0	0	0	0.115145	-2.10346	1.07467	-2.34713	-1.3671	-1.8389	1.14468	0	3.4218	0.720964	0.855137	0.690063	0.816432	0.754851	0.845899	1	0.561222					1	1			0	0	0	0	1	0	0	0	0	0
chr1	230906243	230978875	ENSG00000143643	TTC13	tetratricopeptide repeat domain 13	genome	standard	46.6884	39.7067	41.4382	40.8856	41.8607	42.5092	31.5453	33.6432	-0.531377	-0.278934	-0.49253	-0.143413	-0.162981	0.0170742	0.0997762	0.213596	0.0586273	0.119422	0.0509098	0.625159	0.554488	0.922103	0.60009	0.387322	0.428137	0.570566	0.366488	0.901023	1	1	0.912323	0.720213	12	72	21	93	19	81	26	80	17	77
chr6	2987987	3028869	ENSG00000124588	NQO2	N-ribosyldihydronicotinamide:quinone reductase 2	genome	standard	59.2777	48.1651	35.5205	52.2923	44.1196	49.5846	54.1378	46.6648	-0.129161	-0.0713378	-0.362036	-0.732201	-0.30499	0.118931	0.0330004	0.290699	0.586344	0.648815	0.100939	0.00967975	0.216513	0.44162	0.847494	0.183506	0.886982	0.91211	0.478804	0.267105	1	1	0.969964	0.534738	22	77	26	115	19	109	22	84	16	133
chr1	230057990	230282124	ENSG00000143641	GALNT2	polypeptide N-acetylgalactosaminyltransferase 2	genome	standard	22.7425	31.4685	26.5735	35.4444	18.0398	34.5715	12.4154	26.5103	-0.874933	-0.272932	0.186902	0.195322	-0.284686	0.167713	0.126802	-0.459834	0.0291069	0.160436	0.568443	0.610303	0.453358	0.368329	0.537414	0.154404	0.322216	0.631339	0.857454	0.898467	1	1	0.896072	0.495385	5	53	13	76	8	67	12	52	17	87
chr6	42963870	42979220	ENSG00000124587	PEX6	peroxisomal biogenesis factor 6	genome	standard	64.425	47.3155	44.7435	48.2178	61.1296	39.4111	48.0342	40.5792	-0.414179	-0.225962	-0.679959	-0.536921	-0.0314047	0.0190183	-0.258277	0.453996	0.0764335	0.151305	0.00156456	0.0406313	0.891075	0.901922	0.142942	0.031242	0.478873	0.618415	0.0601048	0.446794	1	1	0.668744	0.239516	22	94	30	103	21	94	20	95	25	100
chr11	4680171	4697854	ENSG00000167332	OR51E2	olfactory receptor family 51 subfamily E member 2	genome	standard	1.82069	3.23776	2.59654	3.00784	2.20849	1.72311	0.384443	2.71062	-2.02548	-0.323157	0.586838	0.598309	0.33932	-0.129569	-0.943414	-0.909995	0.207984	0.608378	0.611781	0.648526	0.790293	0.834898	0.222721	0.425079					1	1			0	2	1	6	1	13	2	5	0	8
chr11	4598672	4608259	ENSG00000167333	TRIM68	tripartite motif containing 68	genome	standard	24.9517	21.1545	41.0579	22.562	31.0042	20.9706	26.1	24.2626	0.0651928	0.131118	-0.0814583	0.729544	0.294449	0.068746	-0.0241237	0.212576	0.851536	0.539251	0.800828	0.0375002	0.396397	0.75158	0.920433	0.511046	0.963237	0.873273	0.947184	0.439838	1	1	0.984087	0.802375	8	31	11	58	9	44	20	41	19	50
chr14	77274956	77320884	ENSG00000009830	POMT2	protein O-mannosyltransferase 2	genome	standard	41.3555	60.9659	58.5492	60.6531	43.4473	50.7213	62.2533	58.1276	0.52966	-0.113188	0.389264	0.455293	0.0910534	-0.00724538	-0.267806	-0.502452	0.0385672	0.438118	0.107613	0.0980422	0.736065	0.960218	0.104972	0.0362264	0.362031	0.83147	0.491518	0.5732	1	1	0.622322	0.26048	15	106	26	155	8	118	42	90	22	151
chr11	102681310	102683913	ENSG00000281655	AP000851.2		genome	standard	0.752959	0.868486	0.636044	1.1449	1.26767	1.72311	2.12498	1.05733	1.10538	0.405328	0.199298	-0.405622	0.0180194	0.416978	1.05434	0.20603	0.474223	0.725479	0.895773	0.825016	0.991581	0.718762	0.37994	0.893839					1	1			0	3	1	0	0	2	1	1	0	2
chr4	190071232	190072506	ENSG00000281652	DUX4L7	double homeobox 4 like 7	genome	standard	5.97396	7.93482	3.89481	4.24223	5.99825	6.39753	2.44886	3.8434	-1.34633	-1.10303	-0.742817	-0.615419	-0.074058	-0.881879	-0.302404	-0.360215	0.109123	0.0135986	0.271282	0.46434	0.918436	0.0439451	0.497585	0.569977		0.238394			1	1			3	15	3	18	1	16	3	4	0	12
chr17	18411159	18414380	ENSG00000220161	LINC02076	long intergenic non-protein coding RNA 2076	genome	standard	31.5671	39.7581	27.6484	37.3347	48.6154	42.6744	31.5559	29.024	-0.0127841	-0.468859	-0.140417	-0.204741	0.592351	-0.0799013	0.0987659	-0.328442	0.966587	0.00619489	0.616954	0.549838	0.0439994	0.627025	0.575824	0.23008	0.991961	0.164953	0.877805	0.882421	1	1	0.904941	0.586768	15	65	13	87	8	96	12	54	13	101
chr14	24143362	24147570	ENSG00000100911	PSME2	proteasome activator subunit 2 #or# microRNA 7703 /// proteasome activator subunit 2	genome	standard	53.6304	48.9942	69.0523	56.404	62.3214	55.0848	70.245	55.5862	0.383743	0.207168	0.0711903	0.373374	0.184211	0.220849	0.172807	0.135978	0.110094	0.189268	0.755482	0.145488	0.458016	0.162969	0.322818	0.55323	0.546472	0.663778	0.930768	0.63452	1	1	0.800205	0.827987	23	86	23	96	15	122	36	93	18	156
chr2	61145068	61164829	ENSG00000237651	AC016747.4	NA /// chromosome 2 open reading frame 74 #or# NA	genome	standard	0.882452	0.791411	1.44926	0.976215	2.02308	0.971572	0.384443	1.13357	-1.14198	0.520057	0.260833	0.508499	0.966328	0.371205	0.293547	0.259223	0.526354	0.636899	0.859805	0.764766	0.531422	0.74108	0.812813	0.86374					1	1			1	1	0	1	0	3	0	1	2	4
chr17	82442589	82450829	ENSG00000178927	CYBC1	cytochrome b-245 chaperone 1	genome	standard	50.1682	60.8119	36.829	59.5079	46.6183	39.1545	47.9105	56.8993	-0.0994224	-0.0442312	0.210424	-0.490713	-0.198088	-0.0466535	-0.641182	-0.254655	0.692866	0.762611	0.355962	0.0908807	0.445182	0.751399	0.000259034	0.260729	0.919743	0.941507	0.743695	0.559372	1	1	0.0705118	0.617455	21	101	25	138	12	140	14	90	23	133
chr17	8247618	8270491	ENSG00000178921	PFAS	phosphoribosylformylglycinamidine synthase	genome	standard	39.8618	41.7213	36.7764	36.6916	31.9439	38.0549	18.9561	27.141	-1.06733	-0.56666	-0.502928	-0.105728	-0.335578	-0.158658	-0.126659	-0.0637313	0.000953312	0.00235892	0.0626084	0.735496	0.264808	0.375642	0.520076	0.807157	0.0544069	0.0972124	0.398656	0.937187	1	1	0.891148	0.938302	17	81	16	86	12	90	27	65	17	101
chr1	43451003	43453989	ENSG00000178922	HYI	hydroxypyruvate isomerase (putative)	genome	standard	19.6012	15.6266	17.1896	17.2328	14.3464	19.3943	12.6629	19.3135	-0.594551	0.307926	-0.015757	-0.156735	-0.555708	0.159821	0.325772	0.323683	0.171663	0.24421	0.966766	0.728699	0.209882	0.553556	0.26245	0.396267	0.625622	0.713835	0.991676		1	1			4	31	10	25	8	40	13	23	5	46
chr19	47801243	47819051	ENSG00000178928	TPRX1	tetrapeptide repeat homeobox 1	genome	standard	0.882452	5.03099	2.72135	1.89917	1.95264	1.90656	2.4067	1.7256	1.33515	-1.33491	1.07038	1.49106	1.21033	-1.38421	-1.38181	-2.40528	0.341799	0.055373	0.425809	0.308597	0.399107	0.0502548	0.0810968	0.0644065					1	1			1	6	0	16	0	10	2	2	2	6
chr17	48060383	48060669	ENSG00000266341	AC004477.2		genome	standard	1.63541	0.866504	0	0.221949	0	0.23832	0	0	-2.8976	-3.11976	-4.06757	-2.16124	-2.63305	-2.12346	-1.8154	0.947813	0.40463	0.354624	0.24205	0.534208	0.448875	0.528664	0.632598	0.775988					1	1			1	3	1	1	0	1	0	0	0	0
chr17	30978610	30980250	ENSG00000266340	AC138207.7		genome	standard	0.752959	1.87723	0	1.77452	0.313608	1.26476	1.61149	2.67723	0.751594	0.325428	1.31611	-1.36742	-0.885343	-0.168129	-0.610201	-0.990679	0.62072	0.703981	0.345202	0.442742	0.61666	0.851023	0.558507	0.47954					1	1			0	2	1	6	0	4	0	3	0	2
chr5	84196883	84196989	ENSG00000252861	RNU6-448P	RNA, U6 small nuclear 448, pseudogene	genome	standard	0	0.149188	0	0.581504	0	0	0	0	0	-0.813395	0	0	0	1.73478	-0.936981	1.4984	1	0.890157	1	1	1	0.765989	0.886848	0.799163					1	1			0	0	0	1	0	0	0	0	0	1
chr1	200054061	200054165	ENSG00000252860	RNU6-570P	RNA, U6 small nuclear 570, pseudogene	genome	standard	0.752959	0.598732	0	0.221949	1.26767	1.20989	0	0.634869	-2.10376	-0.047713	-0.696493	-1.36739	0.199015	-1.62865	0.989412	0.64878	0.385595	0.981672	0.758865	0.572794	0.931677	0.468392	0.653495	0.772696					1	1			0	0	1	3	0	1	0	0	0	0
chr12	101871742	101871801	ENSG00000252863	RNU6-1183P	RNA, U6 small nuclear 1183, pseudogene	genome	standard	0	0.149188	0	0	0	0	0	0	0	-0.813395	0	0	0	-0.778884	-0.936981	1.49836	1	0.890157	1	1	1	0.89479	0.886848	0.799168					1	1			0	0	0	1	0	0	0	0	0	0
chr4	184387713	184474580	ENSG00000168310	IRF2	interferon regulatory factor 2	genome	standard	11.8803	16.2451	12.2622	10.7499	12.637	11.6035	13.5739	17.5669	0.252659	0.105545	0.595755	0.0748809	0.0341226	-0.583664	-0.47643	-0.49021	0.607903	0.673685	0.184946	0.890659	0.94685	0.0356055	0.115539	0.275411		0.918607	0.596559		1	1			4	32	4	37	5	31	6	16	8	27
chr8	140940562	140940663	ENSG00000252864	RNA5SP278	RNA, 5S ribosomal pseudogene 278	genome	standard	0	0.640242	0	0.407676	0.825858	0	0	1.07836	0	0.712758	1.09358	0	0.133616	-0.67958	-2.81637	-0.380824	1	0.807817	0.721958	1	0.966927	0.822426	0.420036	0.902112					1	1			0	1	0	1	0	2	0	2	0	0
chr5	28624657	28624763	ENSG00000252867	RNU6-909P	RNA, U6 small nuclear 909, pseudogene	genome	standard	0	0.149188	0	0.275214	0	0.476641	0	0	0	-0.813395	0	0	0	0.760075	1.45461	1.49842	1	0.890157	1	1	1	0.897108	0.823145	0.799159					1	1			0	0	0	1	0	0	0	0	0	2
chr3	39467198	39529479	ENSG00000168314	MOBP	myelin-associated oligodendrocyte basic protein	genome	standard	7.85043	11.8849	4.61945	9.89215	7.08051	11.0171	7.65985	9.48708	-0.0492492	-0.21065	0.363228	-0.755289	-0.314513	-0.238558	-0.0922023	-0.573878	0.936476	0.514369	0.512659	0.317103	0.628078	0.465438	0.794521	0.295373		0.862992	0.831414		1	1			1	24	5	26	3	23	3	19	1	26
chr21	37045530	37045636	ENSG00000212136	RNU6-696P	RNA, U6 small nuclear 696, pseudogene	genome	standard	0	0	0.724632	0.137607	0.825858	0.256611	0	0.153263	0	1.18176	-1.27845	0.556262	0.151117	1.14468	1.51312	0	1	0.840816	0.827974	0.924748	0.979509	0.845899	0.818113	1					1	1			0	0	0	0	0	0	0	0	1	1
chr11	46762389	46762499	ENSG00000212135	SNORD67	small nucleolar RNA, C/D box 67	genome	standard	0.882452	0.487091	0	0.137607	0	0.23832	1.19281	0.306527	0.318674	-0.484272	-1.46261	-1.36735	-1.83916	-1.29905	-0.990913	0.978335	0.924693	0.883671	0.668209	0.693646	0.596228	0.699909	0.793597	0.771592					1	1			1	1	0	2	0	0	0	0	0	1
chr16	14301389	14331067	ENSG00000262454	MIR193BHG	MIR193B host gene	genome	standard	22.0694	34.6885	27.7309	28.2606	27.0285	38.3663	34.1601	33.2284	0.676333	-0.0764378	0.637897	0.376312	0.304263	-0.309916	0.136773	-0.714335	0.0545408	0.674123	0.0544173	0.33084	0.408378	0.100373	0.486318	0.0302379	0.414479	0.918619	0.377903	0.791998	1	1	0.878396	0.235101	9	55	6	91	9	71	16	44	16	66
chr2	88383494	88383597	ENSG00000212133	RNU6-1168P	RNA, U6 small nuclear 1168, pseudogene	genome	standard	0	0.149188	0	0.137607	0	0.256611	0	0	0	-0.813395	0	0	0	0.182896	0.55134	1.4984	1	0.890157	1	1	1	0.975227	0.933219	0.799163					1	1			0	0	0	1	0	0	0	0	0	1
chr19	20746923	20755250	ENSG00000268416	AC010329.1		genome	standard	5.90025	7.69469	3.29499	6.34009	2.32346	5.70086	1.22705	6.27483	-2.34036	-0.439124	-0.109321	-0.871441	-1.00703	-0.289195	-0.438858	-0.329803	0.024505	0.322965	0.871088	0.331916	0.229264	0.510925	0.376062	0.616315		0.769204			1	1			0	13	5	25	2	10	3	9	1	15
chr3	48517684	48562015	ENSG00000114268	PFKFB4	6-phosphofructo-2-kinase/fructose-2,6-biphosphatase 4	genome	standard	37.8936	56.8637	41.8809	52.8013	51.982	52.6639	57.3608	59.347	0.595115	0.102312	0.690755	0.156407	0.501807	-0.104801	-0.120274	-0.588443	0.0266234	0.477993	0.00607707	0.603097	0.0674786	0.479623	0.462721	0.0193419	0.312973	0.849219	0.132673	0.895497	1	1	0.871543	0.188065	11	92	19	129	13	134	32	88	16	134
chr2	168451324	168451606	ENSG00000241074	RN7SL813P	RNA, 7SL, cytoplasmic 813, pseudogene	genome	standard	0	0.339885	0	0.407676	0.313608	0.23832	0.431844	0.230291	-0.18016	-0.24083	-0.781654	0	0.0520669	0.258643	-0.468145	0.540823	0.970801	0.960432	0.873094	1	0.991553	0.957376	0.931743	0.911804					1	1			0	1	0	0	0	1	0	2	0	0
chr2	26028208	26028612	ENSG00000268412	TRMT112P6	tRNA methyltransferase subunit 11-2 pseudogene 6	genome	standard	0	1.16488	0.724632	1.76156	0	0.494931	0.431844	2.59548	-0.180198	1.15335	2.37194	0.556166	0	0.632302	-1.21188	-1.21859	0.921575	0.253563	0.102775	0.761236	1	0.544012	0.397781	0.417298					1	1			0	3	0	3	0	1	0	2	1	5
chr7	144849755	144850084	ENSG00000200673	RN7SKP174	RNA, 7SK small nuclear pseudogene 174	genome	standard	1.06773	0.300357	2.0229	0.767232	0.825858	0.751543	0.384443	0.328342	-1.14197	-0.698478	-2.29899	1.07483	-0.865254	1.23509	1.23962	1.60051	0.551882	0.700859	0.227487	0.53425	0.649843	0.433609	0.465941	0.382675					1	1			0	0	0	1	1	1	1	2	1	1
chr7	65814672	65814775	ENSG00000200670	RNU6-912P	RNA, U6 small nuclear 912, pseudogene	genome	standard	0.752959	0.377432	0	0	0.825858	0.256611	0.384443	0.115145	-1.14186	-0.977612	-2.34548	-1.36729	-0.817227	-1.87124	-0.546768	1.36787	0.792199	0.8191	0.588006	0.752406	0.850192	0.661902	0.909117	0.749219					1	1			0	2	1	0	0	0	0	0	0	0
chr1	19312326	19329300	ENSG00000040487	PQLC2	PQ loop repeat containing 2	genome	standard	21.1808	16.7203	13.4719	20.3628	21.2728	13.51	16.747	19.95	-0.324704	0.241658	-0.0884371	-0.655728	-0.00140182	0.263449	-0.312864	0.330095	0.414145	0.322662	0.803749	0.154884	0.997149	0.283278	0.282539	0.356927	0.809051	0.769204	0.947795		1	1		0.697412	7	25	10	46	7	34	8	34	7	46
chr1	173791548	173791887	ENSG00000200674	RN7SKP160	RNA, 7SK small nuclear pseudogene 160	genome	standard	0.752959	0.826976	0.662227	2.0627	1.13947	0.23832	0.384443	0.920372	-1.14198	0.363368	0.130444	-0.405614	-0.0362236	1.28114	-1.72735	0.232924	0.545818	0.771789	0.934815	0.830121	0.983729	0.28016	0.353045	0.885146					1	1			0	2	1	2	0	1	0	4	0	1
chr19	23221599	23250390	ENSG00000196081	AC092329.3	zinc finger protein 724 #or# NA	genome	standard	1.06773	0.789429	0.636044	0.886729	0.441807	0.751543	0.384443	2.00345	-1.14198	1.16383	0.899415	-0.405615	-0.866558	0.166063	-0.0970404	0.264411	0.546592	0.333873	0.562784	0.830444	0.644949	0.897541	0.94697	0.870316					1	1			0	1	0	2	1	2	1	3	0	2
chr1	36323734	36329221	ENSG00000116883	AL591845.1	NA /// NA #or# SH3 domain containing 21	genome	standard	4.02378	7.26298	8.70148	8.10572	13.5651	11.7686	8.43666	9.4592	0.945429	0.400945	1.12286	0.989897	1.65791	0.201884	0.704872	-0.721918	0.204477	0.2507	0.109996	0.207275	0.0221887	0.574989	0.05696	0.308387		0.719395	0.495001		1	1			2	13	3	14	0	18	6	12	4	25
chr6	29086208	29087313	ENSG00000204703	OR2B3	olfactory receptor family 2 subfamily B member 3	genome	standard	0	1.31803	0	1.2944	1.58127	0.733252	0.768886	0.882254	0.691325	-0.37419	1.03587	0	1.5457	-0.0238544	-0.827314	-1.41006	0.710787	0.77175	0.535374	1	0.380907	0.984899	0.58083	0.388739					1	1			0	3	0	2	0	3	0	5	0	2
chr6	29099657	29102701	ENSG00000204702	OR2J1	olfactory receptor family 2 subfamily J member 1 (gene/pseudogene)	genome	standard	0.882452	1.38618	1.38686	2.39118	0.627217	1.20989	0.795205	3.53767	-0.249911	1.28846	1.86364	0.493321	-0.113171	0.726703	-0.218632	-0.575179	0.879023	0.0988623	0.160238	0.763609	0.944548	0.372256	0.825847	0.675599					1	1			1	1	0	6	0	2	0	4	1	5
chr6	29108059	29114770	ENSG00000204701	OR2J3	olfactory receptor family 2 subfamily J member 3	genome	standard	2.13545	3.9096	1.29827	3.72181	3.2203	3.95945	1.96169	3.34077	0.175312	-0.16433	0.996995	-0.408652	0.834649	-0.130142	-0.0108317	-1.16132	0.888116	0.759889	0.369982	0.781837	0.486108	0.809655	0.985252	0.293003					1	1			0	4	0	10	2	11	1	7	0	7
chr6	29170907	29175811	ENSG00000204700	OR2J2	olfactory receptor family 2 subfamily J member 2	genome	standard	2.51786	2.02642	1.32445	1.86809	0.627217	2.21805	0.384443	2.53555	-2.59892	0.333116	-0.0166748	-0.970847	-1.57081	-0.0252412	0.105264	0.349791	0.0906782	0.661199	0.987401	0.493991	0.26267	0.974489	0.902247	0.742712					1	1			2	2	1	7	0	4	0	2	0	9
chr9	70033921	70175888	ENSG00000204706	MAMDC2-AS1	MAMDC2 antisense RNA 1	genome	standard	11.8921	12.29	4.77044	12.6139	5.7424	12.575	4.82924	10.2589	-1.34773	-0.19501	-0.190117	-1.38802	-1.07518	0.0262709	0.0261585	-0.00489336	0.0235499	0.520041	0.681128	0.0446602	0.0663164	0.929736	0.936338	0.991438		0.866071	0.901593		1	1			8	19	5	32	1	26	2	17	3	31
chr2	95450310	95451500	ENSG00000204705	UBTFL5	UBTF like 5 (pseudogene)	genome	standard	1.82069	1.20441	0	0.563394	0.313608	0.23832	0.397602	0.843345	-2.0362	-0.348713	-0.944783	-2.26163	-1.78644	-1.09598	-2.26006	0.59607	0.286612	0.801405	0.563449	0.236589	0.346995	0.460503	0.250372	0.70898					1	1			0	4	1	2	1	1	0	1	0	1
chr6	29044213	29045240	ENSG00000204704	OR2W1	olfactory receptor family 2 subfamily W member 1	genome	standard	0	1.38618	1.36068	1.74345	0	1.72311	0	0.230291	0	-2.1692	-0.65421	1.45546	0	0.322082	0.294335	-1.51499	1	0.15777	0.726767	0.438184	1	0.79647	0.831475	0.358935					1	1			0	1	0	6	0	2	1	3	1	5
chr10	99526948	99528467	ENSG00000228778	AL513542.1		genome	standard	0	3.50257	2.0229	3.67369	2.33669	2.69469	1.59041	3.72826	1.71141	0.0646039	2.86807	2.03537	2.2032	0.0796668	-0.342895	-2.80346	0.234701	0.914935	0.025797	0.174466	0.116992	0.895578	0.625806	0.0291099					1	1			0	9	0	5	0	7	1	5	1	8
chr16	125737	127219	ENSG00000228779	Z69666.1		genome	standard	1.7649	2.17759	2.72135	1.5215	0.627217	1.96144	1.61149	1.09545	-0.132006	-0.969596	-0.639456	0.607153	-0.992416	-0.487246	-0.174159	-0.330139	0.921419	0.244781	0.611428	0.649932	0.509221	0.536122	0.834992	0.781861					1	1			2	2	0	7	0	5	2	3	2	5
chr7	141704338	141738346	ENSG00000228775	WEE2-AS1	WEE2 antisense RNA 1	genome	standard	46.0886	45.8868	46.412	46.5415	40.0109	47.4037	65.2946	63.7269	0.476331	0.461608	0.428	-0.0112487	-0.2075	0.028145	0.0545107	0.0336079	0.0478059	0.000748517	0.057429	0.967275	0.427848	0.84654	0.731678	0.883244	0.393067	0.0456056	0.385054	0.993292	1	1	0.946384	0.964425	21	88	21	100	11	95	25	78	22	113
chr1	42140635	42141391	ENSG00000228776	AC114492.1		genome	standard	0.752959	0.976164	1.32445	1.24628	0.313608	0.751543	0.397602	0.481605	-1.14198	-1.40931	-1.38942	0.482324	-0.890243	0.366018	-0.380653	-0.0198953	0.5533	0.341353	0.439751	0.792725	0.642007	0.771623	0.797749	0.990286					1	1			0	2	1	3	0	1	0	3	0	3
chr6	115633542	115634191	ENSG00000228777	LINC02534	long intergenic non-protein coding RNA 2534	genome	standard	0.882452	0.677789	0	0.412822	1.58127	0.476641	0.816287	0.230291	-0.240938	-1.11342	-1.64148	-1.3674	0.612937	-0.497463	-0.455975	0.528051	0.905654	0.537022	0.419393	0.518405	0.752861	0.775049	0.812753	0.780887					1	1			1	2	0	1	0	1	0	0	0	3
chr7	36228621	36228884	ENSG00000228770	AC007327.1		genome	standard	1.50592	0.826976	0	0.785343	1.89488	0.769833	0.431844	0.925093	-1.96269	-0.108744	-1.16221	-2.18812	0.110589	-0.12196	-0.112026	1.05346	0.279423	0.93383	0.452499	0.227876	0.943681	0.926273	0.938566	0.489037					1	1			0	2	2	2	0	1	0	1	0	1
chrX	52583989	52586312	ENSG00000228771	BX510359.3		genome	standard	0.882452	0.636279	0	0.497163	0	0.23832	0.397602	0	-1.14189	-2.68399	-3.27365	-1.36732	-1.83913	-0.346205	-1.38014	0.589666	0.767543	0.474263	0.396764	0.723381	0.634021	0.924815	0.743387	0.875078					1	1			1	1	0	3	0	0	0	0	0	2
chr6	22589137	22593833	ENSG00000228772	AL033539.1		genome	standard	0.752959	0.67977	0.636044	0.545283	0	0.23832	0.384443	0.925093	-1.14196	0.323176	-0.194804	-0.4056	-1.8392	-0.296592	-1.44706	0.51798	0.622069	0.86408	0.926394	0.861021	0.427267	0.879143	0.547798	0.806773					1	1			0	2	1	0	0	2	1	2	0	1
chr15	65226472	65226697	ENSG00000279268	AC068213.1		genome	standard	0	0.451526	0	0.682891	0	0.23832	0.431844	0.306527	-0.180169	-0.385642	-0.501759	0	0	0.593376	-0.892666	0.116117	0.968881	0.931779	0.912671	1	1	0.894107	0.861018	0.979633					1	1			0	0	0	1	0	2	0	2	0	2
chr11	93206990	93207583	ENSG00000279269	AP003072.3		genome	standard	0	0.791411	0.662227	0.550429	0.825858	0.256611	0.863687	0.711896	0.76673	-0.209761	0.482987	0.556168	0.111322	-0.395239	-1.66973	-0.692748	0.725205	0.908791	0.816134	0.806226	0.960627	0.830965	0.47301	0.734684					1	1			0	1	0	1	0	3	0	0	0	4
chr17	16029157	16218185	ENSG00000141027	NCOR1	nuclear receptor corepressor 1	genome	standard	102.496	83.3546	62.408	82.2343	82.3711	75.7616	60.5259	66.3813	-0.777755	-0.33964	-0.641701	-0.723566	-0.324996	-0.0318223	-0.142905	0.302061	5.60251e-05	0.00545149	0.000154483	0.000712242	0.0822635	0.788923	0.281801	0.0676717	0.00685576	0.155751	0.0129232	0.0589612	1	1	0.779588	0.345798	48	133	43	201	26	187	33	143	27	189
chr1	234757619	234760056	ENSG00000279261	AL360294.1		genome	standard	4.52382	5.59515	2.77372	5.25627	1.19722	6.14092	2.47518	3.23035	-0.865425	-0.89569	-0.54932	-0.714424	-1.71339	-0.134813	0.132334	-0.34637	0.345733	0.0776579	0.48329	0.478354	0.117206	0.770826	0.788512	0.642317					1	1			1	9	2	17	2	9	0	11	2	9
chr19	18448275	18448802	ENSG00000279262	AC010335.2		genome	standard	0	0.749901	0	0.407676	0.313608	1.24647	0.782045	1.10017	0.686292	0.378131	1.00908	0	0.0614392	-0.955069	0.707948	-0.630945	0.77663	0.85441	0.65781	1	0.980213	0.663729	0.754137	0.782691					1	1			0	0	0	3	0	2	0	2	0	0
chr1	247948858	247949796	ENSG00000279263	OR2L8	olfactory receptor family 2 subfamily L member 8 (gene/pseudogene)	genome	standard	0.752959	0.785466	0	0.785343	0	1.4665	0.397602	1.36858	-1.14197	0.640829	0.366259	-1.3674	-1.83921	-0.0575451	0.891458	0.27457	0.588187	0.680081	0.842005	0.516757	0.383175	0.971559	0.598611	0.883101					1	1			0	1	1	4	0	0	0	1	0	1
chr5	8614356	8614696	ENSG00000279264	AC091953.4		genome	standard	0	0	0.662227	0.443897	0	0.23832	0.829446	0	0.750784	0	0	0.556246	0	2.29749	1.4509	0	0.898013	1	1	0.92475	1	0.694371	0.825555	1					1	1			0	0	0	0	0	0	0	0	0	0
chr7	127349833	127350293	ENSG00000279265	AC000123.2		genome	standard	0	0.602695	2.04909	0.275214	0	1.20989	0.384443	0.86516	-0.180197	0.456269	0.787827	2.04828	0	-0.943783	0.973385	-0.331558	0.93297	0.785618	0.680312	0.299087	1	0.615632	0.58852	0.864014					1	1			0	0	0	1	0	3	0	0	1	2
chr11	20131730	20135465	ENSG00000279266	AC068860.1		genome	standard	3.14133	8.30629	7.49179	6.6272	5.7424	7.25881	6.48021	7.26279	0.879116	-0.157462	1.10916	1.07578	0.734797	-0.346417	-0.231806	-1.26662	0.294977	0.672461	0.159737	0.218289	0.392316	0.367998	0.579726	0.106123		0.917947			1	1			1	9	3	22	0	22	4	13	5	16
chr2	113605867	113607908	ENSG00000279267	AL078621.3		genome	standard	2.38837	4.20897	0	3.34414	1.51083	2.51124	3.97871	3.25296	0.614648	-0.477359	0.198537	-2.82211	-0.560674	-0.355323	-0.756953	-0.675896	0.546251	0.404936	0.838491	0.0580053	0.630989	0.532764	0.257914	0.478378					1	1			1	8	2	11	0	7	0	8	0	6
chr10	35697300	35698037	ENSG00000226646	RPL7P37	ribosomal protein L7 pseudogene 37	genome	standard	0	0.487091	0	0.497163	0.825858	1.22818	0	0.86516	0	0.815931	0.797427	0	0.118649	0.0646976	1.33904	0.0185042	1	0.704542	0.729583	1	0.961962	0.976749	0.566409	0.993736					1	1			0	1	0	2	0	0	0	0	0	2
chr10	5712174	5744067	ENSG00000226647	AL365356.1		genome	standard	1.50592	1.46524	1.99672	3.09218	0.627217	1.72311	1.58517	1.59336	-0.112661	0.179896	-0.0783826	0.210858	-0.968108	1.07966	0.247823	0.258279	0.933171	0.826712	0.949005	0.880818	0.520781	0.156436	0.783043	0.833745					1	1			0	3	2	4	0	2	2	5	1	7
chr20	2207217	2213151	ENSG00000226644	AL121899.1		genome	standard	8.42418	3.64779	4.04581	5.34469	5.04474	3.75771	9.39515	5.17073	0.218959	0.579777	-0.584986	-0.987553	-0.571863	0.593471	0.0598184	1.16476	0.72278	0.218618	0.328292	0.216169	0.403348	0.211096	0.914186	0.0604689		0.691392			1	1			3	9	2	8	4	5	2	12	2	13
chr11	116773389	116774205	ENSG00000226645	AP006216.1		genome	standard	5.09151	5.26121	4.74426	5.05243	6.04223	4.67441	5.81404	6.49489	0.106807	0.308617	0.313989	-0.164273	0.390099	-0.104811	-0.176294	-0.00537217	0.887658	0.483702	0.650214	0.846588	0.603214	0.821421	0.732939	0.99386		0.852184			1	1			2	8	3	14	1	11	3	10	3	9
chr3	12070195	12071360	ENSG00000226642	ACTG1P12	actin gamma 1 pseudogene 12	genome	standard	0	1.99384	0.724632	0.359556	0.883615	1.4665	0	0.942187	0	-1.05062	0.955939	0.556166	0.94079	-2.46226	-0.42632	-2.00656	1	0.401963	0.566965	0.774847	0.607662	0.0995999	0.749161	0.210164					1	1			0	5	0	4	0	3	0	0	1	1
chr1	222452738	222454705	ENSG00000226643	AL513314.1		genome	standard	0	1.08582	0.636044	1.04245	2.09352	0.513222	0.431844	0.268409	-0.180198	-1.74921	-0.588699	0.556166	1.78389	-0.059659	-1.12799	-1.16051	0.92856	0.274364	0.757692	0.781996	0.322297	0.965805	0.508478	0.499914					1	1			0	1	0	5	0	1	1	2	0	3
chr1	193678894	193727035	ENSG00000226640	AL357793.1		genome	standard	0.752959	0.936635	1.38686	1.42011	0.755416	0.23832	0.397602	1.10017	-1.14198	-0.183284	-0.195732	0.501952	-0.0980531	0.584207	-1.94828	0.0124478	0.551676	0.888405	0.905846	0.783096	0.956906	0.636814	0.300053	0.993897					1	1			0	1	1	4	0	1	0	1	1	4
chrX	41322601	41323111	ENSG00000226641	AL391647.1		genome	standard	0	1.3526	2.1739	0.701001	0	0.733252	1.22705	1.2106	1.30687	-0.149342	1.34658	2.07903	0	-0.966582	-0.912748	-1.49593	0.450775	0.902042	0.405125	0.228938	1	0.459385	0.528563	0.349426					1	1			0	0	0	4	0	5	0	1	3	2
chr6	4115689	4135597	ENSG00000198721	ECI2	enoyl-CoA delta isomerase 2	genome	standard	28.9694	24.5583	24.1238	25.4804	18.1103	23.152	18.4901	23.7281	-0.688182	-0.0763317	-0.375604	-0.305561	-0.699343	0.0579664	-0.0665893	0.299272	0.0487506	0.717638	0.216319	0.404753	0.0510003	0.782155	0.776173	0.31984	0.395099	0.928732	0.628548	0.823527	1	1	0.955755	0.670175	9	53	18	54	7	43	13	48	10	56
chr15	43746392	43773279	ENSG00000167004	PDIA3	protein disulfide isomerase family A member 3	genome	standard	13.7686	17.572	15.1928	13.5166	20.5889	18.3313	27.5429	27.4906	0.962202	0.627921	0.945034	0.130369	0.505064	-0.353018	0.0714649	-0.317113	0.0244227	0.0071172	0.0202878	0.791379	0.25904	0.177215	0.792995	0.443671	0.302953	0.176621	0.2454		1	1		0.757361	6	31	7	35	3	43	11	25	4	37
chr20	41098329	41138003	ENSG00000226648	PLCG1-AS1	PLCG1 antisense RNA 1	genome	standard	11.201	10.9078	11.5014	9.14924	7.3099	8.52358	9.67687	7.57324	-0.139518	-0.553332	-0.517455	0.100609	-0.42554	-0.238291	-0.373214	-0.035877	0.800011	0.114575	0.314606	0.86279	0.46354	0.483654	0.329711	0.94249		0.565967	0.713348		1	1			7	18	1	24	4	26	5	11	6	26
chr2	3156756	3157797	ENSG00000226649	AC019118.1		genome	standard	0	0.337903	0.636044	0.137607	0.755416	0.733252	0.397602	0.115145	-0.180186	-0.813259	-1.37728	0.556177	0.831643	-0.751626	1.14185	0.564023	0.947573	0.760131	0.614251	0.839162	0.755991	0.778447	0.679414	0.83279					1	1			0	1	0	1	0	0	1	0	0	1
chr1	26051304	26068436	ENSG00000158022	TRIM63	tripartite motif containing 63	genome	standard	8.54761	6.05064	5.46889	3.61936	7.46456	2.19976	1.61149	4.51797	-2.44581	-0.455392	-0.983395	-0.707584	-0.449455	-0.759167	-1.45805	0.528003	0.00575327	0.295896	0.0936132	0.328248	0.484095	0.101302	0.0144145	0.349986		0.749948			1	1			3	9	5	16	2	13	3	8	4	8
chr19	10305427	10316009	ENSG00000167807	AC011511.1		genome	standard	0	0.149188	0	0	0.825858	0.751543	0	0.268409	0	0.861597	-0.636858	0	0.151094	-0.778884	2.1087	1.49846	1	0.883122	0.913461	1	0.979513	0.89479	0.744789	0.799155					1	1			0	0	0	1	0	0	0	0	0	0
chr11	32435518	32458769	ENSG00000183242	WT1-AS	WT1 antisense RNA	genome	standard	10.8126	11.6567	13.3995	12.156	14.1357	12.1533	10.2246	10.9374	-0.0697103	-0.0670017	0.0639797	0.341295	0.444204	0.0999601	0.0613957	-0.130981	0.895716	0.82084	0.89433	0.535814	0.389194	0.732799	0.849187	0.78416		0.955839	0.974642		1	1			4	22	4	27	4	23	6	19	5	36
chr3	48157146	48188402	ENSG00000164045	CDC25A	cell division cycle 25A	genome	standard	44.5587	35.9909	44.5562	44.0995	39.9086	37.1564	42.0253	31.9119	-0.123481	-0.133392	-0.480716	-0.0430323	-0.233852	0.307387	0.045239	0.347324	0.644138	0.452723	0.0544247	0.881244	0.396767	0.0715929	0.81456	0.158988	0.903389	0.838436	0.377903	0.972595	1	1	0.964385	0.500919	15	64	26	62	11	97	20	67	22	118
chr11	67631303	67639560	ENSG00000167800	TBX10	T-box 10	genome	standard	4.77674	4.2475	2.11149	2.67048	2.33669	2.45637	3.61535	4.07528	-0.524157	-0.0445432	-0.32181	-1.36581	-1.20499	-0.55903	-0.803895	0.277266	0.535269	0.934761	0.670216	0.207542	0.205205	0.336458	0.23039	0.711344					1	1			2	5	4	11	0	11	0	5	2	12
chr9	85492579	85494094	ENSG00000227412	STK33P1	serine/threonine kinase 33 pseudogene 1	genome	standard	0.752959	1.31803	1.9605	1.06056	0.313608	1.48479	0.816287	1.76844	-0.245655	0.38891	0.828744	1.06543	-0.884795	-0.278941	0.190314	-0.439835	0.882817	0.668744	0.553331	0.494836	0.614129	0.776373	0.852248	0.755623					1	1			0	3	1	2	0	3	1	1	0	3
chr19	7868719	7874379	ENSG00000183248	PRR36	proline rich 36	genome	standard	137.268	179.719	125.921	184.443	178.269	210.109	170.658	169.023	0.310617	-0.085929	0.298542	-0.130504	0.393337	0.0413264	0.226197	-0.384471	0.0373911	0.337537	0.0326786	0.439318	0.00907885	0.642149	0.0188541	0.00555295	0.357413	0.776519	0.303903	0.840367	1	1	0.388303	0.0948553	46	319	66	410	44	386	61	290	59	464
chr21	14000927	14005279	ENSG00000183249	NF1P3	neurofibromin 1 pseudogene 3	genome	standard	0	0.940599	0.636044	0.275214	0	0.23832	0.863687	0.115145	0.790506	-2.31847	-1.38008	0.556178	0	-1.63957	-1.94526	-0.938392	0.798585	0.437763	0.661815	0.860358	1	0.580715	0.56518	0.754002					1	1			0	1	0	2	0	3	1	0	0	2
chr17	3668815	3669668	ENSG00000127774	EMC6	ER membrane protein complex subunit 6	genome	standard	16.7804	18.0305	9.26508	16.8905	16.6572	13.5283	12.8051	9.36901	-0.442463	-1.02519	-1.00265	-0.898843	-0.0423342	-0.113343	-0.391673	-0.0225352	0.33483	0.00120381	0.020254	0.0975197	0.92503	0.692683	0.231054	0.955654		0.064019	0.2454		1	1			6	43	11	31	3	35	5	37	2	26
chr3	64174401	64175147	ENSG00000239926	PRDX3P4	peroxiredoxin 3 pseudogene 4	genome	standard	1.50592	0.339885	0.662227	0.443897	0.313608	1.44821	0.431844	0.153263	-1.90587	-0.750855	-3.046	-1.1695	-1.66173	0.299653	2.13205	2.29514	0.394224	0.732375	0.170729	0.60111	0.455731	0.886844	0.313058	0.286343					1	1			0	1	2	0	0	1	0	0	0	0
chr11	63115880	63116338	ENSG00000239924	RPL29P22	ribosomal protein L29 pseudogene 22	genome	standard	0	0.491054	0.662227	0	0	0.23832	0.384443	0.4987	-0.180162	0.0709166	0.0658621	0.556197	0	-2.27235	-1.00347	0.00505455	0.966581	0.986356	0.987577	0.897085	1	0.590125	0.832062	0.999044					1	1			0	1	0	0	0	2	0	0	0	0
chr20	14223041	14223325	ENSG00000239923	RN7SL864P	RNA, 7SL, cytoplasmic 864, pseudogene	genome	standard	0	0.151169	0.662227	0.545283	0	0.23832	0.384443	0.843345	-0.180182	2.31509	0.816545	0.55618	0	1.64676	0.491309	1.49854	0.956779	0.467066	0.797552	0.867141	1	0.609239	0.894741	0.652178					1	1			0	0	0	0	0	1	0	2	0	1
chr3	147940004	148006755	ENSG00000239922	AC092958.1		genome	standard	2.70314	3.64283	5.43267	3.8635	1.19722	4.16119	2.00909	3.48166	-0.395113	-0.23828	0.234741	1.02231	-0.977364	0.129653	0.184407	-0.473021	0.721604	0.676687	0.807565	0.323651	0.4273	0.814496	0.759724	0.618934					1	1			1	5	1	11	1	7	2	8	3	13
chr3	127480690	127537780	ENSG00000239921	LINC01471	long intergenic non-protein coding RNA 1471	genome	standard	1.63541	7.55639	6.13111	4.42796	7.13772	5.38937	4.76868	7.78723	1.4552	-0.010473	2.11096	1.78108	1.94302	-0.776565	-0.500349	-2.12143	0.19668	0.978071	0.0484415	0.122152	0.0807423	0.0687833	0.270087	0.0469767		0.995387			1	1			1	9	1	19	0	20	3	6	4	12
chr11	5254392	5678434	ENSG00000239920	AC104389.4		genome	standard	2.64736	4.58739	3.32117	3.87132	4.23157	2.93301	0.816287	3.55476	-1.71515	-0.323077	0.484033	0.340288	0.620528	-0.281753	-0.650603	-0.80711	0.205272	0.533578	0.608015	0.75706	0.540639	0.588703	0.285332	0.385708					1	1			3	6	0	11	0	12	2	11	1	7
chr14	55004813	55005687	ENSG00000233924	RPSAP13	ribosomal protein SA pseudogene 13	genome	standard	0	1.47118	0.724632	1.53446	0.825858	1.22818	0.829446	1.27053	0.723044	-0.298849	1.27193	0.556163	0.0923897	0.0326251	-0.247303	-1.57078	0.678265	0.781395	0.40332	0.762629	0.959682	0.975221	0.835504	0.293305					1	1			0	3	0	1	0	5	0	4	1	2
chr19	8321158	8323340	ENSG00000233927	RPS28	ribosomal protein S28	genome	standard	28.4078	31.4647	25.5369	32.2306	43.9356	30.6126	42.8706	34.0783	0.598982	0.0815446	0.22103	-0.145795	0.500599	0.0589065	-0.0233815	-0.139485	0.0561781	0.665067	0.460767	0.689915	0.118639	0.756749	0.911866	0.641159	0.420886	0.915849	0.807503	0.923917	1	1	0.983028	0.866668	9	68	13	57	10	67	12	52	11	83
chr9	81689713	81776900	ENSG00000233926	AL591368.1		genome	standard	49.5809	42.5414	67.8669	46.7199	43.4738	60.8405	45.2272	47.3183	-0.0836969	0.172786	-0.00235356	0.502833	-0.10995	0.145651	0.522208	0.175139	0.74592	0.276905	0.992047	0.0551474	0.677236	0.363999	0.00197854	0.459508	0.934182	0.735655	0.997452	0.485365	1	1	0.197747	0.766141	30	79	8	92	16	92	34	63	30	122
chrX	36374793	36375183	ENSG00000233921	RPS15AP40	ribosomal protein S15a pseudogene 40	genome	standard	1.06773	0.188716	0	0.137607	0	0.256611	0	0.268409	-2.10353	0.862038	-1.59806	-1.36718	-1.83898	0.182896	0.5508	2.46009	0.710645	0.878528	0.77691	0.80946	0.745687	0.974269	0.930707	0.664379					1	1			0	1	0	0	1	0	0	0	0	1
chr1	229223461	229227562	ENSG00000233920	AL162595.2		genome	standard	4.52382	9.36747	5.52125	9.10894	9.53217	6.7273	8.4419	4.30005	0.938909	-0.93964	0.125943	0.286358	1.09884	-0.0344923	-0.467578	-1.06558	0.208797	0.016099	0.862947	0.735497	0.142079	0.921037	0.251881	0.129973		0.26159			1	1			1	21	2	19	2	17	1	12	4	21
chr21	45593654	45603056	ENSG00000233922	LINC01694	long intergenic non-protein coding RNA 1694	genome	standard	21.1808	19.6162	15.3438	24.6521	13.0083	15.068	21.068	18.9752	-0.0126488	-0.0751636	-0.184082	-0.455202	-0.746137	0.327286	-0.382293	0.108919	0.97317	0.738871	0.596031	0.298854	0.0757284	0.131524	0.146885	0.751742	0.993326	0.933728	0.868513		1	1		0.916437	7	34	10	52	7	36	10	43	6	59
chr17	62701314	62808344	ENSG00000173838	MARCH10	membrane associated ring-CH-type finger 10	genome	standard	12.3124	14.2177	8.51426	14.5199	13.0089	14.9948	8.83427	7.6605	-0.567638	-1.04684	-0.93692	-0.592704	-0.050083	0.024853	0.0838454	-0.109921	0.269383	0.00121718	0.0462517	0.302117	0.919384	0.929779	0.785323	0.802505		0.0641737	0.353996		1	1			3	26	10	31	2	31	6	25	1	33
chr9	32629454	32635669	ENSG00000122728	TAF1L	TATA-box binding protein associated factor 1 like	genome	standard	6.23295	7.35579	1.93432	3.17546	2.02308	4.21606	2.76482	4.0963	-1.13703	-0.90924	-0.640429	-1.62295	-1.76697	-1.21206	-0.827451	-0.268811	0.171743	0.0594604	0.357755	0.120001	0.0646537	0.0173342	0.123192	0.684987					1	1			5	8	1	25	1	14	2	8	0	8
chr9	32384603	32454769	ENSG00000122729	ACO1	aconitase 1	genome	standard	23.5195	21.8472	31.3861	23.233	29.3519	21.4833	20.6861	21.7565	-0.137837	-0.0291295	-0.0893949	0.454621	0.346717	0.0655764	-0.049152	0.0602655	0.714112	0.899798	0.794896	0.233761	0.34449	0.776101	0.84842	0.859945	0.92513	0.978931	0.945134	0.723906	1	1	0.970013	0.954952	11	29	7	52	8	57	21	39	13	53
chr10	102107560	102120453	ENSG00000198728	LDB1	LIM domain binding 1	genome	standard	29.8579	36.7684	49.7755	41.4772	49.8507	42.2892	40.9141	40.6281	0.4547	0.163069	0.438395	0.729564	0.644309	0.197082	0.219034	-0.275326	0.132899	0.329488	0.12121	0.0205688	0.0332969	0.240477	0.232607	0.331496	0.57747	0.771237	0.511922	0.365652	1	1	0.750851	0.680086	11	81	14	68	9	75	23	64	22	105
chr11	68312609	68449275	ENSG00000162337	LRP5	LDL receptor related protein 5	genome	standard	12.8862	18.1827	12.9506	14.2839	12.9373	18.9908	9.62423	15.9743	-0.449225	-0.201392	0.26026	-0.0472201	-0.0235843	-0.329841	0.0630796	-0.461652	0.368811	0.430042	0.546079	0.92792	0.961321	0.207643	0.818186	0.278599		0.827887	0.847259		1	1			5	31	7	32	3	50	5	27	8	38
chr12	27389789	27446625	ENSG00000245311	ARNTL2-AS1	ARNTL2 antisense RNA 1	genome	standard	0.752959	1.09375	0.724632	1.34874	0	0.494931	1.64573	0.268409	0.764124	-1.75319	-1.54235	-0.405613	-1.83922	0.242498	-1.16577	-0.210844	0.642304	0.224706	0.386226	0.830195	0.330845	0.837576	0.44676	0.893791					1	1			0	1	1	1	0	5	0	2	1	2
chr5	179859013	179861283	ENSG00000245317	AC008393.1		genome	standard	40.9792	25.3231	26.8352	27.9324	34.0963	28.2116	45.5143	27.8771	0.137952	0.198189	-0.51955	-0.623845	-0.30747	0.171769	0.17038	0.717739	0.614234	0.308288	0.0478464	0.0582679	0.291983	0.382906	0.429561	0.00660435	0.89759	0.759059	0.359426	0.489433	1	1	0.857328	0.103226	14	49	21	50	12	57	13	43	11	78
chr10	45454585	45594906	ENSG00000165406	MARCH8	membrane associated ring-CH-type finger 8	genome	standard	67.0544	46.52	63.7949	56.8946	56.0408	50.5745	59.4199	60.2497	-0.162057	0.360732	-0.151677	-0.0709521	-0.244216	0.279286	0.102528	0.51241	0.479058	0.0204223	0.472274	0.772667	0.299953	0.0759808	0.560317	0.016369	0.840595	0.294293	0.813728	0.94906	1	1	0.90128	0.172573	20	62	33	127	23	105	33	99	28	141
chr14	80954989	81146302	ENSG00000165409	TSHR	thyroid stimulating hormone receptor	genome	standard	21.1927	18.727	31.052	22.1311	23.6354	20.3105	31.2636	24.8804	0.500566	0.38025	0.163234	0.492132	-0.00903544	0.210351	0.0995331	0.217015	0.16098	0.0869349	0.630627	0.19737	0.981025	0.356142	0.694425	0.528052	0.614385	0.516615	0.883396	0.688056	1	1	0.93907	0.812799	11	26	11	44	3	48	18	42	17	47
chr15	88877288	88895626	ENSG00000140511	HAPLN3	hyaluronan and proteoglycan link protein 3	genome	standard	11.2568	14.8766	8.84243	15.4014	17.6239	16.5345	13.1105	12.9227	0.281653	-0.167227	0.319085	-0.285043	0.659042	0.030006	0.14764	-0.486312	0.592233	0.575321	0.514152	0.640084	0.204125	0.918785	0.644532	0.314993		0.88778	0.832106		1	1			5	24	2	42	5	27	3	30	5	32
chr12	74728038	74728851	ENSG00000257998	AC123904.3		genome	standard	0.882452	0.866504	0	0.341445	0.441807	1.48479	0.431844	0.421672	-1.14197	-0.844549	-1.02482	-1.3674	-0.856281	-1.26493	0.811131	0.180269	0.589246	0.618743	0.602322	0.517947	0.68377	0.47833	0.632044	0.923076					1	1			1	3	0	1	0	1	0	1	0	1
chr12	105102472	105107179	ENSG00000257999	AC016257.1		genome	standard	3.0179	5.48946	3.95722	2.44445	3.20707	4.27094	6.40649	2.208	1.27205	-1.10781	-0.0692733	0.592875	0.565618	-1.13222	-0.376035	-1.03853	0.180672	0.0376709	0.94217	0.575368	0.574422	0.0373975	0.482971	0.255439					1	1			1	10	0	13	2	11	3	4	1	7
chr12	71835034	71835396	ENSG00000257991	AC089984.3		genome	standard	0.882452	0.377432	0	0.682891	0.755416	0.494931	0	0	-2.10372	-1.88264	-3.2737	-1.36736	-0.137085	0.912798	0.437108	1.39106	0.506202	0.542467	0.300918	0.665685	0.96485	0.757389	0.895228	0.652669					1	1			1	2	0	0	0	0	0	2	0	2
chr10	74151185	74709303	ENSG00000156110	ADK	adenosine kinase /// adenosine kinase #or# mitochondrial ribosomal protein L35 pseudogene 3	genome	standard	99.2946	67.2528	75.5155	71.7317	89.4119	80.1977	89.2723	79.1347	-0.171516	0.233419	-0.344284	-0.404393	-0.142228	0.0796487	0.253765	0.577704	0.340892	0.0505054	0.0381501	0.0469949	0.437547	0.515722	0.0534148	0.000556717	0.764839	0.426881	0.326464	0.464033	1	1	0.52732	0.0249505	31	116	53	147	30	155	43	118	29	161
chr12	103505411	103506174	ENSG00000257994	AC084364.2		genome	standard	1.06773	1.01371	0	0.701001	0.825858	1.48479	0.397602	1.27053	-1.14198	0.275588	0.326644	-1.36741	-0.864672	-0.483778	0.579578	-0.0510564	0.55428	0.828071	0.841199	0.478887	0.652054	0.720828	0.67247	0.975127					1	1			0	3	0	3	1	0	0	1	0	2
chr12	90617759	90622822	ENSG00000257995	AC084365.1		genome	standard	0	0.337903	0	0.563394	0	0.23832	0	0.903278	0	1.42223	0.868616	0	0	0.742572	-0.454283	0.553618	1	0.688309	0.809239	1	1	0.835642	0.912131	0.880246					1	1			0	1	0	1	0	0	0	1	0	1
chr1	151629324	151629430	ENSG00000206635	RNU6-1062P	RNA, U6 small nuclear 1062, pseudogene	genome	standard	0	0.151169	0.662227	0.275214	0	0	0	0.268409	0	0.861597	-0.636831	0.556267	0	0.760077	-0.936981	1.49843	1	0.883122	0.913464	0.924748	1	0.897108	0.886848	0.799159					1	1			0	0	0	0	0	1	0	0	0	2
chr7	65755526	65755659	ENSG00000206634	SNORA22	small nucleolar RNA, H/ACA box 22	genome	standard	0.752959	0	0	0.137607	0.313608	0.476641	0	0.115145	-2.10351	1.07467	-2.34719	-1.36716	-0.910388	1.14468	2.4164	3.42186	0.720957	0.855137	0.690056	0.816424	0.877085	0.845899	0.710428	0.561215					1	1			0	0	1	0	0	0	0	0	0	1
chr10	94155639	94155745	ENSG00000206631	RNU6-657P	RNA, U6 small nuclear 657, pseudogene	genome	standard	0	0.149188	0	0.137607	0.825858	0	0.768886	0.230291	0.64833	0.711143	-0.787305	0	0.151085	0.182896	-0.936981	1.49845	0.911874	0.903412	0.893119	1	0.979493	0.975201	0.886732	0.798953					1	1			0	0	0	1	0	0	0	0	0	1
chr2	10446714	10446849	ENSG00000206633	SNORA80B	small nucleolar RNA, H/ACA box 80B	genome	standard	0.752959	1.1313	0.724632	1.5215	1.89488	0.989863	0.816287	1.17248	-0.245309	0.146229	0.382876	-0.405621	0.922229	0.477516	-0.191568	-0.236647	0.884372	0.884313	0.79158	0.820439	0.546809	0.625982	0.868638	0.87041					1	1			0	2	1	1	0	4	0	3	1	5
chr7	157192368	157192832	ENSG00000225224	RPS27AP12	ribosomal protein S27a pseudogene 12	genome	standard	0	1.24294	1.29827	0.994326	0.441807	0.989863	2.44094	0.574936	2.30442	-0.970799	0.391602	1.43891	0.0924543	-0.288441	-0.35535	-1.3624	0.133075	0.419841	0.806986	0.410526	0.95968	0.796873	0.776169	0.36631					1	1			0	1	0	2	0	5	1	0	0	4
chr11	72302139	72302965	ENSG00000255843	AP000593.3		genome	standard	1.06773	0.74792	0.636044	0.443897	0	0.494931	0	0.383554	-2.10374	-0.816758	-1.15577	-0.405589	-1.83919	-0.849705	-0.615102	0.339009	0.438917	0.737047	0.658959	0.881375	0.498605	0.728202	0.819337	0.893781					1	1			0	0	0	4	1	1	1	0	0	0
chr11	72869544	72869650	ENSG00000206638	RNU6-672P	RNA, U6 small nuclear 672, pseudogene	genome	standard	0	0	0	0.341445	0	0.256611	0	0.268409	0	1.82338	-0.636827	0	0	1.93827	1.51312	0	1	0.75571	0.913465	1	1	0.741182	0.818113	1					1	1			0	0	0	0	0	0	0	1	0	1
chr11	60813932	60821739	ENSG00000255845	AP000777.1		genome	standard	2.83263	1.0878	1.27209	0.682891	0.313608	0.733252	0	0.345436	-3.61417	-1.31889	-2.62559	-1.04701	-2.40094	-0.651437	-0.582507	1.3067	0.0382526	0.360529	0.0936743	0.525095	0.165583	0.629776	0.696099	0.350697					1	1			2	1	0	4	1	2	2	2	0	2
chr4	38868032	38868127	ENSG00000207944	MIR574	microRNA 574	genome	standard	1.82069	1.13328	1.93432	2.04974	0.627217	1.52138	0.782045	0.45979	-1.14558	-1.1813	-1.83131	0.167821	-1.03356	0.838702	0.411745	0.650018	0.482554	0.348781	0.230387	0.912192	0.523951	0.415688	0.723755	0.638263					1	1			0	2	1	0	1	5	2	3	0	4
chr14	60240121	60248765	ENSG00000254718	AL157756.1		genome	standard	12.3861	8.95942	11.4752	9.96459	10.5885	8.15722	7.25701	9.87457	-0.857768	0.186424	-0.361187	-0.203437	-0.183622	0.156446	-0.143252	0.547611	0.10835	0.559835	0.424709	0.706623	0.714668	0.629236	0.699532	0.228806		0.882071	0.785829		1	1			6	14	8	16	1	26	6	15	6	26
chr19	53736845	53736934	ENSG00000207946	MIR516B1	microRNA 516b-1	genome	standard	0	0.302338	0	0.137607	0	0	0	0	0	-1.61578	0	0	0	-0.619491	-1.73937	0.696	1	0.782993	1	1	1	0.915902	0.791026	0.905555					1	1			0	0	0	0	0	2	0	0	0	1
chr17	48037161	48037247	ENSG00000207947	MIR152	microRNA 152	genome	standard	2.70314	0.715335	0	0.479052	0	0	0	0.443487	-3.5906	-0.922016	-2.86602	-2.85423	-3.32604	-0.488945	-2.94017	1.94401	0.12175	0.671284	0.196742	0.218655	0.151729	0.81895	0.255795	0.358425					1	1			1	3	1	1	1	0	0	1	0	2
chr3	112112801	112112898	ENSG00000207940	MIR567	microRNA 567	genome	standard	0	0.337903	0	0.137607	0	0	0	0	0	-1.76511	0	0	0	-0.76882	-1.8887	0.546673	1	0.763143	1	1	1	0.89557	0.773274	0.925633					1	1			0	1	0	1	0	0	0	0	0	1
chr14	100884702	100884783	ENSG00000207942	MIR136	microRNA 136	genome	standard	0	0.149188	0	0.137607	0	0	0	0	0	-0.813395	0	0	0	0.182896	-0.936981	1.49837	1	0.890157	1	1	1	0.975227	0.886848	0.799166					1	1			0	0	0	1	0	0	0	0	0	1
chr17	66787072	66787168	ENSG00000207943	MIR634	microRNA 634	genome	standard	0	0.151169	0	0.137607	1.13947	0.256611	0	0.328342	0	0.218766	-1.2797	0	1.10828	0.182896	0.550315	1.49846	1	0.96828	0.81605	1	0.839363	0.973509	0.928724	0.785556					1	1			0	0	0	0	0	1	0	0	0	1
chr11	123188802	123228277	ENSG00000254710	AP001970.1		genome	standard	0.882452	5.11203	5.43267	3.10923	5.0442	1.96144	1.22705	2.65541	0.338429	-1.11946	1.30303	2.49034	2.47038	-0.682394	-1.38054	-2.42249	0.818394	0.043413	0.307318	0.0589677	0.0552299	0.193677	0.0375767	0.0512827					1	1			1	8	0	13	0	11	2	7	3	9
chr11	84545131	84546846	ENSG00000254713	HNRNPA1P72	heterogeneous nuclear ribonucleoprotein A1 pseudogene 72	genome	standard	0.882452	1.01569	0.636044	0.754267	1.89488	0.23832	0	0.886975	-2.10377	-0.413727	-0.358878	-0.405611	0.935959	-0.282648	-2.01621	-0.0548497	0.283238	0.764524	0.834656	0.836095	0.589272	0.836522	0.296032	0.973828					1	1			1	3	0	2	0	1	1	1	0	4
chr11	6843664	6844666	ENSG00000254712	AC087280.1		genome	standard	0.882452	0.787448	0.636044	0.94106	1.58127	1.00815	0	0.443487	-2.10377	-1.18983	-1.45819	-0.405612	0.584752	0.210684	0.329913	0.268361	0.281827	0.44376	0.427492	0.83562	0.7409	0.878105	0.825771	0.873864					1	1			1	1	0	3	0	1	1	0	0	2
chr16	67202321	67202395	ENSG00000207948	MIR328	microRNA 328	genome	standard	0.752959	0	0	0	0	0	0.863687	0.153263	-0.155744	1.18177	-2.24005	-1.36712	-1.83892	0	0	3.42182	0.978776	0.840815	0.703392	0.816429	0.754849	1	1	0.56122					1	1			0	0	1	0	0	0	0	0	0	0
chr11	49850629	49862528	ENSG00000254714	AP006587.1		genome	standard	0	1.72606	2.68513	0.341445	0	2.21805	0	1.7085	0	0.0255649	1.85312	2.44945	0	-2.29314	0.346027	-1.82755	1	0.978684	0.202022	0.115306	1	0.0842559	0.737225	0.206344					1	1			0	2	0	6	0	3	1	1	1	1
chr11	58878302	58893460	ENSG00000254717	GLYATL1P2	glycine-N-acyltransferase like 1 pseudogene 2	genome	standard	0	1.23699	1.36068	1.07352	0.313608	0.769833	0	0.115145	0	-2.71318	-1.37286	1.45921	0.0632211	-0.262474	-0.708264	-1.34032	1	0.192023	0.556151	0.519508	0.978383	0.886039	0.733676	0.521341					1	1			0	1	0	5	0	2	1	2	1	0
chr3	136205540	136205915	ENSG00000244740	AC092991.1		genome	standard	0	0.298375	0	0.563394	0.441807	0.23832	0.431844	0.536818	-0.180183	0.886833	0.191571	0	0.133823	0.881931	-0.311806	0.695261	0.955741	0.774609	0.951365	1	0.967026	0.775612	0.93075	0.828216					1	1			0	0	0	2	0	0	0	1	0	1
chr16	31122235	31124064	ENSG00000278133	AC135050.6		genome	standard	1.7649	1.28048	0	2.03163	0.313608	1.22818	0	0.383554	-2.99043	-1.4634	-1.92792	-2.25407	-1.77516	0.649861	-0.0607794	0.464522	0.09199	0.267977	0.224987	0.204056	0.313755	0.548679	0.961444	0.744096					1	1			2	2	0	2	0	4	0	4	0	4
chr7	47774652	47948491	ENSG00000158683	PKD1L1	polycystin 1 like 1, transient receptor potential channel interacting	genome	standard	13.9599	17.1422	16.3504	15.8675	8.20729	15.3063	11.4385	14.9761	-0.232443	-0.25553	0.124711	0.28113	-0.710796	-0.127348	-0.176543	-0.380241	0.632304	0.325908	0.772804	0.57268	0.178016	0.622222	0.538189	0.371723		0.769489	0.936424		1	1			6	24	3	43	6	41	4	30	9	37
chr2	91589494	91621421	ENSG00000278131	AC116050.2		genome	standard	1.06773	3.60628	3.32117	5.00431	2.96391	2.69469	2.38038	2.07576	1.33422	-0.748062	1.14655	1.80837	1.70576	0.463763	-0.394326	-1.89462	0.324159	0.210812	0.372145	0.189596	0.202184	0.370328	0.535104	0.131496					1	1			0	8	0	10	1	4	2	8	1	10
chr9	138177426	138179774	ENSG00000278130	AL591424.3		genome	standard	0.882452	2.44436	1.9605	2.78181	3.09211	0.714961	3.68907	2.49743	1.92829	0.0350196	1.43361	1.06879	1.71658	0.0536219	-1.77762	-1.39859	0.150304	0.958512	0.27258	0.477379	0.209803	0.93682	0.0835179	0.2834					1	1			1	1	0	6	0	9	1	4	0	3
chr3	69564106	69571122	ENSG00000240842	AC099328.2		genome	standard	0	0.451526	0.662227	0.701001	2.09352	0.989863	0.384443	0.115145	-0.180195	-1.29423	-1.36809	0.556169	1.81929	0.598461	1.08135	0.0738643	0.930983	0.4962	0.508592	0.789226	0.332784	0.721475	0.5445	0.969213					1	1			0	0	0	1	0	2	0	1	0	2
chr1	246178778	246179204	ENSG00000225222	CHCHD4P5	coiled-coil-helix-coiled-coil-helix domain containing 4 pseudogene 5	genome	standard	0	0.300357	0	0.221949	0	0.256611	0	0.771829	0	1.33085	0.625903	0	0	-0.610619	-0.242177	0.704948	1	0.818348	0.914313	1	1	0.917111	0.970548	0.904356					1	1			0	0	0	1	0	1	0	0	0	0
chr19	1307401	1307719	ENSG00000240846	RPS15P9	ribosomal protein S15 pseudogene 9	genome	standard	0.752959	0.489073	0	0.412822	0	0.23832	0.431844	0.481605	-1.14193	-0.177324	-1.15111	-1.36736	-1.83917	-0.1623	-0.994699	0.973786	0.713797	0.951442	0.70389	0.660543	0.554724	0.955613	0.76826	0.745494					1	1			0	1	1	1	0	1	0	0	0	3
chr15	41191965	41192265	ENSG00000240847	RN7SL497P	RNA, 7SL, cytoplasmic 497, pseudogene	genome	standard	0	0.447563	0	0.221949	1.06902	0.256611	0.431844	1.04024	-0.180189	1.1304	1.02149	0	1.24687	-1.20675	-0.858982	0.108904	0.947912	0.643781	0.691394	1	0.639737	0.647409	0.772251	0.967076					1	1			0	0	0	3	0	0	0	0	0	0
chr2	227472152	227561214	ENSG00000173744	MIR5703	ArfGAP with FG repeats 1 #or# microRNA 5703 /// microRNA 5703	genome	standard	3.4561	4.8206	9.45229	5.20709	2.57986	5.40766	4.43687	3.74614	0.331988	-0.269733	0.148389	1.41689	-0.178686	0.146805	0.203633	-0.418122	0.704894	0.565145	0.856145	0.096739	0.849219	0.743773	0.676529	0.604175		0.883751			1	1			1	12	2	7	1	10	5	12	5	12
chrX	47571898	47619943	ENSG00000008056	SYN1	synapsin I	genome	standard	8.18313	12.0045	9.29126	12.3428	16.5549	14.3713	12.2679	15.9735	0.607844	0.397327	0.982953	0.240294	0.956935	0.0668998	0.263976	-0.585626	0.285686	0.146728	0.0622128	0.705289	0.0891353	0.815607	0.388761	0.270995		0.612669	0.397667		1	1			6	23	1	23	2	28	4	18	2	34
chr19	18257097	18274509	ENSG00000130518	IQCN	IQ motif containing N	genome	standard	15.5893	19.2447	15.6358	12.406	19.9161	12.9602	12.1046	12.3229	-0.388552	-0.538954	-0.255669	-0.0331147	0.187008	-0.663128	-0.564872	-0.283285	0.410351	0.0599846	0.547723	0.946518	0.681163	0.0236094	0.0788306	0.493073		0.453725	0.84814		1	1			6	32	8	49	4	39	6	15	9	26
chr11	867860	915058	ENSG00000177830	CHID1	chitinase domain containing 1	genome	standard	68.7077	55.5219	62.7886	63.4506	60.5674	60.2348	50.5436	47.8389	-0.447968	-0.205051	-0.508613	-0.138277	-0.236727	0.173229	0.107899	0.303562	0.0447823	0.145959	0.0115981	0.557443	0.28774	0.203027	0.473295	0.125306	0.384014	0.612153	0.183305	0.88509	1	1	0.873464	0.453835	26	89	31	139	21	119	28	100	31	142
chr2	74557883	74648338	ENSG00000159374	M1AP	meiosis 1 associated protein	genome	standard	3.3266	7.75007	12.8097	5.89104	6.05601	5.9026	7.15429	7.56087	1.04122	-0.182872	0.952965	1.85922	0.83439	-0.417808	-0.385922	-1.13584	0.207497	0.625454	0.225807	0.0237368	0.324846	0.285669	0.370462	0.145834		0.90539			1	1			0	14	3	16	1	18	8	11	7	12
chr1	151399534	151401944	ENSG00000159377	PSMB4	proteasome subunit beta 4	genome	standard	12.3185	20.3088	18.2685	19.7502	20.9598	16.0213	21.8922	23.981	0.799153	0.209997	0.919421	0.555948	0.751173	-0.0310564	-0.332234	-0.709424	0.0811251	0.367304	0.0332567	0.264157	0.106924	0.897253	0.228542	0.101355	0.48848	0.794354	0.306414		1	1		0.412328	4	40	6	45	4	40	9	34	10	48
chr19	18418864	18434562	ENSG00000130511	SSBP4	single stranded DNA binding protein 4	genome	standard	28.87	38.4301	31.5532	36.9633	40.939	35.3236	36.5167	33.914	0.36135	-0.22171	0.232572	0.158359	0.586629	-0.0546999	-0.1345	-0.454282	0.251558	0.206079	0.430615	0.648272	0.0620845	0.752427	0.485821	0.118963	0.7045	0.681295	0.78782	0.90981	1	1	0.878193	0.443459	15	54	8	91	9	97	17	50	14	101
chr19	18374731	18389176	ENSG00000130513	GDF15	growth differentiation factor 15	genome	standard	33.6288	24.7529	33.534	21.3639	27.1175	21.9787	29.6915	22.8762	-0.169987	-0.130951	-0.550472	-0.0223248	-0.233667	-0.24559	-0.190415	0.419521	0.592564	0.546135	0.0643452	0.947533	0.47403	0.268232	0.433461	0.152919	0.889576	0.875991	0.402551	0.989157	1	1	0.861591	0.493193	12	31	15	73	11	53	11	40	22	46
chr19	18340587	18369950	ENSG00000130517	PGPEP1	pyroglutamyl-peptidase I	genome	standard	25.7047	22.3125	20.4745	22.9376	19.5898	24.2516	13.4317	22.4545	-0.941138	-0.00748369	-0.191728	-0.301316	-0.486607	0.0288851	0.104393	0.184244	0.0186063	0.974843	0.56899	0.457232	0.20831	0.903303	0.687613	0.581753	0.272574	0.994532	0.857773	0.845898	1	1		0.842881	8	30	12	65	9	46	14	46	5	55
chr7	65075023	65078780	ENSG00000227113	AC073210.1		genome	standard	0.882452	0.938617	0.662227	0.545283	0.825858	0.769833	0.829446	0.443487	-0.23251	-1.43142	-1.44586	-0.40561	-0.860396	-0.802224	-0.323916	0.014435	0.904117	0.375177	0.448354	0.840895	0.668192	0.602036	0.842836	0.993406					1	1			1	1	0	3	0	2	0	2	0	1
chr1	108375838	108410814	ENSG00000243967	NBPF5P	NBPF member 5, pseudogene	genome	standard	2.83263	3.27134	1.44926	3.38036	1.06902	2.73127	4.45003	2.4041	0.737706	-0.530165	-0.201948	-0.980918	-0.998477	-0.024595	-0.297144	-0.328217	0.459757	0.38393	0.836775	0.469995	0.417476	0.965962	0.652154	0.730412					1	1			2	3	0	8	1	10	0	6	2	6
chr17	42561467	42566277	ENSG00000068120	COASY	Coenzyme A synthase /// Coenzyme A synthase #or# NA	genome	standard	59.204	57.4615	48.7129	57.7497	57.648	45.5159	65.271	60.8636	0.143716	0.0925651	0.0609197	-0.287239	-0.0621221	0.00494053	-0.34311	0.0316454	0.55299	0.569967	0.78916	0.293267	0.804614	0.976041	0.0681949	0.88925	0.875744	0.885968	0.943194	0.76578	1	1	0.556096	0.966947	19	80	28	134	20	148	13	91	22	151
chr8	117520713	117540262	ENSG00000164758	MED30	mediator complex subunit 30	genome	standard	29.9993	24.2669	26.3137	22.0203	28.481	25.3147	27.6745	27.3802	-0.146828	0.157039	-0.207252	-0.200191	-0.157961	-0.10865	0.0783464	0.364291	0.658463	0.473952	0.49875	0.582115	0.641555	0.632109	0.748622	0.235232	0.909966	0.846952	0.826265	0.89093	1	1	0.951617	0.591344	16	57	14	48	5	42	21	29	6	59
chr8	116950273	117176714	ENSG00000164756	SLC30A8	solute carrier family 30 member 8	genome	standard	7.99785	14.4795	13.2426	9.75454	10.4603	11.8418	3.27831	9.16739	-1.29962	-0.646018	0.209626	0.690248	0.536488	-0.547561	-0.280483	-0.855644	0.0734009	0.0392563	0.70476	0.260314	0.364619	0.079766	0.40079	0.112323		0.384224	0.908782		1	1			7	29	1	32	1	28	1	19	11	25
chr8	116845935	116874866	ENSG00000164754	RAD21	RAD21 cohesin complex component	genome	standard	14.1392	17.989	27.9563	26.4055	23.039	20.1824	22.5715	20.5856	0.678004	0.198333	0.541207	0.997458	0.69693	0.535512	0.17599	-0.342874	0.112558	0.381611	0.179871	0.0239007	0.107199	0.0150992	0.48364	0.397404	0.550817	0.802517	0.59101	0.382197	1	1		0.726814	4	34	7	34	5	43	16	43	9	54
chr8	76980258	77001044	ENSG00000164751	PEX2	peroxisomal biogenesis factor 2	genome	standard	59.5925	45.8741	67.1041	41.5455	58.4342	50.9414	59.491	47.2095	0.00409807	0.0662811	-0.31699	0.170838	-0.000489629	-0.132225	0.165741	0.383271	0.985997	0.670801	0.147996	0.490413	0.998359	0.410774	0.331067	0.0795244	0.995833	0.917125	0.550935	0.859984	1	1	0.804888	0.369299	22	99	25	86	20	95	34	59	39	100
chr1	183186238	183244900	ENSG00000058085	LAMC2	laminin subunit gamma 2	genome	standard	28.4078	30.8797	34.6189	27.4674	28.9546	27.8259	17.9793	18.9854	-0.668018	-0.784259	-0.654743	0.280706	0.085262	-0.163101	-0.156989	-0.129516	0.0596586	0.000189734	0.036866	0.41647	0.797641	0.403322	0.46534	0.665005	0.431493	0.0205452	0.321982	0.82873	1	1	0.872645	0.87936	9	53	13	68	10	71	13	40	19	71
chr17	9896320	9905621	ENSG00000109047	RCVRN	recoverin	genome	standard	0.882452	4.03017	1.9605	2.40415	1.26767	1.96144	1.21389	2.36598	0.337599	-0.806012	1.26567	1.06857	-0.041089	-0.838997	-1.03136	-2.07169	0.822712	0.219284	0.336515	0.478441	0.979399	0.20679	0.176008	0.107872					1	1			1	7	0	6	0	12	1	5	0	2
chr21	32628759	32728048	ENSG00000159082	SYNJ1	synaptojanin 1	genome	standard	60.7836	49.1216	51.3134	59.2543	57.3344	46.3224	55.6309	54.4133	-0.129098	0.102821	-0.213271	-0.252644	-0.119404	0.26728	-0.0758392	0.316092	0.572749	0.476154	0.310267	0.32052	0.608733	0.0613583	0.643162	0.132629	0.881932	0.848777	0.710371	0.785339	1	1	0.921017	0.466626	22	94	28	107	19	102	22	104	25	133
chr7	109322320	109326315	ENSG00000230941	AC002386.1		genome	standard	1.7649	0.298375	0	0.545283	0	0.23832	0.397602	0.574936	-2.02861	0.980477	-1.55514	-2.25404	-2.72584	0.835295	-0.318778	2.53562	0.467755	0.71346	0.558769	0.419765	0.329207	0.755287	0.91916	0.355256					1	1			2	0	0	2	0	0	0	2	0	1
chr5	154712902	154817607	ENSG00000155506	LARP1	La ribonucleoprotein domain family member 1	genome	standard	30.7962	30.3926	27.8256	32.0579	26.6752	35.6539	41.5276	27.7083	0.428333	-0.134095	-0.155428	-0.162869	-0.135274	0.0789069	0.23281	0.0213334	0.156872	0.478215	0.592404	0.641078	0.676803	0.671475	0.245025	0.940751	0.609282	0.849219	0.867752	0.907273	1	1	0.762822	0.980178	10	52	15	66	10	71	10	51	15	80
chr21	32733899	32771858	ENSG00000159086	PAXBP1	PAX3 and PAX7 binding protein 1	genome	standard	33.9615	37.1121	34.973	36.6618	31.1197	46.1206	33.507	42.4583	-0.00463071	0.127006	0.282535	0.0566828	-0.108723	-0.0341737	0.302212	-0.155529	0.988066	0.49101	0.317265	0.864784	0.733138	0.85587	0.131204	0.581838	0.996252	0.855665	0.715773	0.970673	1	1	0.656901	0.842881	17	51	11	89	10	94	20	49	17	89
chr19	41708585	41729798	ENSG00000105388	CEACAM5	carcinoembryonic antigen related cell adhesion molecule 5 /// carcinoembryonic antigen related cell adhesion molecule 5 #or# NA	genome	standard	5.09151	3.56575	1.36068	3.89564	4.87202	4.47267	3.56003	2.82105	-0.542432	-0.201167	-0.727534	-1.9711	-0.336686	0.0590701	0.283648	0.526367	0.508564	0.71173	0.328193	0.10536	0.681003	0.911657	0.617333	0.470961					1	1			2	3	3	12	1	8	1	5	1	8
chr19	45692483	45703989	ENSG00000011478	QPCTL	glutaminyl-peptide cyclotransferase like	genome	standard	51.1801	38.7246	41.1303	46.6221	47.4606	43.4442	48.5871	47.6372	-0.101318	0.307604	-0.118889	-0.341992	-0.130345	0.282058	0.168256	0.426493	0.684127	0.0543493	0.603088	0.22311	0.608946	0.0805476	0.347735	0.0648982	0.91721	0.437992	0.871598	0.713911	1	1	0.812999	0.339479	23	70	24	93	12	77	22	76	21	123
chr22	40788777	40789267	ENSG00000230769	Z98048.1		genome	standard	2.25888	0.677789	0.636044	1.19302	1.06902	0.476641	0.384443	1.42851	-2.51585	0.782652	-1.12819	-1.77949	-0.987971	0.802866	-0.440709	1.91084	0.158053	0.56899	0.438829	0.318049	0.538572	0.558941	0.794804	0.207603					1	1			0	2	3	1	0	1	1	3	0	1
chr3	44709311	44710886	ENSG00000235805	SOCS5P3	suppressor of cytokine signaling 5 pseudogene 3	genome	standard	1.06773	1.42571	1.44926	1.55257	1.89488	0.494931	1.62465	1.59336	0.754637	0.192362	0.779939	0.503006	0.919746	0.0449491	-1.54287	-0.587577	0.613623	0.82795	0.575214	0.761412	0.539585	0.960337	0.23429	0.67376					1	1			0	2	0	5	1	2	0	3	2	2
chr6	26087281	26098343	ENSG00000010704	HFE	homeostatic iron regulator	genome	standard	6.59743	8.83391	5.46889	9.68015	5.55645	10.1918	7.25701	8.2252	0.0472697	-0.104559	0.228079	-0.384781	-0.380989	0.0785477	0.197799	-0.332638	0.94165	0.764022	0.697805	0.607537	0.581332	0.819351	0.594687	0.56801		0.941678	0.90684		1	1			2	15	5	22	1	18	3	16	4	16
chr4	99304964	99352760	ENSG00000196616	ADH1B	alcohol dehydrogenase 1B (class I), beta polypeptide	genome	standard	11.1273	12.8246	12.5077	8.03702	6.31186	12.0069	6.75669	9.43659	-0.636989	-0.399692	-0.148566	0.257906	-0.760018	-0.693894	-0.0707543	-0.251126	0.271669	0.216115	0.766706	0.649984	0.208081	0.0408978	0.837772	0.607973		0.689834	0.934204		1	1			4	29	3	28	5	21	10	18	3	14
chr3	8619400	8745040	ENSG00000125046	SSUH2	ssu-2 homolog (C. elegans)	genome	standard	4.28277	8.86155	9.3013	6.87648	7.70773	8.70703	4.00503	6.47228	-0.128834	-0.426044	0.580977	1.09093	0.723966	-0.305462	-0.0304981	-1.00702	0.877069	0.288517	0.429376	0.170768	0.356946	0.443754	0.94304	0.163904		0.746404			1	1			4	16	1	27	0	12	6	11	3	24
chr11	102789920	102798160	ENSG00000196611	MMP1	matrix metallopeptidase 1	genome	standard	0	2.7161	0.662227	1.94729	3.03435	1.28306	1.64573	1.88358	1.72052	-0.563259	1.9069	0.556155	2.49303	-0.472907	-1.12154	-2.47016	0.249667	0.485344	0.168258	0.752217	0.0830834	0.556384	0.248455	0.0685501					1	1			0	4	0	2	0	11	0	4	0	5
chr18	62715450	62980433	ENSG00000081913	PHLPP1	PH domain and leucine rich repeat protein phosphatase 1	genome	standard	43.1586	33.2708	41.8087	35.3074	28.6405	35.195	33.1041	28.6546	-0.345799	-0.281757	-0.635641	-0.0259927	-0.525987	0.0824942	0.0806142	0.353884	0.231242	0.149875	0.0174829	0.931651	0.0810181	0.663096	0.69872	0.176073	0.684635	0.617309	0.229963	0.984924	1	1	0.939498	0.524318	8	60	21	62	19	84	19	63	20	81
chr19	56810083	56840728	ENSG00000198300	ZIM2	zinc finger imprinted 2 /// paternally expressed 3 #or# zinc finger imprinted 2	genome	standard	1.95018	1.53537	0.662227	1.51635	1.38263	1.20989	1.61149	1.80263	-0.155759	0.392376	0.201269	-1.31294	-0.0816467	-0.090119	-0.362954	0.191107	0.911654	0.66479	0.87479	0.435718	0.954221	0.924184	0.736638	0.882224					1	1			1	1	0	7	1	2	0	5	0	2
chr2	117814650	117832379	ENSG00000088205	DDX18	DEAD-box helicase 18	genome	standard	35.3818	29.5458	45.9531	34.7093	27.3601	29.8062	25.5075	34.5107	-0.440593	0.202058	-0.0297865	0.40619	-0.234451	0.229867	0.022525	0.231844	0.163563	0.286046	0.914933	0.19348	0.457716	0.226622	0.916114	0.407756	0.616945	0.744024	0.979927	0.682424	1	1	0.983028	0.734467	10	58	14	73	15	51	22	47	24	81
chrX	70528940	70908731	ENSG00000120498	TEX11	testis expressed 11	genome	standard	6.28873	5.06952	5.98012	6.99458	5.55699	4.17948	5.65868	4.11181	-0.1321	-0.380308	-0.624998	-0.0363018	-0.184108	0.381217	-0.317936	0.24469	0.855329	0.430535	0.359741	0.962867	0.804376	0.393209	0.551982	0.712421		0.827897			1	1			3	3	2	16	2	14	4	16	2	11
chr4	9792751	9792861	ENSG00000252002	RNA5SP154	RNA, 5S ribosomal pseudogene 154	genome	standard	0	0.149188	0.636044	0	0.441807	0.256611	0	0.481605	0	1.40747	-0.0909911	0.556235	0.150243	-0.778885	0.550572	1.49846	1	0.799812	0.986919	0.920842	0.978564	0.889339	0.929838	0.788926					1	1			0	0	0	1	0	0	1	0	0	0
chr20	2864184	3039076	ENSG00000132670	VPS16	VPS16, CORVET/HOPS core subunit /// protein tyrosine phosphatase, receptor type A #or# VPS16, CORVET/HOPS core subunit	genome	standard	14.7687	19.4739	13.4719	15.9078	13.0083	16.9745	16.4283	17.2028	0.222251	-0.152244	0.299855	-0.0754244	-0.164702	-0.267592	-0.187187	-0.452099	0.620253	0.529163	0.468421	0.881135	0.728826	0.280267	0.488971	0.269622	0.898943	0.868668	0.811675		1	1			4	38	5	47	7	35	8	29	7	42
chr1	73883714	73883822	ENSG00000252005	RNU4ATAC8P	RNA, U4atac small nuclear 8, pseudogene	genome	standard	0.752959	0.151169	0	0	0.313608	0.714961	0	0	-2.10351	-0.813395	-3.27347	-1.36715	-0.910383	-0.778884	2.03882	2.46007	0.720957	0.890157	0.57832	0.816425	0.877085	0.89479	0.753063	0.676149					1	1			0	0	1	0	0	1	0	0	0	0
chr12	124901512	124901611	ENSG00000252008	RNU6-927P	RNA, U6 small nuclear 927, pseudogene	genome	standard	1.82069	0.636279	1.44926	0.425787	1.19722	1.20989	0.397602	0.613054	-2.03558	0.0445941	-1.4313	-0.366301	-0.437207	-0.731152	0.928269	1.47589	0.281485	0.976214	0.388021	0.83772	0.798842	0.653929	0.547488	0.370115					1	1			0	1	1	3	1	0	0	1	2	0
chr7	87401697	87480435	ENSG00000005471	ABCB4	ATP binding cassette subfamily B member 4	genome	standard	8.36233	16.5939	19.4682	15.0625	15.5177	16.9191	8.14702	12.295	-0.124383	-0.383329	0.530764	1.14619	0.873019	-0.114068	0.0213484	-0.914093	0.829706	0.147319	0.296556	0.0370851	0.10485	0.65859	0.939003	0.0679216		0.612992	0.699282		1	1			4	29	5	33	1	41	9	22	8	43
chr11	61241042	61251448	ENSG00000256713	PGA5	pepsinogen 5, group I (pepsinogen A)	genome	standard	4.02378	8.15316	4.01962	6.00539	3.09211	3.73942	4.88188	6.21962	0.148116	-0.57438	0.31385	-0.11899	-0.4743	-0.46551	-1.12435	-0.88823	0.857818	0.197418	0.679595	0.897753	0.598848	0.29356	0.037556	0.231849		0.672328			1	1			2	17	3	22	0	11	3	14	2	10
chr12	11166090	11171353	ENSG00000256712	AC134349.1		genome	standard	1.63541	1.73201	1.27209	2.03677	3.33527	2.23634	2.77798	2.79237	0.680237	0.46388	0.467194	-0.391764	1.15652	0.264786	0.33956	-0.00331378	0.580253	0.514934	0.689113	0.794383	0.338878	0.718035	0.669002	0.99777					1	1			1	2	1	3	0	6	2	2	0	7
chr19	45506579	45526983	ENSG00000125753	VASP	vasodilator stimulated phosphoprotein	genome	standard	62.6719	51.5314	53.4185	65.0832	54.2604	53.6549	65.5684	56.8887	0.050783	0.154211	-0.151922	-0.240203	-0.191485	0.33969	0.0674517	0.306133	0.818274	0.275001	0.460701	0.335146	0.406969	0.0149238	0.669286	0.138124	0.954259	0.734472	0.807503	0.794518	1	1	0.929576	0.47448	24	98	31	111	17	109	38	90	23	159
chr11	115659658	115843146	ENSG00000256717	AP002991.1		genome	standard	0	0.339885	0	0.341445	0	0.513222	0.768886	0.268409	0.653396	-0.0866261	-0.630725	0	0	0.0280198	0.599851	0.544099	0.871514	0.982663	0.875756	1	1	0.994407	0.891447	0.89259					1	1			0	1	0	0	0	1	0	1	0	1
chr12	22395088	22398075	ENSG00000256714	AC087318.1		genome	standard	0.752959	0.300357	0.662227	0.497163	0	0	0.816287	0.306527	-0.23689	0.176873	-1.46302	-0.40558	-1.83918	0.717304	-1.75742	1.63989	0.929956	0.94637	0.585655	0.883159	0.505127	0.78178	0.562985	0.544634					1	1			0	0	1	1	0	1	0	0	0	2
chr5	180601506	180649624	ENSG00000037280	FLT4	fms related tyrosine kinase 4	genome	standard	67.7816	56.5664	56.2811	66.0951	61.8785	57.3383	54.9594	55.2323	-0.265011	-0.0131704	-0.241389	-0.249192	-0.134794	0.220647	0.0127331	0.228219	0.232648	0.923299	0.230404	0.305532	0.546399	0.100523	0.932904	0.25398	0.686371	0.982568	0.644189	0.774013	1	1	0.985771	0.613556	29	96	22	126	24	130	26	103	32	160
chr19	45815410	45863290	ENSG00000125755	SYMPK	symplekin	genome	standard	74.4649	79.4619	71.4215	70.8088	73.8623	74.8632	74.5476	79.7289	0.0489235	0.0190239	0.160561	-0.0114941	0.0225782	-0.173141	-0.0821655	-0.141538	0.814052	0.877119	0.400783	0.959643	0.915374	0.171014	0.551471	0.456994	0.953213	0.972041	0.771279	0.991599	1	1	0.89972	0.76464	36	148	17	161	28	182	39	117	36	159
chr3	122359591	122383231	ENSG00000160124	CCDC58	coiled-coil domain containing 58	genome	standard	8.10941	10.6074	9.28515	9.40226	12.637	9.69689	10.4852	10.0076	0.399154	0.0106483	0.427823	0.239991	0.570927	-0.182496	-0.13782	-0.417175	0.498293	0.973348	0.43563	0.70992	0.333573	0.57926	0.702358	0.44553		0.994132	0.789737		1	1			3	18	3	23	3	25	9	11	4	23
chr7	19918981	20140453	ENSG00000243004	AC005062.1		genome	standard	0.882452	3.23281	4.79662	3.65043	3.78976	3.17133	2.42778	1.93959	1.33765	-0.54166	1.20908	2.29983	1.91663	0.118711	-0.0122521	-1.75074	0.324572	0.376034	0.347676	0.0859255	0.14877	0.83437	0.984582	0.166505					1	1			1	6	0	8	0	6	1	8	3	5
chr15	72379215	72379710	ENSG00000243007	RPL12P35	ribosomal protein L12 pseudogene 35	genome	standard	0.752959	0.978145	1.36068	0.97107	1.89488	0.513222	0.863687	0.4987	-0.226291	-0.667096	-0.647405	0.491591	0.92622	-0.059154	-0.959022	-0.0196909	0.895926	0.587921	0.685538	0.776754	0.558605	0.959173	0.508143	0.989671					1	1			0	2	1	2	0	2	1	3	1	1
chr2	199867396	199911159	ENSG00000232732	AC097717.1		genome	standard	16.2188	31.2631	25.7826	29.106	30.4469	25.3884	33.0041	27.5611	1.05563	-0.091401	0.87397	0.684773	0.869326	-0.103754	-0.28908	-0.965371	0.00776272	0.645778	0.0214207	0.112857	0.0323118	0.604854	0.201895	0.0105915	0.186994	0.911581	0.251547	0.598903	1	1	0.730108	0.137239	6	63	6	64	6	65	5	51	12	65
chr1	91642516	91644082	ENSG00000203914	HSP90B3P	heat shock protein 90 beta family member 3, pseudogene	genome	standard	0	3.08362	2.68513	2.18734	3.03435	2.25463	0.816287	1.69141	0.715229	-0.989076	1.65259	2.44974	2.47926	-0.502317	-0.458097	-2.64167	0.65843	0.174798	0.219192	0.0907922	0.0742623	0.466201	0.546588	0.0419808					1	1			0	6	0	7	0	6	1	3	1	5
chr1	92217940	92245813	ENSG00000203910	C1orf146	chromosome 1 open reading frame 146	genome	standard	0	1.69546	1.29827	3.12219	1.89488	1.4665	1.16649	1.2269	1.28991	-0.213897	1.5268	1.44405	1.88056	0.913739	-0.155739	-1.7407	0.402911	0.805314	0.272481	0.381706	0.206137	0.246237	0.870929	0.204812					1	1			0	5	0	2	0	3	1	8	0	6
chr6	159051674	159121495	ENSG00000285492	AL356417.3		genome	standard	12.9599	18.6529	12.0126	19.3736	10.1599	18.7708	13.8189	15.3939	0.0539386	-0.26503	0.223788	-0.129523	-0.352354	0.0548515	0.0162284	-0.488818	0.907921	0.273172	0.597266	0.803868	0.479027	0.815191	0.950046	0.241832		0.73315	0.868724		1	1			8	36	5	42	2	37	6	32	4	45
chr6	167111807	167139696	ENSG00000112486	CCR6	C-C motif chemokine receptor 6 /// C-C motif chemokine receptor 6 #or# NA	genome	standard	0	8.01288	3.32117	6.68314	7.27915	6.85588	3.67591	7.74911	2.88616	-0.0793822	3.95016	2.77053	3.62726	-0.31484	-0.221712	-4.02954	0.0264736	0.844194	0.00130023	0.0431629	0.00435667	0.450136	0.626642	0.0010108		0.961854			0.831005	1			0	13	0	17	0	20	2	18	1	9
chr3	192238037	192283097	ENSG00000231383	FGF12-AS1	FGF12 antisense RNA 1	genome	standard	0	1.35558	2.0229	0.92295	1.19722	0.494931	1.17965	1.28683	1.29086	-0.00315464	1.41719	2.03589	1.44292	-0.538716	-1.41378	-1.42034	0.413668	0.997408	0.325174	0.196925	0.363157	0.604716	0.292871	0.321361					1	1			0	4	0	2	0	2	1	1	1	2
chr3	36616006	36637457	ENSG00000231382	NBPF21P	NBPF member 21, pseudogene	genome	standard	1.82069	3.23677	1.29827	1.79157	2.26625	2.71298	2.07758	2.19011	0.197072	-0.575435	0.29308	-0.398361	0.585226	-0.843431	-0.249164	-0.868515	0.876341	0.374013	0.80123	0.789766	0.638408	0.215491	0.719028	0.445103					1	1			0	6	1	6	1	8	1	5	0	4
chr9	6668999	6670008	ENSG00000231381	RNF2P1	ring finger protein 2 pseudogene 1	genome	standard	0	1.1313	0	1.84075	0.627217	1.96144	1.21389	0.942187	1.30011	-0.237094	0.961862	0	0.806708	0.640106	0.799592	-1.19896	0.434808	0.839763	0.540023	1	0.646902	0.560157	0.502636	0.436679					1	1			0	2	0	1	0	4	0	4	0	1
chr20	17565501	17565851	ENSG00000277373	AL132765.2		genome	standard	0	0.489073	2.04909	0.682891	0.313608	0.733252	2.89386	1.03552	2.53806	1.30906	1.28784	2.0419	0.0746552	0.544648	0.606281	0.0212208	0.0907664	0.296539	0.392296	0.209599	0.967219	0.68491	0.675917	0.989602					1	1			0	1	0	1	0	1	0	2	1	2
chr11	66016752	66026517	ENSG00000175294	CATSPER1	cation channel sperm associated 1	genome	standard	5.97396	8.68372	2.11149	7.00487	9.23124	7.644	4.44479	5.50986	-0.473867	-0.558619	-0.0458407	-1.61037	0.41619	-0.32746	-0.200956	-0.512778	0.516406	0.140655	0.942497	0.11377	0.539677	0.378152	0.618188	0.406927		0.605893			1	1			3	11	3	22	1	22	0	12	2	17
chr2	70810798	70811474	ENSG00000231386	AC007395.1		genome	standard	0.882452	0.604677	1.32445	0.749122	0.441807	0.494931	0.816287	0.558633	-0.240857	-0.270028	-0.896386	0.479304	-0.855829	0.2556	-0.328194	0.626358	0.906105	0.876498	0.648321	0.814676	0.685502	0.878783	0.865708	0.743926					1	1			1	0	0	0	0	4	0	3	0	1
chr3	172680714	172681224	ENSG00000231384	AC007919.2		genome	standard	0	0.300357	1.38686	1.21113	0.441807	0.494931	0	0.421672	0	0.586974	-0.0690866	1.47189	0.107846	1.91791	0.663344	0.656061	1	0.763875	0.972868	0.481036	0.960197	0.2952	0.755998	0.754903					1	1			0	0	0	1	0	1	0	2	1	1
chr17	36253456	36264553	ENSG00000274933	TBC1D3I	TBC1 domain family member 3I	genome	standard	2.25888	4.40462	3.3574	3.93755	5.12787	2.49295	3.70223	4.74747	0.480132	0.0656242	0.837484	0.361725	0.694016	-0.21333	-0.849577	-0.77186	0.641216	0.901599	0.379996	0.746063	0.500144	0.697776	0.201441	0.417578					1	1			0	5	3	8	0	15	3	12	2	6
chr9	123485529	123485622	ENSG00000274932	MIR7150	microRNA 7150	genome	standard	0	0.149188	0.636044	0.425787	0.825858	0	0.397602	0	-0.180136	-0.813401	0	0.556222	0.14576	1.27075	-0.936997	1.49849	0.96837	0.857903	1	0.90255	0.974364	0.777259	0.85364	0.741506					1	1			0	0	0	1	0	0	1	1	0	0
chr6	33064569	33080775	ENSG00000231389	HLA-DPA1	major histocompatibility complex, class II, DP alpha 1	genome	standard	8.36233	10.7596	4.74426	7.67853	9.04638	7.35081	10.5063	10.8549	0.256318	0.0673264	0.348841	-0.900463	-0.161399	-0.540211	-0.530825	-0.281515	0.656291	0.836412	0.512916	0.224209	0.79166	0.127083	0.175941	0.59679		0.959377	0.831647		1	1			4	22	5	22	1	22	3	15	3	11
chrX	26496936	26505603	ENSG00000231388	AC079178.2		genome	standard	1.06773	1.5749	2.0229	1.46823	0.627217	0.494931	1.24813	1.71402	0.345922	-0.0463013	0.688446	1.07401	-0.123804	-0.135369	-1.69001	-0.734747	0.824555	0.958882	0.624899	0.491608	0.94045	0.881973	0.19474	0.599354					1	1			0	2	0	6	1	2	1	3	1	3
chr15	74374678	74375511	ENSG00000274937	AC090826.2		genome	standard	9.48584	17.1146	8.71762	15.1284	18.0531	11.292	20.1938	18.6203	1.05839	0.161262	0.964209	-0.149394	0.896439	-0.203607	-0.576148	-0.802948	0.0391531	0.545619	0.0495992	0.808962	0.0875339	0.464973	0.0754129	0.102346		0.875991	0.36362		1	1			2	39	6	36	3	29	3	24	3	26
chr5	136134082	136134248	ENSG00000274934	RF02176		genome	standard	0	0.337903	0	0.479052	0.441807	0.23832	0.384443	0.230291	-0.180172	-0.220959	-0.772677	0	0.142608	0.530463	-0.456602	0.551718	0.964719	0.955849	0.848254	1	0.972018	0.893261	0.919348	0.891014					1	1			0	1	0	1	0	0	0	1	0	2
chr5	75025346	75030899	ENSG00000176928	GCNT4	glucosaminyl (N-acetyl) transferase 4, core 2	genome	standard	1.95018	6.72843	1.93432	6.71154	1.19722	2.73127	3.90499	4.05267	1.17992	-0.674573	1.25475	0.183221	-0.39433	-0.0148264	-1.31081	-1.92932	0.305218	0.143452	0.252055	0.891686	0.769741	0.972473	0.0237372	0.0738561					1	1			1	11	0	17	1	14	2	13	0	15
chr12	66066221	66066338	ENSG00000251857	RNA5SP362	RNA, 5S ribosomal pseudogene 362	genome	standard	2.70314	3.50653	2.62273	4.7575	8.23266	3.68455	3.20982	3.72433	0.281815	0.219388	0.590034	0.0157971	1.34816	0.485446	0.108267	-0.370645	0.786545	0.697491	0.537152	0.989129	0.170455	0.380496	0.863768	0.699277					1	1			1	9	1	3	1	9	1	3	0	14
chr8	106759483	106770245	ENSG00000174429	ABRA	actin binding Rho activating protein	genome	standard	1.63541	3.99362	1.38686	1.65911	3.53391	2.98788	1.21389	1.75213	-0.537221	-1.36448	-0.20576	-0.383478	1.03814	-1.1565	-0.399862	-1.15872	0.696189	0.0469114	0.863502	0.797682	0.391356	0.0859139	0.550813	0.306705					1	1			1	10	1	5	0	9	0	3	1	6
chr19	14927052	14928060	ENSG00000176923	OR7A15P	olfactory receptor family 7 subfamily A member 15 pseudogene	genome	standard	1.06773	1.42769	0.636044	1.72534	0.627217	0.751543	0.431844	0.980305	-1.14198	-0.549817	0.0361213	-0.405618	-0.139887	0.290068	-0.949566	-0.585938	0.52897	0.603712	0.980894	0.823054	0.934709	0.768089	0.448409	0.688557					1	1			0	2	0	4	1	3	1	4	0	5
chr11	4847489	4849238	ENSG00000176922	OR51S1	olfactory receptor family 51 subfamily S member 1	genome	standard	1.63541	1.84267	0.636044	2.03163	0.755416	2.71298	2.44094	1.96061	0.466107	0.13254	0.163351	-1.27914	-0.954352	0.155021	0.598223	-0.030811	0.710562	0.8587	0.890762	0.429259	0.52055	0.836029	0.442192	0.979363					1	1			1	5	1	4	0	2	1	4	0	4
chr19	48695971	48705950	ENSG00000176920	FUT2	fucosyltransferase 2	genome	standard	4.96202	5.97753	2.62273	4.176	3.46347	4.4178	2.79906	4.77008	-0.898385	-0.390775	-0.185651	-0.970502	-0.393868	-0.507894	-0.450571	-0.205124	0.292917	0.400001	0.794904	0.320198	0.630549	0.285858	0.389194	0.768905					1	1			1	7	4	15	1	16	1	3	0	13
chr17	29929200	30108452	ENSG00000176927	EFCAB5	EF-hand calcium binding domain 5	genome	standard	7.97992	16.9258	6.16734	17.4055	16.8119	10.9251	12.5444	18.9486	0.655567	0.178609	1.26912	-0.392034	0.968503	0.0612827	-0.636287	-1.09051	0.247215	0.47045	0.0151058	0.573456	0.0846	0.808306	0.0390967	0.0371271		0.845734	0.210909		1	1			2	30	4	37	3	38	4	24	5	49
chr10	5498697	5499555	ENSG00000178372	CALML5	calmodulin like 5	genome	standard	3.7648	1.12931	0	1.74345	1.89488	3.20791	1.26129	1.61517	-1.81158	0.429993	-1.4918	-3.52448	-1.2402	0.656648	1.50841	1.92179	0.118659	0.622158	0.114789	0.0137241	0.255235	0.444703	0.0797568	0.0493422					1	1			0	2	5	2	0	3	0	3	0	5
chr11	4821321	4822456	ENSG00000176925	OR51F2	olfactory receptor family 51 subfamily F member 2	genome	standard	0	1.12733	2.80994	0.719112	0	1.66824	0.431844	0.383554	-0.1802	-1.31627	-0.120357	2.48633	0	-0.652246	0.577184	-1.19592	0.929737	0.404945	0.94932	0.170917	1	0.662753	0.706995	0.496209					1	1			0	2	0	3	0	2	1	0	3	2
chr8	144720907	144756417	ENSG00000198169	ZNF251	zinc finger protein 251	genome	standard	83.7117	45.5222	59.9887	48.7665	62.0512	52.3896	68.3123	56.3619	-0.263807	0.321392	-0.521676	-0.446374	-0.40346	0.117572	0.204488	0.843068	0.202056	0.028766	0.00653578	0.0542419	0.059982	0.437245	0.213035	1.44636e-05	0.656706	0.338774	0.138466	0.483556	1	1	0.739722	0.00164412	24	83	32	113	36	86	29	75	29	132
chr11	22813799	22830299	ENSG00000198168	SVIP	small VCP interacting protein	genome	standard	35.0908	34.9425	39.9004	26.7456	30.5931	38.1468	37.7279	31.7052	0.0607583	-0.171687	-0.226675	0.15897	-0.187794	-0.352243	0.139591	0.054988	0.841383	0.392684	0.427934	0.623056	0.553409	0.0872409	0.517544	0.845406	0.961777	0.808873	0.786219	0.900872	1	1	0.890614	0.949344	18	73	17	75	6	66	27	35	14	78
chr10	5861617	5889906	ENSG00000134461	ANKRD16	ankyrin repeat domain 16 #or# ribosomal protein L12 pseudogene 28 /// ankyrin repeat domain 16	genome	standard	77.873	49.1661	70.9585	60.5988	55.9656	52.8108	62.3638	59.9645	-0.306413	0.263634	-0.385781	-0.111057	-0.522026	0.308154	0.10367	0.649415	0.142978	0.0577511	0.0431277	0.619077	0.0173044	0.0270397	0.507792	0.000748358	0.590532	0.447483	0.34406	0.900511	1	1	0.886569	0.0300883	25	91	33	104	29	109	40	93	29	151
chr1	117367449	117528872	ENSG00000198162	MAN1A2	mannosidase alpha class 1A member 2	genome	standard	34.5055	40.8963	42.805	41.1568	38.4285	41.0061	36.3404	40.2827	0.133498	-0.0246639	0.293537	0.389705	0.247962	0.0243429	0.00345583	-0.318201	0.65672	0.882938	0.28671	0.216504	0.412418	0.884677	0.985103	0.245607	0.909643	0.973185	0.692391	0.705863	1	1	0.996734	0.602983	10	71	10	84	17	99	22	66	16	111
chr1	66924895	66988619	ENSG00000198160	MIER1	MIER1 transcriptional regulator	genome	standard	114.556	83.5761	107.184	87.6247	98.2157	91.3057	96.6503	97.0759	-0.195657	0.204381	-0.209752	-0.0557929	-0.17878	0.0605229	0.129078	0.414133	0.283951	0.106309	0.214595	0.774062	0.336637	0.637834	0.358928	0.0145472	0.729914	0.554015	0.627371	0.94906	1	1	0.816563	0.162687	46	153	33	163	46	201	47	164	50	189
chr11	15966449	16739591	ENSG00000110693	SOX6	SRY-box 6 #or# microRNA 6073 /// SRY-box 6	genome	standard	78.5581	73.8676	84.6176	72.2933	68.6964	74.7164	69.3023	73.6254	-0.206858	0.00586103	-0.0962838	0.0940401	-0.156749	-0.0251617	0.0143355	0.102145	0.3084	0.96216	0.601098	0.65947	0.447089	0.840358	0.916526	0.577209	0.743388	0.991287	0.87069	0.914961	1	1	0.983028	0.841564	25	129	41	183	24	147	48	124	39	182
chr5	103032376	103033031	ENSG00000175749	EIF3KP1	eukaryotic translation initiation factor 3 subunit K pseudogene 1	genome	standard	0.882452	0.491054	0	0.581504	1.06902	0.23832	0	1.18878	-2.10376	1.36997	0.39696	-1.3674	0.323806	0.213947	-0.991973	0.973006	0.362185	0.467878	0.847433	0.553673	0.882354	0.914035	0.683913	0.651292					1	1			1	1	0	0	0	2	0	0	0	1
chr2	26140263	26141264	ENSG00000231655	AC011742.2		genome	standard	0	1.65792	1.29827	1.18005	1.13947	1.22818	0.397602	0.421672	-0.180201	-1.76049	-0.0257032	1.43928	0.916588	-0.42615	-0.411233	-1.73479	0.92179	0.15562	0.987562	0.408348	0.59354	0.686366	0.724954	0.240803					1	1			0	4	0	2	0	4	1	2	0	4
chr6	166903698	166904835	ENSG00000231654	RPS6KA2-AS1	RPS6KA2 antisense RNA 1	genome	standard	3.3266	1.76559	2.0229	1.94729	2.39445	2.01631	2.03018	2.16988	-0.791622	0.475784	-0.506431	-0.793581	-0.384733	0.153486	0.169305	0.982215	0.456105	0.510746	0.58505	0.503324	0.710214	0.838673	0.837341	0.301136					1	1			0	3	3	5	1	3	1	4	1	5
chr7	39854494	39855056	ENSG00000175741	RWDD4P2	RWD domain containing 4 pseudogene 2	genome	standard	1.95018	0.753864	1.32445	0.701001	0	1.48479	0.384443	1.79025	-2.0589	1.05889	-0.146254	-0.433055	-2.75614	-0.140668	0.918663	1.20515	0.237407	0.351105	0.915064	0.79189	0.11374	0.911265	0.462382	0.403194					1	1			1	0	0	1	1	4	0	1	0	2
chr8	142212080	142403240	ENSG00000171045	TSNARE1	t-SNARE domain containing 1	genome	standard	11.5037	11.9946	8.7438	13.0616	10.4603	10.1187	13.7372	10.7071	0.162921	-0.172738	-0.186518	-0.488254	-0.0899069	0.0505571	-0.262155	0.0137801	0.745669	0.589243	0.694053	0.409998	0.863785	0.872282	0.466489	0.976498		0.892591	0.905906		1	1			5	15	8	29	1	32	2	19	3	20
chr8	10896045	11201366	ENSG00000171044	XKR6	XK related 6	genome	standard	21.0574	11.467	14.1341	10.4163	10.9286	11.4754	12.4338	13.2077	-0.707573	0.151074	-0.669516	-0.531683	-0.961486	-0.182966	0.00116496	0.820589	0.103325	0.611614	0.0835371	0.257603	0.037062	0.558021	0.997229	0.0344502		0.90047	0.441927		1	1			7	17	7	28	9	27	8	18	7	20
chr2	206640073	206641282	ENSG00000231653	AC010731.3		genome	standard	0	0.337903	0	0.137607	0.313608	0	0	0.613845	0	0.886777	0.340041	0	0.05124	-0.768819	-1.8887	0.546736	1	0.878373	0.953465	1	0.993054	0.89557	0.773274	0.925625					1	1			0	1	0	1	0	0	0	0	0	1
chr5	93583224	93594615	ENSG00000175745	NR2F1	nuclear receptor subfamily 2 group F member 1	genome	standard	19.5394	31.7205	27.747	37.8434	32.0864	23.775	31.2899	26.9475	0.619999	-0.252643	0.395411	0.445872	0.609388	0.244214	-0.41873	-0.648054	0.0869847	0.192087	0.249224	0.25736	0.0975759	0.186072	0.0584855	0.0558239	0.498319	0.66641	0.65959	0.741087	1	1	0.540477	0.313295	5	56	13	82	5	59	13	59	15	86
chr18	64080009	64149030	ENSG00000179676	LINC00305	long intergenic non-protein coding RNA 305	genome	standard	0.752959	0.63826	0	0.137607	0.825858	0.769833	0.431844	0.925093	-1.14196	0.387037	-0.195447	-1.36739	-0.848852	-1.69494	0.252256	0.582483	0.621573	0.837741	0.926026	0.554476	0.712235	0.423913	0.904545	0.783461					1	1			0	1	1	2	0	1	0	0	0	1
chr3	160677159	160678452	ENSG00000179674	ARL14	ADP ribosylation factor like GTPase 14	genome	standard	3.27082	5.59714	5.43267	4.96809	8.06586	8.41384	9.01071	5.61263	1.33819	-0.0400056	0.636434	0.611925	1.33149	-0.204486	0.578654	-0.67644	0.0997648	0.92252	0.423243	0.500911	0.105044	0.631332	0.168356	0.392704		0.982468			1	1			2	9	2	16	0	10	2	10	3	10
chr17	46978156	46979248	ENSG00000179673	RPRML	reprimo like	genome	standard	19.6191	19.2951	17.9666	19.8345	13.9365	15.8927	23.8459	19.67	0.29317	-0.0281263	-0.0281193	-0.100213	-0.394713	0.026581	-0.295907	-7.05596e-06	0.441174	0.900903	0.937445	0.816629	0.343843	0.906668	0.258123	0.999984	0.822238	0.978931	0.984516		1	1		0.999984	9	29	7	43	6	49	11	34	6	47
chr8	139730343	140458579	ENSG00000167632	TRAPPC9	trafficking protein particle complex 9	genome	standard	37.8439	36.0837	26.5997	31.8191	29.5368	32.2991	31.0028	31.4279	-0.26038	-0.136289	-0.183507	-0.501718	-0.330439	-0.207835	-0.155184	0.047218	0.40264	0.500108	0.519169	0.152563	0.301918	0.309384	0.489857	0.866671	0.800555	0.857212	0.832661	0.640292	1	1	0.879413	0.956932	14	67	14	72	14	84	11	61	17	57
chr8	6406592	6648504	ENSG00000147316	MCPH1	microcephalin 1	genome	standard	9.9301	10.3871	7.39316	6.38039	8.97539	13.6752	6.15109	10.8922	-0.681626	0.0918627	0.193271	-0.396178	-0.2443	-0.667896	0.398436	-0.101408	0.263597	0.780983	0.707912	0.542201	0.679572	0.0680887	0.259228	0.843985		0.946138	0.909872		1	1			3	16	4	20	4	29	3	8	3	20
chr1	116429049	116433368	ENSG00000230381	AL136376.1		genome	standard	0.882452	1.17082	0.636044	0	0.883615	2.25463	2.90702	1.15538	1.58081	-0.138685	0.123498	-0.405618	-0.033216	-3.50143	0.965367	-0.262183	0.298992	0.902592	0.936171	0.826162	0.984666	0.0214264	0.40033	0.863239					1	1			1	3	0	0	0	4	1	0	0	0
chr7	137721985	137722846	ENSG00000230383	AC009245.1		genome	standard	1.63541	1.35756	0.636044	1.05541	0.441807	1.00815	0.768886	0.86516	-1.12147	-0.660777	-1.04649	-1.26167	-1.72388	-0.438935	-0.411386	0.385711	0.505832	0.578695	0.483071	0.478872	0.329349	0.70739	0.75043	0.78718					1	1			1	4	1	1	0	3	1	3	0	0
chr2	176242111	176242993	ENSG00000230384	RPSAP25	ribosomal protein SA pseudogene 25	genome	standard	0	1.08979	2.11149	1.9654	1.32542	1.24647	1.99593	0.882254	2.03137	-0.0552685	1.12432	2.04825	1.48258	0.822677	0.153308	-1.17959	0.16607	0.955588	0.434572	0.188068	0.34194	0.369971	0.886301	0.40836					1	1			0	1	0	3	0	3	0	3	2	5
chr2	230908852	230910102	ENSG00000230385	AC012507.1		genome	standard	0	0.826976	0	0.221949	0	0.256611	0	0.634869	0	-0.39876	0.348504	0	0	-2.06287	-1.69744	-0.747264	1	0.933086	0.942724	1	1	0.66905	0.75379	0.876939					1	1			0	2	0	2	0	1	0	0	0	0
chr7	65617082	65619153	ENSG00000230386	AC104057.1		genome	standard	0	1.04629	0.724632	0.904839	0.825858	0.733252	0	1.00212	0	-0.196816	0.917785	0.556166	0.109782	-0.237296	-0.534628	-1.1146	1	0.908169	0.645538	0.802597	0.960423	0.88955	0.782078	0.571473					1	1			0	0	0	6	0	1	0	2	1	2
chr20	23187961	23190307	ENSG00000230387	AL118508.1		genome	standard	0.752959	1.99384	1.29827	1.19302	4.43021	2.49295	2.04334	2.03764	1.07729	0.102482	1.12916	0.484409	1.98168	-0.821386	0.34451	-1.02668	0.443979	0.887229	0.391636	0.764239	0.142029	0.323412	0.656959	0.436034					1	1			0	5	1	4	0	3	1	3	0	1
chr5	12553890	12574637	ENSG00000248783	AC106771.1		genome	standard	0	0.447563	1.38686	0.563394	0.627217	0.23832	0.829446	0.656684	0.736116	0.15151	0.0566512	1.47533	0.721233	0.270341	-0.908502	0.094859	0.743587	0.940585	0.979342	0.512006	0.749982	0.893497	0.712922	0.96536					1	1			0	0	0	3	0	0	0	1	1	1
chr4	4267701	4290169	ENSG00000145220	LYAR	Ly1 antibody reactive	genome	standard	30.0551	19.4799	25.5107	20.5267	22.015	18.7342	24.6938	20.6151	-0.322953	0.145282	-0.524154	-0.270806	-0.433396	0.108462	-0.0460389	0.669436	0.326899	0.510606	0.0825584	0.451207	0.203796	0.628217	0.854559	0.0271124	0.754464	0.861344	0.440282	0.843078	1	1	0.97042	0.225791	14	38	15	44	6	38	13	35	11	57
chr4	40786110	40786710	ENSG00000248780	ARL4AP2	ADP ribosylation factor like GTPase 4A pseudogene 2	genome	standard	0	1.73003	1.36068	0.203838	1.19722	0.751543	0.384443	0.788924	-0.180198	-1.13765	0.687038	1.45483	1.4251	-3.14035	-1.22373	-1.82468	0.925342	0.366411	0.6803	0.426589	0.415207	0.0472094	0.391214	0.24889					1	1			0	2	0	4	0	5	1	1	1	0
chr3	125908005	125910272	ENSG00000248787	AC092903.2		genome	standard	0	0.59675	0	0.137607	0	0.23832	0.384443	0.153263	-0.18012	-1.56074	-1.27848	0	0	-1.59782	-1.2916	-0.282254	0.975601	0.788344	0.82797	1	1	0.783655	0.842973	0.961314					1	1			0	0	0	4	0	0	0	0	0	1
chr4	109673843	109674124	ENSG00000248785	HIGD1AP14	HIG1 hypoxia inducible domain family member 1A pseudogene 14	genome	standard	0	0	0	0	0.313608	0.513222	0	0.421672	0	2.30603	-0.154183	0	0.0512543	0	2.51862	0	1	0.693243	0.978958	1	0.993052	1	0.698515	1					1	1			0	0	0	0	0	0	0	0	0	0
chr19	2252252	2269759	ENSG00000167476	JSRP1	junctional sarcoplasmic reticulum protein 1	genome	standard	29.2345	31.3451	20.3176	26.8335	35.0366	32.354	32.3221	29.6699	0.148133	-0.121218	-0.0140637	-0.530297	0.252087	-0.189958	0.0439424	-0.107154	0.644353	0.528943	0.962507	0.16562	0.435939	0.331892	0.833799	0.717445	0.903598	0.868668	0.990643	0.65288	1	1	0.969578	0.901915	12	53	12	62	9	80	9	50	11	79
chr5	52008031	52080987	ENSG00000248789	LINC02118	long intergenic non-protein coding RNA 2118	genome	standard	0	0.300357	2.08531	0.838608	0.441807	0.494931	0.397602	0.230291	-0.180193	-0.0257413	-0.677778	2.06085	0.105051	1.45425	0.65924	0.652037	0.931761	0.989415	0.73709	0.285503	0.95994	0.414665	0.747209	0.747934					1	1			0	0	0	1	0	1	1	1	2	3
chr4	139794125	139794433	ENSG00000252233	RN7SKP253	RNA, 7SK small nuclear pseudogene 253	genome	standard	0.752959	0.74792	0.662227	0.221949	0	0.23832	0.397602	0.574936	-1.14195	-0.322275	-0.661262	-0.405586	-1.83919	-1.93843	-1.62824	0.338986	0.674247	0.892661	0.797541	0.881327	0.498428	0.44498	0.570952	0.893738					1	1			0	0	1	4	0	1	0	0	0	0
chr6	116460739	116463692	ENSG00000244158	Z84488.1		genome	standard	0	1.12535	0	1.19302	2.79118	1.22818	0.829446	0.750014	0.724759	-0.696831	0.497663	0	2.14098	0.0229019	0.12848	-1.19449	0.685246	0.582203	0.761651	1	0.186377	0.984619	0.921228	0.44663					1	1			0	2	0	4	0	1	0	3	0	1
chr19	1248553	1259140	ENSG00000167470	MIDN	midnolin	genome	standard	39.9297	48.839	25.5269	49.4185	42.9626	39.9975	43.126	33.4834	0.177987	-0.504705	-0.143726	-0.579171	0.218706	0.00993779	-0.298009	-0.360979	0.525707	0.00269933	0.58609	0.0862679	0.441933	0.95044	0.103374	0.160238	0.859993	0.104141	0.865406	0.550265	1	1	0.62057	0.502742	17	79	9	118	17	108	10	89	10	116
chr14	22066016	22066373	ENSG00000276428	AC245505.3		genome	standard	0	1.12733	0	0.682891	0	0	0.431844	0.443487	-0.180179	-1.54047	-0.344699	0	0	-0.71349	-3.63131	-1.19577	0.956831	0.61775	0.915742	1	1	0.813748	0.30942	0.705229					1	1			0	2	0	3	0	2	0	2	0	2
chr22	20632619	20632751	ENSG00000276427	IGLL4P	immunoglobulin lambda like polypeptide 4, pseudogene	genome	standard	0.752959	0.302338	0.724632	0.203838	0.825858	0.476641	0.384443	0.230291	-1.14194	-0.0673143	-1.7028	-0.405581	-0.834537	-0.641916	0.638636	1.63549	0.689587	0.980488	0.543785	0.887191	0.769552	0.819154	0.83065	0.56021					1	1			0	0	1	0	0	2	0	1	1	0
chr9	60943311	60964185	ENSG00000276422	AL590491.2		genome	standard	1.06773	0.826976	0.724632	0.682891	0	1.20989	0	0.86516	-2.10377	0.0489938	-0.178966	-0.405609	-1.83921	-0.225878	0.57284	0.22796	0.300767	0.973767	0.920242	0.841865	0.365645	0.882095	0.718916	0.897934					1	1			0	2	0	2	1	1	0	2	1	2
chr8	59601378	59613775	ENSG00000253879	AC087664.2		genome	standard	0	1.57886	0.724632	1.74345	0.441807	0.494931	1.16649	0.268409	1.28195	-2.27153	-0.577808	0.556166	0.0932182	0.148151	-1.68696	-1.69372	0.44046	0.0956803	0.740101	0.7645	0.959655	0.887757	0.243504	0.261068					1	1			0	2	0	4	0	4	0	3	1	5
chr8	94950037	94951396	ENSG00000253878	AC087752.3		genome	standard	8.6771	6.80947	4.73422	9.10379	9.81448	7.93719	10.9382	6.64422	0.307034	0.0892563	-0.289702	-0.905043	-0.151524	0.395039	0.223826	0.378959	0.592587	0.813269	0.598059	0.222093	0.803987	0.283457	0.585928	0.49032		0.953636	0.869172		1	1			4	13	4	14	2	15	1	14	2	18
chr19	17267350	17281249	ENSG00000105393	AC010463.1	BRISC and BRCA1 A complex member 1 #or# NA	genome	standard	9.48584	18.1688	21.1147	14.2809	16.715	18.4959	13.1527	15.7627	0.417649	-0.173024	0.71861	1.10657	0.848507	-0.35046	0.0418503	-0.891634	0.428449	0.497191	0.139045	0.0366238	0.101391	0.182782	0.879314	0.0641598	0.814393	0.857047	0.539484		1	1			2	39	6	38	3	34	11	23	14	31
chr8	57343787	57364857	ENSG00000253871	AC068075.1		genome	standard	2.70314	3.5727	0.662227	3.10923	1.69624	2.51124	2.04334	2.19011	-0.392217	-0.715249	-0.292817	-1.87466	-0.284379	-0.157195	-0.517168	-0.422432	0.726302	0.262009	0.770291	0.209076	0.801411	0.793396	0.457418	0.662131					1	1			1	7	1	8	1	7	0	7	0	9
chr2	89253571	89254015	ENSG00000253870	IGKV1-32	immunoglobulin kappa variable 1-32 (pseudogene)	genome	standard	0	0.151169	0	0.545283	0	0.23832	0	0.328342	0	0.219981	-1.27846	0	0	1.6466	0.489119	1.49844	1	0.970176	0.827973	1	1	0.777697	0.94077	0.799157					1	1			0	0	0	0	0	1	0	2	0	1
chr5	141421047	141512979	ENSG00000253873	PCDHGA11	protocadherin gamma subfamily A, 11	genome	standard	12.9659	8.94159	9.35366	9.35201	10.7426	9.80718	10.1904	8.06643	-0.299779	-0.108974	-0.577422	-0.404121	-0.306562	0.0909972	0.131766	0.468448	0.566228	0.755673	0.231833	0.487511	0.56611	0.792047	0.726697	0.325952		0.940012	0.644498		1	1			9	14	1	25	4	17	4	15	3	28
chr6	86432244	86432669	ENSG00000219500	AL391417.1		genome	standard	0	1.01767	0	0	0	0.23832	0.384443	0	-0.180099	-3.3584	0	0	0	-3.32389	-2.05589	-1.04657	0.975604	0.562533	1	1	1	0.566555	0.751867	0.856782					1	1			0	3	0	1	0	2	0	0	0	0
chrX	148052233	148052746	ENSG00000219507	FTH1P8	ferritin heavy chain 1 pseudogene 8	genome	standard	0	0.337903	0.724632	0.563394	0.313608	0.513222	0	0.268409	0	-0.0586063	-0.619403	0.556177	0.0575678	0.745317	0.611369	0.560796	1	0.983448	0.830305	0.850556	0.984407	0.787526	0.842343	0.846032					1	1			0	1	0	1	0	0	0	1	1	1
chr22	22058433	22058892	ENSG00000253874	IGLVIV-66-1	immunoglobulin lambda variable (IV)-66-1 (pseudogene)	genome	standard	0	0.74792	0.636044	1.10868	0.313608	0.494931	1.22705	1.03552	1.30841	0.573678	1.22372	0.556164	0.0692085	0.51107	-0.642972	-0.650043	0.475376	0.688986	0.480222	0.782477	0.972447	0.72244	0.714152	0.712311					1	1			0	0	0	4	0	1	1	3	0	2
chr8	110937690	111027433	ENSG00000253877	LINC01608	long intergenic non-protein coding RNA 1608	genome	standard	1.06773	1.08979	2.08531	0.97107	2.27893	1.4665	1.17965	1.51712	0.330744	0.524256	0.74337	1.08162	0.964207	-0.275683	0.40388	-0.219114	0.830647	0.566468	0.591836	0.48364	0.516754	0.784866	0.691202	0.87675					1	1			0	1	0	3	1	3	1	3	2	1
chr3	154023835	154024298	ENSG00000240068	RPL21P42	ribosomal protein L21 pseudogene 42	genome	standard	0	0.826976	0	0.61666	0.441807	0.23832	0.431844	0.596751	-0.18019	-0.55136	0.189809	0	0.118968	-0.359784	-1.74566	-0.741169	0.942785	0.797846	0.936126	1	0.962033	0.865964	0.505512	0.748122					1	1			0	2	0	2	0	1	0	1	0	3
chr2	109984058	109984988	ENSG00000240069	GPAA1P1	glycosylphosphatidylinositol anchor attachment 1 pseudogene 1	genome	standard	0	0	0	0.359556	0	0	0	0.153263	0	1.18176	-1.27841	0	0	2.00655	0	0	1	0.840816	0.82798	1	1	0.732212	1	1					1	1			0	0	0	0	0	0	0	0	0	1
chr7	150722253	150750033	ENSG00000196329	GIMAP5	GTPase, IMAP family member 5 #or# GIMAP1-GIMAP5 readthrough /// GTPase, IMAP family member 5 #or# GTPase, IMAP family member 1 /// GTPase, IMAP family member 5 /// GTPase, IMAP family member 5 #or# Bet1 golgi vesicular membrane trafficking protein pseudogene 1	genome	standard	9.87432	11.1696	7.36698	11.1033	8.20674	8.96364	5.91932	9.82487	-0.686856	-0.198338	-0.00320326	-0.395672	-0.264918	0.000655894	-0.32067	-0.195134	0.251662	0.526129	0.994957	0.53624	0.648399	0.998302	0.366963	0.696433		0.867579	0.99835		1	1			5	21	3	25	3	23	4	21	3	27
chr22	17137511	17165287	ENSG00000069998	HDHD5	haloacid dehalogenase like hydrolase domain containing 5	genome	standard	44.9113	44.7664	48.1753	51.3311	39.826	41.7211	23.8249	32.4791	-0.942984	-0.468123	-0.496715	0.0792985	-0.190593	0.188991	-0.104669	0.0285919	0.00119021	0.00490726	0.0432768	0.776872	0.481258	0.223381	0.553839	0.904559	0.0633986	0.148002	0.344789	0.950259	1	1	0.89972	0.972035	8	74	29	95	15	110	24	78	18	122
chr2	26190635	26244726	ENSG00000084754	HADHA	hydroxyacyl-CoA dehydrogenase trifunctional multienzyme complex subunit alpha	genome	standard	34.35	26.1036	20.1566	26.7661	27.6816	24.9666	21.7604	30.2959	-0.628879	0.239894	-0.118074	-0.740506	-0.393921	-0.00142387	-0.0748676	0.357968	0.0617781	0.257011	0.688383	0.0511579	0.240016	0.994783	0.756969	0.226479	0.43803	0.724015	0.903742	0.479039	1	1	0.951617	0.582571	20	38	8	58	10	68	8	40	8	53
chr6	32844136	32859585	ENSG00000240065	PSMB9	proteasome subunit beta 9	genome	standard	13.2009	16.2184	15.4848	16.1278	15.5876	15.7646	18.053	16.7461	0.454588	0.0107294	0.30692	0.22405	0.245421	-0.0419429	-0.0412682	-0.296191	0.315887	0.965853	0.470755	0.653836	0.600798	0.869208	0.882863	0.484877	0.747581	0.991767	0.812756		1	1			5	27	6	32	4	42	7	22	7	33
chr10	95311771	95561414	ENSG00000095637	SORBS1	sorbin and SH3 domain containing 1	genome	standard	34.3997	36.4125	46.0055	37.893	29.8647	46.615	46.7703	41.0001	0.442859	0.149192	0.238267	0.409921	-0.229722	0.0589889	0.344792	-0.0890756	0.119953	0.371036	0.374803	0.180636	0.457579	0.728412	0.0553762	0.740516	0.561327	0.7956	0.756166	0.668692	1	1	0.532353	0.912703	17	57	13	98	9	73	20	57	24	99
chr4	12640298	12640637	ENSG00000249780	AC093809.1		genome	standard	1.95018	31.3955	10.0783	53.4447	10.0895	52.0587	10.9382	40.7985	2.62015	0.400085	4.53815	2.5058	2.58562	0.77055	0.734649	-4.13806	0.0178962	0.270743	2.45802e-05	0.0271518	0.0202505	0.0322833	0.0662651	0.000120626	0.270611	0.731833	0.0030558	0.39716	1	1	0.552572	0.00876919	1	75	0	72	1	43	4	114	4	105
chr14	31662039	31662143	ENSG00000223087	RNU6-602P	RNA, U6 small nuclear 602, pseudogene	genome	standard	0	0.188716	0	0.203838	0	0	0	0	0	-0.813395	0	0	0	0.182896	-0.936981	1.49837	1	0.890157	1	1	1	0.975227	0.886848	0.799166					1	1			0	1	0	0	0	0	0	1	0	0
chr5	8525179	8528679	ENSG00000249782	AC027328.1		genome	standard	0	0.151169	0	0.359556	0.313608	0.513222	0.782045	0.268409	0.677053	0.87242	-0.626118	0	0.0550954	1.04346	1.55226	1.49854	0.8435	0.798909	0.854923	1	0.987333	0.761048	0.678536	0.666348					1	1			0	0	0	0	0	1	0	0	0	1
chr1	9148011	9198906	ENSG00000228526	MIR34A	MIR34A host gene #or# microRNA 34a	genome	standard	0	0.151169	1.93432	0.137607	0.313608	0	0	0.115145	0	0.114996	-1.3835	1.98018	0.0531847	0.182898	-0.937	1.4985	1	0.978156	0.741826	0.631152	0.989896	0.965302	0.842004	0.721525					1	1			0	0	0	0	0	1	2	0	0	1
chr4	1974636	1974760	ENSG00000249784	SCARNA22	small Cajal body-specific RNA 22	genome	standard	0.752959	0	0	0	0	0.23832	0.397602	0.153263	-1.1417	1.18177	-2.24006	-1.36713	-1.83893	0	1.4509	3.42183	0.846283	0.840815	0.703391	0.816428	0.754848	1	0.825554	0.561219					1	1			0	0	1	0	0	0	0	0	0	0
chr5	28286389	28287665	ENSG00000249785	LINC02103	long intergenic non-protein coding RNA 2103	genome	standard	0	0.866504	0	0.767232	1.58127	0.751543	0.397602	1.30865	-0.180198	0.556381	1.32274	0	1.54047	-0.169309	-0.165332	-0.766359	0.925479	0.664757	0.41496	1	0.375201	0.901031	0.912488	0.642595					1	1			0	3	0	1	0	1	0	2	0	1
chr16	75566351	75577881	ENSG00000034713	GABARAPL2	GABA type A receptor associated protein like 2	genome	standard	27.7843	26.898	29.4055	20.8702	25.4472	23.5738	27.2084	23.3709	-0.000267975	-0.159516	-0.19184	0.108922	-0.140273	-0.352888	-0.179052	0.032324	0.999363	0.438113	0.537785	0.761921	0.686048	0.0975809	0.435443	0.916242	0.999753	0.83147	0.842662	0.944789	1	1	0.862879	0.974396	10	51	11	56	10	59	16	30	11	54
chr5	100401441	100408899	ENSG00000249787	AC113385.1		genome	standard	0.752959	1.42967	0.724632	0.137607	0.627217	0.953282	0.431844	1.13829	-1.14197	-0.580953	0.000364997	-0.405611	-0.215452	-2.85876	-0.574312	-0.581317	0.59365	0.710282	0.999846	0.849693	0.916866	0.12266	0.741362	0.753589					1	1			0	2	1	3	0	4	0	0	1	1
chr14	20223710	20224702	ENSG00000176219	OR11H6	olfactory receptor family 11 subfamily H member 6	genome	standard	0.882452	1.9128	2.08531	0.886729	1.58127	0.989863	1.59833	0.920372	0.748663	-0.817562	0.187262	1.08228	0.533649	-1.09972	-0.959846	-1.00482	0.617359	0.373074	0.89606	0.486019	0.731431	0.255199	0.363528	0.465898					1	1			1	3	0	7	0	2	1	3	2	2
chr17	20436337	20447249	ENSG00000230528	NOS2P3	nitric oxide synthase 2 pseudogene 3	genome	standard	12.448	11.7249	9.55702	10.2517	8.69308	9.78889	4.43687	8.9939	-1.47837	-0.329748	-0.404386	-0.39172	-0.348114	-0.180153	-0.254192	0.0746388	0.0162031	0.314057	0.396525	0.499979	0.516178	0.578796	0.482207	0.872846		0.763949	0.769996		1	1			5	20	5	31	4	22	1	19	5	27
chr19	43096456	43097360	ENSG00000230529	CEACAMP9	carcinoembryonic antigen related cell adhesion molecule pseudogene 9	genome	standard	0.752959	1.39312	0	0.838608	1.26767	0.751543	2.46202	0.230291	1.34893	-2.08394	-1.59235	-1.36741	0.0321548	-0.630691	-0.85375	-0.491593	0.387415	0.136159	0.365207	0.463477	0.985251	0.593117	0.526867	0.748025					1	1			0	5	1	2	0	1	0	1	0	3
chrX	52061827	52069248	ENSG00000187243	MAGED4B	MAGE family member D4B /// MAGE family member D4B #or# small nucleolar RNA, H/ACA box 11E	genome	standard	7.17118	15.6641	10.9378	9.76236	8.96216	10.4856	7.6467	10.2442	0.114777	-0.666911	0.49597	0.608372	0.341176	-0.71557	-0.586401	-1.16288	0.861955	0.0584779	0.410474	0.367505	0.604532	0.0444364	0.133012	0.048475		0.450233	0.776121		1	1			4	17	2	46	2	37	6	22	8	19
chr2	66904436	66971462	ENSG00000230525	LINC01799	long intergenic non-protein coding RNA 1799	genome	standard	0	1.19746	0	1.8578	0.441807	2.18146	0	1.15538	0	-0.179686	1.13472	0	0.102981	0.594991	0.838685	-1.31441	1	0.900992	0.52569	1	0.959802	0.669155	0.582517	0.456557					1	1			0	0	0	6	0	2	0	6	0	3
chr10	71878356	71879107	ENSG00000230526	AC073370.1		genome	standard	1.95018	2.89094	0	3.79319	0.755416	2.43808	2.38038	1.73032	0.44065	-0.799294	-0.0959841	-2.25948	-0.972065	0.385644	-0.236085	-0.70331	0.722435	0.252128	0.935466	0.159389	0.508829	0.528125	0.743628	0.53845					1	1			1	5	0	9	1	4	0	6	0	9
chr7	118950386	118951259	ENSG00000230520	AC092098.1		genome	standard	1.7649	1.65395	1.32445	0.63477	2.09352	0.751543	0.397602	1.27053	-2.02785	-0.464667	-0.580758	-0.401443	-0.20503	-1.24622	-1.13325	0.116091	0.238621	0.650294	0.672349	0.804035	0.890288	0.272561	0.36455	0.930661					1	1			2	4	0	4	0	2	0	0	0	3
chr6	29887294	29888268	ENSG00000230521	AL645929.1		genome	standard	1.63541	2.41178	3.40976	1.53446	1.26767	1.50309	1.99593	0.767109	0.198491	-1.34864	-0.888035	0.941661	-0.910592	-0.71652	-0.697763	-0.460607	0.878059	0.111987	0.486625	0.466412	0.540264	0.356977	0.418648	0.696633					1	1			1	4	1	3	0	8	1	4	2	2
chr19	7049321	7051735	ENSG00000230522	MBD3L2	methyl-CpG binding domain protein 3 like 2	genome	standard	0	0.828958	1.29827	0.61666	1.06902	0.989863	1.26129	0.980305	1.317	0.26964	0.997545	1.4391	1.38159	-0.25852	0.279135	-0.727906	0.421034	0.819381	0.516875	0.409354	0.405119	0.836935	0.830037	0.638926					1	1			0	2	0	1	0	2	1	1	0	3
chr1	29329620	29350114	ENSG00000230523	LINC01756	long intergenic non-protein coding RNA 1756	genome	standard	6.85641	7.14439	2.59654	4.47608	3.47616	7.40568	2.90702	5.88183	-1.31577	-0.290062	-0.256074	-1.39235	-1.15348	-0.683826	0.0382776	-0.0339885	0.0910153	0.462	0.673766	0.126557	0.139084	0.106104	0.927374	0.954573		0.84308			1	1			4	10	3	17	1	18	2	8	0	11
chr6	25726777	25727292	ENSG00000146047	HIST1H2BA	histone cluster 1 H2B family member a	genome	standard	0	1.16488	0	0.341445	0	0.494931	0.795205	0.268409	0.699638	-1.85283	-0.61531	0	0	-1.73932	-1.22986	-1.23752	0.793524	0.45012	0.817557	1	1	0.481563	0.647027	0.624298					1	1			0	3	0	3	0	1	0	1	0	1
chr5	140849105	140849696	ENSG00000278907	AC005609.2		genome	standard	0	0.566148	0	0.407676	0	0	0	0.153263	0	-1.47233	-1.27846	0	0	-0.472646	-2.62929	-0.193868	1	0.800175	0.827973	1	1	0.934894	0.686978	0.973437					1	1			0	3	0	0	0	0	0	2	0	0
chr5	93600357	93603598	ENSG00000278905	AC106818.1		genome	standard	36.338	76.8823	124.733	77.6475	83.0488	99.2074	94.0067	98.3172	1.40103	0.334971	1.44354	1.82339	1.29666	0.0239069	0.379103	-1.10856	2.37665e-07	0.0205505	3.46468e-08	3.42139e-11	2.5033e-06	0.87168	0.0171072	2.42312e-05	8.57127e-05	0.294302	8.26996e-06	1.11674e-08	0.00410077	1	0.375704	0.00238572	14	163	12	145	14	162	73	122	45	190
chr18	73921939	73922631	ENSG00000278902	AC010947.1		genome	standard	0	0.787448	0.724632	0.221949	0	0.23832	0.795205	0.771829	0.699371	-0.167042	0.516158	0.556174	0	-1.99885	-1.68893	-0.6832	0.797274	0.945475	0.844492	0.84162	1	0.442972	0.566829	0.793147					1	1			0	1	0	3	0	1	0	0	1	0
chr21	6318434	6360415	ENSG00000278903	CU633906.2		genome	standard	23.2605	20.7119	19.6816	19.4398	17.2002	18.3308	23.7327	15.8965	0.0501213	-0.414487	-0.561341	-0.236039	-0.272545	-0.104427	-0.181954	0.146854	0.890812	0.0827092	0.106509	0.566662	0.479055	0.652462	0.481054	0.663885	0.973736	0.507037	0.490529	0.887129	1	1		0.878722	9	35	9	52	8	42	8	33	11	44
chr5	34105750	34106336	ENSG00000278900	AC139792.2		genome	standard	0	0.151169	0	0.221949	0.755416	0	0.431844	0	-0.180076	-0.813395	0	0	0.810741	0.182896	-0.936981	1.49842	0.975607	0.890157	1	1	0.889997	0.975227	0.886848	0.79916					1	1			0	0	0	0	0	1	0	0	0	0
chr5	140878073	140882642	ENSG00000278901	AC005609.1		genome	standard	0	0.74792	0	0.203838	0.441807	0.256611	0.384443	0.115145	-0.180161	-1.99361	-1.38415	0	0.145774	-1.92508	-1.56129	-0.60946	0.968412	0.653522	0.760728	1	0.9744	0.665004	0.754242	0.890956					1	1			0	0	0	4	0	1	0	1	0	0
chr6	24356903	24358284	ENSG00000146049	KAAG1	kidney associated antigen 1	genome	standard	4.7091	1.08979	0	1.77967	3.36119	0.971572	2.81222	0.903278	-0.665712	-0.404286	-2.40674	-3.5906	-0.845293	0.678791	-0.183168	2.00245	0.499699	0.683621	0.0214775	0.0124101	0.41261	0.44114	0.864495	0.0426736					1	1			0	1	2	3	3	3	0	1	0	5
chr16	50555355	50558719	ENSG00000278909	AC007608.4		genome	standard	4.64725	3.72783	0.662227	3.46364	4.81426	2.9513	1.64573	3.45592	-1.6858	-0.00758875	-0.494164	-2.84638	-0.461859	-0.111125	-0.327208	0.486575	0.0902649	0.989052	0.512493	0.0368023	0.587609	0.843799	0.609538	0.516131					1	1			1	7	5	6	0	10	0	9	0	7
chr9	113313222	113340298	ENSG00000148225	WDR31	WD repeat domain 31	genome	standard	32.5611	21.7691	22.7108	20.934	30.164	27.2029	18.1083	20.3685	-0.874693	-0.0525465	-0.638239	-0.515574	-0.100483	-0.0847103	0.321558	0.585693	0.0111569	0.810059	0.0321482	0.157264	0.754452	0.702431	0.164039	0.0471657	0.223496	0.952839	0.301634	0.646004	1	1	0.695445	0.290809	12	39	15	52	10	44	14	38	9	41
chrX	110346703	110346909	ENSG00000133136	GNG5P2	G protein subunit gamma 5 pseudogene 2	genome	standard	0.882452	0.526619	0.662227	0.563394	1.26767	0.476641	0.397602	0.345436	-1.14197	-0.254589	-1.17202	-0.405606	0.133357	0.125817	-0.067481	0.917427	0.594606	0.889091	0.560559	0.850079	0.947659	0.943828	0.973135	0.641492					1	1			1	2	0	1	0	0	0	1	0	1
chrX	106693794	106796993	ENSG00000133135	RNF128	ring finger protein 128, E3 ubiquitin protein ligase	genome	standard	30.2644	25.7657	31.2513	29.4298	28.2697	31.199	24.362	25.6451	-0.290583	-0.0163209	-0.250258	0.0696496	-0.0663602	0.193655	0.285726	0.233937	0.381075	0.93658	0.404578	0.8408	0.840925	0.337674	0.191909	0.433027	0.787246	0.985386	0.772524	0.966523	1	1	0.723033	0.749655	19	53	8	55	7	50	19	39	10	69
chrX	103309346	103311046	ENSG00000133134	BEX2	brain expressed X-linked 2	genome	standard	27.358	19.5313	39.8641	24.1078	20.7479	19.5772	26.0315	23.0155	-0.0818415	0.198677	-0.299167	0.556558	-0.319598	0.306607	0.0111508	0.497844	0.807457	0.356804	0.335216	0.100827	0.363635	0.15381	0.963686	0.111092	0.952237	0.788657	0.729634	0.580518	1	1	0.991703	0.430877	14	39	10	37	7	44	26	38	13	56
chr1	16904339	16904776	ENSG00000272426	BX284668.6		genome	standard	8.30655	12.7505	12.8621	15.8762	10.6457	11.5852	12.26	12.9314	0.502769	0.0719073	0.606335	0.539817	0.440046	0.349926	-0.134527	-0.534428	0.367999	0.809414	0.244747	0.364218	0.440155	0.230469	0.691308	0.304521		0.952839	0.6551		1	1			6	23	4	28	0	28	6	18	7	50
chrX	106813871	107000244	ENSG00000133131	MORC4	MORC family CW-type zinc finger 4	genome	standard	33.8878	22.9903	22.2157	23.7913	25.479	23.2435	16.8812	20.4689	-0.987955	-0.200004	-0.732688	-0.598634	-0.325867	0.0194887	0.000440451	0.532684	0.00483619	0.375152	0.0152607	0.10505	0.324261	0.929952	0.998562	0.0722626	0.143115	0.798558	0.211479	0.585841	1	1	0.999535	0.35462	14	31	13	47	11	67	10	42	10	51
chr5	16033229	16033356	ENSG00000222312	RNA5SP178	RNA, 5S ribosomal pseudogene 178	genome	standard	0	0.149188	0	0.203838	0	0.23832	0	0.153263	0	0.219981	-1.27843	0	0	0.182896	0.489119	1.49842	1	0.970176	0.827976	1	1	0.975227	0.94077	0.79916					1	1			0	0	0	1	0	0	0	1	0	0
chrX	148822164	148822448	ENSG00000222313	RN7SKP267	RNA, 7SK small nuclear pseudogene 267	genome	standard	0	0.675807	0	0	0.441807	0.494931	0	0	0	-2.76718	0	0	0.1511	-2.73267	-0.447234	-0.455338	1	0.634113	1	1	0.979512	0.638348	0.944608	0.937571					1	1			0	2	0	2	0	0	0	0	0	0
chr9	113407235	113410672	ENSG00000148229	POLE3	DNA polymerase epsilon 3, accessory subunit	genome	standard	25.2046	27.304	29.8284	31.386	36.4065	33.0141	30.9581	31.2089	0.280705	0.146087	0.249424	0.212306	0.541091	0.169794	0.268105	-0.103337	0.407007	0.46396	0.429216	0.563099	0.108331	0.396607	0.217298	0.743591	0.804502	0.8431	0.786534	0.886311	1	1	0.74343	0.913526	9	42	13	62	7	67	7	43	14	66
chr10	72935170	72954778	ENSG00000138308	PLA2G12B	phospholipase A2 group XIIB	genome	standard	1.06773	2.4098	1.29827	2.35496	2.13805	2.18146	0.768886	1.6922	-0.254406	-0.546992	0.785558	0.483536	1.43544	-0.0396502	-0.129896	-1.33255	0.875955	0.473073	0.561349	0.766646	0.308118	0.956358	0.872151	0.313795					1	1			0	4	0	4	1	7	1	6	0	5
chr7	95583499	95596491	ENSG00000004799	PDK4	pyruvate dehydrogenase kinase 4	genome	standard	5.59155	7.11181	7.36698	9.83995	7.25323	9.86205	9.61631	11.5326	0.866645	0.684668	1.10341	0.478168	0.523854	0.458414	0.477471	-0.418737	0.202125	0.0365389	0.0834534	0.524353	0.458481	0.175663	0.193546	0.519287		0.376475	0.441615		1	1			1	13	2	14	3	17	4	16	3	22
chr19	19629476	19643667	ENSG00000089639	GMIP	GEM interacting protein	genome	standard	22.9897	17.2568	10.6258	16.1344	14.9615	13.3814	10.5011	16.6884	-1.08109	0.0209502	-0.336047	-1.04761	-0.570881	-0.0759943	-0.376046	0.356997	0.0149369	0.938854	0.365989	0.0352312	0.180542	0.783958	0.235975	0.334191	0.250479	0.986266	0.750289		1	1			3	27	10	42	12	39	6	16	3	50
chr2	218398256	218405941	ENSG00000144579	CTDSP1	CTD small phosphatase 1	genome	standard	55.8652	41.5326	41.7725	48.8348	39.6654	45.0205	46.994	48.4582	-0.277898	0.232866	-0.228146	-0.456475	-0.589383	0.240687	0.114405	0.461013	0.248994	0.129763	0.296294	0.0930561	0.0212019	0.119908	0.506577	0.0361226	0.70242	0.587996	0.699282	0.561273	1	1	0.885739	0.260291	17	72	33	87	15	99	18	70	19	127
chrX	153802166	153830565	ENSG00000067840	PDZD4	PDZ domain containing 4	genome	standard	36.7701	21.1497	18.2947	17.2731	17.74	21.6118	19.7935	21.414	-0.904492	0.0964541	-0.72043	-1.0273	-1.06915	-0.254122	0.0353666	0.816884	0.00673247	0.67032	0.0135266	0.00716974	0.00231171	0.285904	0.888673	0.00506612	0.174851	0.916978	0.198161	0.230074	0.625027	1		0.0898944	13	42	18	40	11	48	8	22	10	51
chrX	153517676	153582939	ENSG00000067842	ATP2B3	ATPase plasma membrane Ca2+ transporting 3	genome	standard	17.8603	20.4086	12.7372	14.7548	11.1008	15.288	18.5717	16.3111	0.138497	-0.264425	0.0200064	-0.401566	-0.531508	-0.502698	-0.424271	-0.284432	0.740567	0.272486	0.958911	0.411708	0.247492	0.0454357	0.123141	0.456788	0.93259	0.73294	0.988864		1	1			8	31	3	53	8	44	6	26	5	30
chr4	64610616	64610909	ENSG00000248259	MTND4LP31	mitochondrially encoded NADH:ubiquinone oxidoreductase core subunit 4L pseudogene 31	genome	standard	0	0.491054	0	0.785343	0	1.02644	0	0.575727	0	0.286873	0.281505	0	0	0.671693	1.06328	0.00536845	1	0.940561	0.942992	1	1	0.860565	0.802024	0.998912					1	1			0	1	0	0	0	2	0	1	0	1
chr4	47556731	47560259	ENSG00000248254	AC107398.2		genome	standard	0	0.302338	0	0.497163	0.441807	0	0	0.656684	0	1.07564	0.379552	0	0.151076	0.715295	-1.73937	0.696087	1	0.852938	0.948052	1	0.979515	0.902097	0.791026	0.905543					1	1			0	0	0	0	0	2	0	0	0	2
chr4	48852008	48860203	ENSG00000248256	OCIAD1-AS1	OCIAD1 antisense RNA 1	genome	standard	0	0	0	0.497163	0	0.256611	0.384443	0	-0.180079	0	0	0	0	2.47946	1.51312	0	0.975606	1	1	1	1	0.671051	0.818113	1					1	1			0	0	0	0	0	0	0	0	0	2
chr5	118596188	118628092	ENSG00000249128	LINC02215	long intergenic non-protein coding RNA 2215	genome	standard	0	1.31803	1.93432	1.46823	0	1.97973	0	0.711896	0	-0.96081	0.445254	2.01711	0	0.159046	0.60132	-1.40606	1	0.419115	0.780081	0.219986	1	0.881381	0.595966	0.349645					1	1			0	3	0	2	0	3	2	3	0	3
chr5	177971316	177972281	ENSG00000249129	SUDS3P1	SDS3 homolog, SIN3A corepressor complex component pseudogene 1	genome	standard	1.06773	1.35061	1.32445	1.18005	0.441807	1.48479	0.795205	2.32786	-0.251491	0.708648	1.25652	0.484595	-0.871142	-0.197168	0.0824549	-0.547869	0.883255	0.457183	0.380781	0.777215	0.627696	0.847781	0.940365	0.707368					1	1			0	0	0	5	1	4	0	2	0	4
chr17	27456470	27626438	ENSG00000141068	KSR1	kinase suppressor of ras 1	genome	standard	37.282	35.7971	30.0778	32.0127	28.4821	29.513	21.6736	26.3097	-0.798701	-0.48132	-0.559856	-0.325635	-0.453801	-0.144798	-0.27744	0.0785363	0.0121023	0.0129953	0.043341	0.324063	0.145946	0.440491	0.187997	0.769958	0.231203	0.234225	0.345147	0.787688	1	1	0.71713	0.924262	16	60	18	84	9	79	18	53	12	88
chr6	34236873	34246231	ENSG00000137309	HMGA1	high mobility group AT-hook 1	genome	standard	22.0075	21.3404	21.96	20.2795	17.4439	16.3693	15.5857	18.6724	-0.520693	-0.107745	-0.165376	0.00524697	-0.158079	-0.077894	-0.376729	0.0576308	0.196148	0.656243	0.64153	0.989871	0.689297	0.748487	0.176233	0.869749	0.6493	0.914055	0.887265		1	1		0.957772	10	43	9	39	6	49	15	31	8	45
chr3	36380344	36548007	ENSG00000144681	STAC	SH3 and cysteine rich domain	genome	standard	2.51786	5.82638	4.07199	5.14086	6.62547	6.69072	3.68907	4.6113	0.46117	-0.269193	0.839873	0.610636	1.34237	-0.134722	0.227953	-1.10907	0.643571	0.548989	0.359005	0.56204	0.15844	0.762646	0.626665	0.221089		0.876513			1	1			2	15	1	14	0	6	1	11	2	13
chr4	155456638	155456981	ENSG00000249127	MTND3P3	mitochondrially encoded NADH:ubiquinone oxidoreductase core subunit 3 pseudogene 3	genome	standard	0	0	0	0.359556	0	0	0	0	0	0	0	0	0	2.00655	0	0	1	1	1	1	1	0.732212	1	1					1	1			0	0	0	0	0	0	0	0	0	1
chr16	66988589	67009758	ENSG00000172824	CES4A	carboxylesterase 4A	genome	standard	7.54173	10.149	7.51797	6.83317	9.73081	8.57899	9.33983	6.31429	0.388222	-0.591138	-0.0627508	0.0608842	0.361177	-0.637406	-0.248809	-0.528387	0.539387	0.109492	0.917014	0.93129	0.57512	0.0897053	0.528398	0.366665		0.558111	0.980632		1	1			2	14	2	26	4	24	3	8	5	12
chr10	121478334	121598458	ENSG00000066468	FGFR2	fibroblast growth factor receptor 2	genome	standard	41.5471	55.0507	66.5527	47.9949	45.9139	53.196	55.5572	47.6007	0.478315	-0.202828	0.264582	0.725199	0.271148	-0.175703	-0.0552165	-0.46741	0.0803737	0.220734	0.308284	0.010796	0.337318	0.289709	0.760468	0.0685013	0.486721	0.693975	0.709195	0.276076	1	1	0.951617	0.346922	13	88	13	129	19	127	25	60	37	147
chr22	37669464	37669739	ENSG00000241333	RN7SL385P	RNA, 7SL, cytoplasmic 385, pseudogene	genome	standard	0.752959	1.08979	1.36068	0.749122	0.755416	0.256611	0.782045	0.421672	-0.2604	-1.2048	-0.997604	0.492723	-0.0967929	-0.588089	-2.15515	-0.207196	0.885619	0.381367	0.563118	0.785084	0.957011	0.648371	0.241922	0.896387					1	1			0	1	1	3	0	3	1	3	1	1
chr19	41638569	41638899	ENSG00000268997	DNAJC19P3	DnaJ heat shock protein family (Hsp40) member C19 pseudogene 3	genome	standard	0	0.302338	0	0.479052	0.313608	0	0	0.750014	0	1.2922	0.598958	0	0.0520543	0.6661	-1.74225	0.69324	1	0.789015	0.901856	1	0.991591	0.890888	0.751476	0.887828					1	1			0	0	0	0	0	2	0	1	0	2
chr16	68477237	68477570	ENSG00000241334	RPL35AP33	ribosomal protein L35a pseudogene 33	genome	standard	0	0.339885	0	0.203838	0	0	0.431844	0.328342	-0.180081	-0.739792	-1.27844	0	0	-0.776878	-1.89676	0.538649	0.975606	0.899382	0.827975	1	1	0.894473	0.772319	0.926716					1	1			0	1	0	0	0	1	0	1	0	0
chr19	23384530	23385293	ENSG00000268992	CDC42EP3P1	CDC42 effector protein 3 pseudogene 1	genome	standard	0	1.20441	0	0.203838	0	0.23832	0	0.115145	0	-2.67503	-1.38557	0	0	-2.60502	-2.2988	-1.28946	1	0.644175	0.813896	1	1	0.653053	0.723524	0.823903					1	1			0	4	0	2	0	1	0	1	0	0
chr3	155240945	155243144	ENSG00000241336	LINC01487	long intergenic non-protein coding RNA 1487	genome	standard	0	1.72606	0.662227	0.341445	0.825858	0.513222	0.397602	1.33046	-0.180197	-0.532775	1.28531	0.556167	0.10503	-2.30101	-1.78192	-1.81808	0.931746	0.717672	0.483418	0.791512	0.95994	0.178944	0.325119	0.312026					1	1			0	2	0	6	0	3	0	1	0	1
chr7	108883975	108884587	ENSG00000205174	C7orf66	chromosome 7 open reading frame 66	genome	standard	0	1.35558	0	0.563394	0	0	0	0.886975	0	-0.665498	0.791627	0	0	-1.27041	-3.89267	-1.45713	1	0.819853	0.799114	1	1	0.667733	0.263109	0.635535					1	1			0	4	0	2	0	2	0	1	0	1
chr3	122680618	122730840	ENSG00000173193	PARP14	poly(ADP-ribose) polymerase family member 14	genome	standard	5.221	13.0369	8.78002	9.34385	8.20729	11.6035	8.24182	8.81882	0.613382	-0.487229	0.813662	0.723848	0.620112	-0.517921	-0.168116	-1.30089	0.381575	0.132476	0.212801	0.328043	0.382933	0.11463	0.628056	0.0430666		0.591388	0.626263		1	1			3	23	2	36	1	22	3	13	4	18
chr17	43483865	43544463	ENSG00000067596	DHX8	DEAH-box helicase 8	genome	standard	79.6617	87.8649	73.5289	76.0553	68.7339	73.0121	101.782	96.6877	0.337718	0.12518	0.256576	-0.119534	-0.224111	-0.187342	-0.266614	-0.131395	0.0818547	0.292124	0.159302	0.586619	0.281894	0.128706	0.0525764	0.470944	0.489573	0.749049	0.567592	0.891804	1	1	0.526477	0.775031	35	153	35	211	21	182	43	118	29	215
chr19	11725961	11730783	ENSG00000266922	AC008543.3		genome	standard	0	0.934654	0	0.701001	0	0.476641	0.816287	0.980305	0.722859	0.0594134	0.99507	0	0	-0.41589	-0.964194	-0.935656	0.752708	0.975028	0.643769	1	1	0.829907	0.665604	0.662224					1	1			0	1	0	5	0	0	0	1	0	2
chr1	156463727	156500828	ENSG00000116604	MEF2D	myocyte enhancer factor 2D	genome	standard	47.8295	47.7136	39.2222	42.92	52.732	50.391	42.781	46.3887	-0.201996	-0.0773654	-0.10624	-0.334763	0.0607492	-0.160118	0.0594592	0.0288748	0.442684	0.638852	0.658087	0.252158	0.816421	0.338395	0.741199	0.90338	0.823133	0.909046	0.893882	0.739025	1	1	0.949759	0.971436	17	61	28	116	11	125	19	76	21	109
chr19	23739195	23758891	ENSG00000196172	ZNF681	zinc finger protein 681	genome	standard	2.70314	4.77314	1.29827	3.03892	3.40571	3.62968	1.22705	2.76584	-1.12982	-0.696741	0.133561	-0.983193	0.430466	-0.685548	-0.359822	-0.830301	0.358097	0.218126	0.89057	0.471097	0.679736	0.229583	0.552615	0.378737					1	1			1	11	1	12	1	6	1	5	0	5
chr5	150219491	150290291	ENSG00000070808	CAMK2A	calcium/calmodulin dependent protein kinase II alpha	genome	standard	12.5714	13.7918	16.2194	13.1319	14.4619	10.3387	10.9461	11.3202	-0.274095	-0.261322	-0.203376	0.291994	0.0919334	-0.104839	-0.404979	-0.0579461	0.578173	0.361937	0.646988	0.561265	0.849297	0.711914	0.215816	0.894363		0.791097	0.889511		1	1			5	27	8	36	2	22	9	21	9	24
chr10	73674285	73698159	ENSG00000172650	AC022400.3	NA #or# BMS1, ribosome biogenesis factor pseudogene 4 #or# NA /// NA #or# BMS1, ribosome biogenesis factor pseudogene 4 /// ArfGAP with GTPase domain, ankyrin repeat and PH domain 5 #or# NA	genome	standard	13.2686	18.0997	12.9506	19.1568	14.2946	19.2292	17.134	16.2598	0.299758	-0.132012	0.219661	-0.138008	0.219884	0.0976561	0.101111	-0.351674	0.501358	0.590397	0.596542	0.786532	0.630171	0.685128	0.701944	0.392289	0.852804	0.892872	0.868513		1	1			7	37	8	35	1	39	5	30	8	48
chr9	6532464	6645783	ENSG00000178445	GLDC	glycine decarboxylase	genome	standard	35.4614	21.3799	45.2023	29.2125	29.6523	25.2598	30.8292	29.9016	-0.23519	0.51709	-0.254163	0.318557	-0.245585	0.462042	0.252431	0.771253	0.430025	0.00818831	0.347866	0.294934	0.420141	0.0199149	0.256105	0.00554599	0.814649	0.188691	0.739043	0.767719	1	1	0.76947	0.0948553	16	44	17	38	8	49	23	51	23	69
chr10	34926775	34926882	ENSG00000223047	RNU6-847P	RNA, U6 small nuclear 847, pseudogene	genome	standard	0	0.449544	0	0.203838	0	0	0	0.115145	0	-1.2602	-1.38552	0	0	-1.1902	-2.31007	0.12532	1	0.828926	0.813902	1	1	0.838385	0.723774	0.982865					1	1			0	0	0	2	0	1	0	1	0	0
chr12	101836820	101836927	ENSG00000223046	RNA5SP369	RNA, 5S ribosomal pseudogene 369	genome	standard	0	0	0	0.203838	0.627217	0.256611	0.816287	0.421672	0.72791	2.31748	-0.14282	0	0.641529	1.14469	1.50682	0	0.862321	0.579061	0.972726	1	0.878887	0.78716	0.750214	1					1	1			0	0	0	0	0	0	0	1	0	0
chr6	82210338	82210440	ENSG00000223044	RNU6-130P	RNA, U6 small nuclear 130, pseudogene	genome	standard	0	0	0.636044	0.545283	0.313608	0	0.397602	0.328342	-0.180131	1.17798	-1.28229	0.556225	0.0521347	2.60845	0	0	0.970614	0.809368	0.792845	0.909433	0.991487	0.588444	1	1					1	1			0	0	0	0	0	0	1	2	0	1
chr12	10084186	10084490	ENSG00000223042	RN7SKP161	RNA, 7SK small nuclear pseudogene 161	genome	standard	0	0	0.662227	0.203838	0	0	0	0.230291	0	1.6729	-0.787283	0.556297	0	1.14468	0	0	1	0.775513	0.893233	0.924744	1	0.845899	1	1					1	1			0	0	0	0	0	0	0	1	0	0
chr4	136553236	136553739	ENSG00000279749	AC093875.1		genome	standard	0	1.43067	0	0.425787	0	0.513222	0.829446	0.115145	0.744768	-2.91059	-1.38032	0	0	-1.78018	-1.47794	-1.53028	0.813046	0.334482	0.666267	1	1	0.545807	0.650394	0.61264					1	1			0	6	0	2	0	0	0	1	0	0
chr3	2088933	2089211	ENSG00000223040	RN7SKP144	RNA, 7SK small nuclear pseudogene 144	genome	standard	0	0.300357	0.662227	0	0	0	0	0.115145	0	-0.680623	-1.38551	0.556293	0	-1.5724	-1.7305	0.704887	1	0.907597	0.813904	0.924744	1	0.7887	0.792083	0.904364					1	1			0	0	0	1	0	1	0	0	0	0
chr9	95065350	95065446	ENSG00000274115	MIR6081	microRNA 6081	genome	standard	1.06773	0.300357	0	0.137607	0	0	0.816287	0.383554	-0.235249	0.468791	-1.18159	-1.36734	-1.83915	-0.626997	-1.7469	1.65038	0.942263	0.88283	0.714019	0.67882	0.57756	0.847469	0.632595	0.612638					1	1			0	0	0	1	1	1	0	0	0	1
chr12	131295522	131298218	ENSG00000279746	AC092850.1		genome	standard	2.88841	3.34941	1.36068	3.24276	0	2.40149	3.24406	2.9191	0.275236	-0.0971988	0.197549	-0.989189	-3.31773	-0.0626014	-0.422191	-0.294748	0.794377	0.876023	0.841405	0.47243	0.0267328	0.920173	0.558424	0.763313					1	1			0	9	1	6	2	5	1	6	1	5
chr8	83293925	83294271	ENSG00000274116	AC090132.2		genome	standard	0	0.300357	0	0.497163	0.441807	0.714961	1.17965	0.771829	1.27162	1.16147	0.487982	0	0.121191	0.71678	1.22254	0.673486	0.60517	0.624197	0.840952	1	0.962577	0.766217	0.638031	0.790655					1	1			0	0	0	1	0	1	0	0	0	2
chr17	51761260	51763397	ENSG00000279743	AC002090.1		genome	standard	0.752959	2.21316	0.636044	1.99647	1.06902	1.7597	2.06442	1.92249	1.08252	-0.202315	1.0191	-0.405627	0.451787	-0.244647	-0.359021	-1.22142	0.455265	0.80047	0.45702	0.817081	0.771473	0.762181	0.692034	0.367719					1	1			0	3	1	8	0	3	1	3	0	2
chr11	85852557	85854943	ENSG00000279742	AP000974.1		genome	standard	21.1748	14.8194	20.9275	20.3228	21.9446	20.8603	23.1113	20.3811	0.0666334	0.418702	-0.161931	-0.0766628	0.0767221	0.492645	0.499985	0.580633	0.8571	0.0818279	0.638405	0.851442	0.838549	0.0407102	0.0561117	0.0982338	0.965337	0.505507	0.885811	0.967353	1	1		0.407266	6	30	14	32	5	29	11	34	11	57
chr16	53389886	53390563	ENSG00000279741	AC007342.8		genome	standard	0.752959	1.19746	0.724632	0.856719	1.13947	0.989863	0.782045	0.153263	-0.262976	-2.65553	-2.29642	-0.405613	-0.0243029	-0.494754	-0.313557	-0.35911	0.888787	0.106241	0.239723	0.836678	0.989563	0.713162	0.831275	0.828827					1	1			0	0	1	6	0	2	0	0	1	3
chr20	46345980	46364458	ENSG00000080189	SLC35C2	solute carrier family 35 member C2	genome	standard	39.1825	40.9941	39.6187	40.6251	42.2272	39.7963	32.222	40.2672	-0.269523	-0.00984119	0.0736345	0.0275422	-0.00750823	-0.0132204	-0.0510662	-0.0834757	0.363463	0.955948	0.782161	0.929611	0.97968	0.941166	0.79674	0.752532	0.777467	0.989632	0.941137	0.984142	1	1	0.960886	0.916437	20	62	13	93	11	102	22	76	18	102
chr9	22002903	22009363	ENSG00000147883	CDKN2B	cyclin dependent kinase inhibitor 2B	genome	standard	82.7351	80.3543	95.9739	89.7813	87.3781	70.9958	101.932	90.7107	0.257679	0.19415	0.0981898	0.182182	-0.0389913	0.173385	-0.164459	0.0959601	0.194074	0.145639	0.600869	0.393614	0.850654	0.195695	0.281212	0.609768	0.647852	0.61196	0.870461	0.820518	1	1	0.779588	0.852034	36	175	45	146	16	169	60	141	35	221
chr9	21216373	21217311	ENSG00000147885	IFNA16	interferon alpha 16	genome	standard	1.95018	1.1313	0.662227	1.53961	2.02308	1.50309	0.829446	0.673778	-1.1459	-0.793188	-1.46066	-1.30959	0.052484	0.486779	0.401457	0.667476	0.461761	0.469765	0.293488	0.43179	0.969705	0.607778	0.701014	0.607189					1	1			1	2	0	1	1	4	0	2	0	5
chr9	21967753	21995301	ENSG00000147889	CDKN2A	cyclin dependent kinase inhibitor 2A	genome	standard	108.502	96.7958	96.469	94.4464	94.3665	91.6183	95.8551	108.105	-0.171914	0.152279	-0.00842153	-0.148028	-0.198125	-0.0154057	-0.0715729	0.1607	0.334758	0.178867	0.958687	0.443819	0.277357	0.894066	0.576972	0.323345	0.759608	0.651166	0.98883	0.841665	1	1	0.90515	0.671947	41	185	45	201	36	211	64	154	34	255
chr2	111119378	111168447	ENSG00000153094	BCL2L11	BCL2 like 11	genome	standard	27.2724	38.3165	39.1236	34.3084	36.1315	34.9384	31.3794	33.5607	0.246362	-0.188334	0.346995	0.556162	0.375621	-0.179083	-0.140768	-0.535328	0.447579	0.265144	0.245207	0.100119	0.249247	0.293824	0.451623	0.069982	0.825163	0.728621	0.6551	0.578825	1	1	0.868682	0.349223	7	63	11	90	12	86	18	51	19	77
chr1	110480752	110491277	ENSG00000240194	AL358215.3	chymosin pseudogene #or# NA /// NA	genome	standard	4.46804	4.17143	1.32445	3.11029	3.86021	2.47466	3.78387	3.40543	-0.273298	-0.4453	-0.526119	-1.71894	-0.457371	-0.444918	-0.75866	0.0808193	0.752245	0.417044	0.509722	0.168922	0.612788	0.422451	0.240684	0.91693					1	1			3	7	1	11	1	8	0	4	0	7
chrX	110194186	110440233	ENSG00000101935	AMMECR1	Alport syndrome, mental retardation, midface hypoplasia and elliptocytosis chromosomal region gene 1	genome	standard	13.5715	26.076	29.6652	30.4691	20.1779	29.2375	28.2012	23.7786	1.09169	-0.140641	0.836795	1.1586	0.696205	0.232521	0.161392	-0.977436	0.0100972	0.479601	0.039656	0.0091576	0.114578	0.225916	0.44679	0.0155516	0.214298	0.8498	0.332205	0.260171	1	1	0.868007	0.169536	3	45	6	52	6	65	18	50	16	78
chrX	110673856	110795819	ENSG00000101938	CHRDL1	chordin like 1	genome	standard	6.03581	7.94177	1.36068	5.1057	5.24284	4.71099	7.24909	3.11127	0.4404	-1.20372	-0.657973	-1.99255	-0.108191	-0.627128	-0.733286	-0.545743	0.53998	0.00772642	0.354473	0.0969544	0.888244	0.133727	0.120979	0.412664		0.185627			1	1			2	19	0	14	4	15	1	10	1	11
chr17	17200995	17206315	ENSG00000179598	PLD6	phospholipase D family member 6 #or# NA /// phospholipase D family member 6	genome	standard	30.3022	22.5635	20.7141	23.1798	26.3742	31.2173	16.2571	21.5699	-0.863346	-0.107466	-0.513655	-0.528601	-0.161506	0.0173255	0.459004	0.406189	0.0148996	0.614087	0.0901158	0.160751	0.627074	0.93487	0.0367776	0.175005	0.250218	0.901479	0.457605	0.646918	1	1	0.486481	0.522891	12	36	12	52	10	53	12	39	8	51
chr16	152687	154503	ENSG00000130656	HBZ	hemoglobin subunit zeta	genome	standard	9.04765	9.95728	8.26879	9.12083	10.6457	8.43213	12.8946	10.756	0.546498	0.169081	0.343984	-0.129276	0.435853	-0.144345	-0.246971	-0.174904	0.320987	0.58491	0.508152	0.840246	0.43973	0.657058	0.497319	0.737285		0.891351	0.829348		1	1			2	17	4	27	4	18	2	16	6	20
chr16	4730115	4752565	ENSG00000266994	AC020663.1	NA /// zinc finger protein 500 #or# NA	genome	standard	5.46206	6.68494	5.45885	6.83725	5.35835	7.33252	7.61245	7.82142	0.529953	0.261178	0.606906	0.0217848	0.132817	0.0194423	0.131628	-0.345729	0.456528	0.492492	0.361167	0.978554	0.85924	0.960678	0.757731	0.604995		0.856321			1	1			0	10	3	20	3	12	1	9	3	17
chr9	137459953	137550534	ENSG00000130653	PNPLA7	patatin like phospholipase domain containing 7	genome	standard	32.4495	29.1575	24.8223	30.732	28.6543	33.7839	24.1567	27.7606	-0.431687	-0.099238	-0.242599	-0.392856	-0.180697	0.0357815	0.19428	0.143361	0.185154	0.617799	0.40416	0.271622	0.576691	0.856169	0.36171	0.61836	0.638842	0.90259	0.772184	0.753705	1	1	0.818507	0.856823	16	36	13	81	8	68	14	47	11	65
chrX	51710512	51712131	ENSG00000223591	CENPVL1	centromere protein V like 1	genome	standard	0	1.46524	0.662227	1.74345	1.51083	1.00815	0.397602	0.882254	-0.180202	-0.477831	1.08896	0.556162	1.81569	0.277155	-0.547956	-1.56679	0.921317	0.653992	0.472015	0.760481	0.25154	0.781884	0.647839	0.287757					1	1			0	3	0	4	0	2	0	3	0	5
chr14	34416687	34417602	ENSG00000223593	AL356806.1		genome	standard	0	1.84663	1.27209	0.63477	0.825858	0.494931	0.397602	0.750014	-0.180198	-1.38039	0.511083	1.42423	0.0980915	-1.4343	-1.88451	-1.89148	0.926408	0.296268	0.765996	0.44512	0.959622	0.282712	0.234689	0.241124					1	1			0	5	0	2	0	4	2	0	0	3
chr5	32689070	32791724	ENSG00000113389	NPR3	natriuretic peptide receptor 3	genome	standard	38.2205	26.8239	36.9898	25.6526	31.9831	26.2131	27.6035	27.2579	-0.409116	-0.00545196	-0.457271	0.0188939	-0.316444	-0.0547365	-0.0261419	0.451819	0.193618	0.979339	0.110725	0.953794	0.320346	0.797292	0.911011	0.112588	0.647584	0.995561	0.496371	0.989763	1	1	0.983028	0.433704	13	53	10	55	18	57	26	38	20	64
chr7	123230120	123230741	ENSG00000223595	LYPLA1P1	lysophospholipase I pseudogene 1	genome	standard	0.752959	0.526619	1.99672	0.545283	0.825858	0.751543	0.397602	0.690873	-1.14198	0.673038	-0.250283	1.06525	-0.858133	0.107219	0.564888	0.923321	0.581418	0.679628	0.891651	0.574587	0.676753	0.949686	0.754034	0.625097					1	1			0	2	1	1	0	0	2	2	1	1
chr5	7373117	7379790	ENSG00000223597	LINC02142	long intergenic non-protein coding RNA 2142	genome	standard	1.06773	0.149188	1.36068	0.785343	0	0.256611	0	0.481605	-2.10375	1.20875	-1.25157	0.497842	-1.83919	2.1433	0.524301	2.46032	0.380126	0.597441	0.584517	0.830262	0.442907	0.330997	0.844344	0.304694					1	1			0	0	0	1	1	0	1	1	1	1
chr19	1952531	1954586	ENSG00000180846	CSNK1G2-AS1	CSNK1G2 antisense RNA 1	genome	standard	0.752959	2.93245	3.28495	3.78289	3.96249	3.20791	2.8043	2.40331	1.55732	-0.383838	1.2201	1.80464	2.29374	0.305176	0.139839	-1.60394	0.254565	0.571839	0.353997	0.200625	0.0854446	0.631442	0.843928	0.21674					1	1			0	6	1	7	0	5	1	10	0	3
chr1	153852106	153853414	ENSG00000223599	AL513523.1		genome	standard	0.882452	4.81167	6.12108	2.73777	1.76668	1.70482	0.782045	1.46191	-0.250162	-1.85198	0.4793	2.6617	0.898595	-0.769409	-1.48446	-2.33128	0.875527	0.00597103	0.718756	0.0435358	0.529218	0.176812	0.039316	0.0634636					1	1			1	8	0	12	0	10	1	3	3	9
chr6	151088103	151228447	ENSG00000223598	AL138733.1		genome	standard	4.46804	4.5232	2.62273	2.45741	4.10337	1.97973	2.79906	3.90413	-0.648559	-0.289815	-0.259663	-0.720833	-0.128734	-0.930883	-1.19154	-0.0301519	0.471921	0.577736	0.740104	0.478929	0.882	0.10674	0.0783316	0.968677					1	1			3	8	1	5	1	15	1	5	0	4
chr1	93866283	93879918	ENSG00000067334	DNTTIP2	deoxynucleotidyltransferase terminal interacting protein 2	genome	standard	76.6319	56.6977	69.4189	53.8756	62.7754	56.6976	71.0665	58.0207	-0.112129	0.0427217	-0.402408	-0.160612	-0.339991	-0.0832562	0.00968561	0.445129	0.590081	0.761004	0.0383502	0.480669	0.118182	0.561985	0.950562	0.0214597	0.888737	0.941101	0.327544	0.85578	1	1	0.989296	0.199678	30	112	34	134	23	103	31	88	43	116
chr5	32531633	32604079	ENSG00000113387	SUB1	SUB1 homolog, transcriptional regulator	genome	standard	57.4012	49.7016	54.2217	42.399	56.847	50.1349	46.9151	51.7104	-0.293195	0.0603358	-0.148659	-0.0765911	-0.0793823	-0.218147	0.0144884	0.208995	0.219012	0.674387	0.487868	0.763281	0.73862	0.14622	0.927894	0.328431	0.673928	0.91871	0.82247	0.945154	1	1	0.985435	0.676669	24	89	24	101	17	118	35	68	24	109
chr5	32124704	32174350	ENSG00000113384	GOLPH3	golgi phosphoprotein 3	genome	standard	29.2226	17.9504	24.1079	23.6934	23.6095	25.2964	21.3839	19.396	-0.406555	0.0798243	-0.574276	-0.264706	-0.275167	0.396061	0.48624	0.6541	0.243428	0.733105	0.0708702	0.481614	0.432971	0.0822833	0.0482503	0.0394411	0.697639	0.933192	0.418305	0.855829	1	1	0.51646	0.269345	8	29	11	35	13	48	5	30	17	60
chr22	30262829	30266840	ENSG00000099985	OSM	oncostatin M	genome	standard	22.3341	22.5329	20.5792	17.2525	20.8183	16.5345	24.312	17.5256	0.0810252	-0.315706	-0.352648	-0.138501	-0.090339	-0.382191	-0.432282	0.0369418	0.822753	0.161421	0.300686	0.731875	0.809617	0.0968995	0.0922566	0.911801	0.955512	0.63251	0.703425	0.936591	1	1		0.973876	14	47	9	47	3	44	10	30	5	39
chr22	23980058	23983915	ENSG00000099984	GSTT2	glutathione S-transferase theta 2 (gene/pseudogene)	genome	standard	2.70314	3.49562	1.36068	1.82779	3.16255	4.4178	3.80495	2.55264	0.467288	-0.303764	0.107094	-0.979568	0.0551869	-0.965975	0.330501	-0.410858	0.6472	0.603022	0.912019	0.471836	0.959139	0.138223	0.582274	0.666491					1	1			1	5	1	9	1	8	1	3	1	4
chr12	68957377	68957677	ENSG00000257336	PRELID2P1	PRELI domain containing 2 pseudogene 1 /// carboxypeptidase M #or# PRELI domain containing 2 pseudogene 1	genome	standard	0	0.449544	0.662227	0.137607	0.313608	0.476641	0	0.230291	0	-0.656204	-0.777604	0.556189	0.0526794	-1.19422	0.0792927	0.121401	1	0.880678	0.861087	0.901093	0.9906	0.786243	0.98692	0.978005					1	1			0	0	0	2	0	1	0	0	0	1
chr1	62688482	62710694	ENSG00000235545	AC103923.1		genome	standard	18.1072	13.4085	24.5465	22.6318	17.1568	17.6158	18.2294	19.4234	-0.0258224	0.47981	0.0125566	0.424037	-0.0456455	0.765411	0.3925	0.467253	0.949462	0.0593703	0.973144	0.312307	0.912655	0.00213505	0.164527	0.219601	0.987615	0.45265	0.992592		1	1		0.577799	8	24	9	20	4	39	15	32	7	59
chr20	11345383	11345855	ENSG00000235544	RPS11P1	ribosomal protein S11 pseudogene 1	genome	standard	0	0.149188	0	0	0.441807	0.23832	0	0.328342	0	0.219981	-1.27844	0	0.151135	-0.778884	0.489119	1.49842	1	0.970176	0.827976	1	0.979507	0.89479	0.94077	0.79916					1	1			0	0	0	1	0	0	0	0	0	0
chr11	92336032	92336496	ENSG00000235547	NDUFB11P1	NADH:ubiquinone oxidoreductase subunit B11 pseudogene 1	genome	standard	0	0.787448	0.636044	0.221949	0	0.971572	0.397602	0.536818	-0.180191	-0.451531	0.232925	0.556172	0	-2.00011	0.300659	-0.684456	0.944021	0.838609	0.923438	0.82842	1	0.399095	0.899958	0.772912					1	1			0	1	0	3	0	1	1	0	0	0
chr17	20612667	20614008	ENSG00000235546	AC087499.4		genome	standard	1.82069	3.05104	1.32445	2.70155	3.29075	1.96144	2.07758	1.6759	0.198648	-0.980784	-0.232416	-0.397913	0.682935	-0.0885767	-0.592835	-0.748368	0.878186	0.197008	0.84974	0.793387	0.590119	0.897794	0.464279	0.523989					1	1			0	9	1	4	1	5	0	5	0	9
chr1	171314208	171342084	ENSG00000076258	FMO4	flavin containing monooxygenase 4	genome	standard	3.0179	7.70954	6.70475	4.24116	4.85879	6.78217	6.77777	7.38107	1.36063	-0.119119	1.43357	1.3343	0.888264	-0.822443	-0.219405	-1.55269	0.146814	0.766117	0.110615	0.174364	0.362233	0.0628262	0.626199	0.0825242		0.942193			1	1			1	9	0	18	2	22	4	7	3	14
chr1	38958275	38958925	ENSG00000235549	EIF1P2	eukaryotic translation initiation factor 1 pseudogene 2	genome	standard	1.06773	1.28048	0.662227	1.19816	0	1.24647	1.17965	1.07364	0.326581	-0.0706657	0.351977	-0.405618	-1.83922	-0.0667126	-0.0498934	-0.422643	0.841612	0.947469	0.815496	0.824847	0.315608	0.950578	0.966451	0.777355					1	1			0	2	0	2	1	4	0	1	0	4
chr2	156033247	156034080	ENSG00000235548	AC073551.1		genome	standard	0	1.05026	0	1.8578	0.313608	0.494931	0	1.79025	0	0.66325	1.78953	0	0.0679254	0.783369	-1.11912	-1.12628	1	0.64383	0.311827	1	0.973699	0.583019	0.534446	0.529855					1	1			0	0	0	4	0	3	0	6	0	3
chrX	136773999	136774105	ENSG00000212510	RNU6-972P	RNA, U6 small nuclear 972, pseudogene	genome	standard	0	0.188716	0	0	0	0.23832	0	0	0	-0.813395	0	0	0	-0.778884	0.489121	1.49838	1	0.890157	1	1	1	0.89479	0.94077	0.799165					1	1			0	1	0	0	0	0	0	0	0	0
chr17	13299184	13306760	ENSG00000234634	LINC02093	long intergenic non-protein coding RNA 2093	genome	standard	0.752959	2.89293	2.62273	1.13193	1.51083	2.49295	1.56409	2.76584	0.745712	-0.000674032	1.59498	1.48324	0.888009	-1.24025	-0.2244	-1.59566	0.606167	0.999175	0.220662	0.30509	0.540795	0.1113	0.762427	0.219062					1	1			0	5	1	8	0	5	1	0	0	5
chrX	40735400	40738701	ENSG00000234636	MED14OS	MED14 opposite strand	genome	standard	30.7343	15.262	18.9046	16.5039	14.0641	17.8175	27.0821	17.8687	-0.225781	0.241301	-0.807288	-0.748385	-1.1006	0.091772	0.218917	1.04859	0.492713	0.328329	0.00960937	0.0545754	0.00347989	0.717394	0.423037	0.000873533	0.846988	0.770694	0.169652	0.484008	0.75725	1		0.032999	11	26	18	38	7	31	10	38	10	33
chr9	80782338	80782770	ENSG00000234637	RPS19P6	ribosomal protein S19 pseudogene 6	genome	standard	0	0.339885	0.662227	0.275214	0	0.494931	0	0.711896	0	1.06246	0.513178	0.556181	0	-0.158108	0.557122	0.549286	1	0.737304	0.873649	0.868164	1	0.961436	0.875345	0.867537					1	1			0	1	0	0	0	1	0	0	0	2
chr22	22293733	22294794	ENSG00000234630	AC245060.2		genome	standard	0.752959	1.83969	1.29827	2.87024	0.627217	1.24647	0.768886	0.996608	-0.258448	-0.748333	0.228668	0.48069	-0.126735	0.606924	-0.605566	-0.977001	0.877697	0.426791	0.874484	0.774624	0.939361	0.467183	0.559009	0.484209					1	1			0	1	1	6	0	5	1	5	0	7
chr2	74350069	74351009	ENSG00000234632	NECAP1P2	NECAP endocytosis associated 1 pseudogene 2	genome	standard	0.882452	1.69348	1.29827	1.58773	1.76668	1.4665	0	1.09545	-2.10378	-0.546618	0.236578	0.48062	0.884093	-0.0383213	-0.161115	-0.783196	0.236899	0.567746	0.870267	0.774829	0.562094	0.966468	0.874411	0.577861					1	1			1	5	0	3	0	2	1	4	0	4
chr10	21513478	21526368	ENSG00000180592	SKIDA1	SKI/DACH domain containing 1	genome	standard	89.0061	110.017	122.856	122.621	106.621	106.558	136.456	142.777	0.617067	0.368627	0.679738	0.464333	0.249218	0.145831	-0.0503158	-0.311111	0.000505844	0.000285665	4.75822e-05	0.0153841	0.179263	0.16149	0.66748	0.0647967	0.0356004	0.0262588	0.00525813	0.327108	1	1	0.929414	0.339145	32	170	41	263	28	256	65	214	54	287
chr12	129208601	129212662	ENSG00000256699	TMEM132D-AS2	TMEM132D antisense RNA 2	genome	standard	1.95018	2.25467	1.27209	2.34982	1.13947	1.22818	0.384443	1.28762	-2.04716	-0.694674	-0.365611	-0.42907	-0.960241	0.0100147	-0.871525	-0.329064	0.220939	0.436134	0.777429	0.784397	0.533447	0.990459	0.394054	0.792146					1	1			1	4	0	6	1	4	2	8	0	2
chr20	35615892	35621049	ENSG00000061656	SPAG4	sperm associated antigen 4	genome	standard	79.1876	84.6619	89.7684	88.8748	96.0193	92.3322	105.753	90.7451	0.408736	0.106801	0.192741	0.181038	0.260102	0.0812416	0.129765	-0.0859406	0.0304329	0.339522	0.278911	0.383938	0.180915	0.472236	0.292781	0.62923	0.327702	0.777196	0.685954	0.814961	1	1	0.786222	0.86214	25	163	39	186	26	173	56	131	40	226
chr6	26114873	26123926	ENSG00000180596	HIST1H2BC	histone cluster 1 H2B family member c	genome	standard	21.9338	24.5959	23.4819	28.0935	34.082	27.6247	36.1139	26.111	0.70627	0.164686	0.307235	0.057275	0.627979	0.196039	0.183881	-0.142549	0.0481299	0.453062	0.370788	0.887991	0.0849689	0.372814	0.44716	0.678417	0.394299	0.838812	0.753954	0.974035	1	1	0.868016	0.885702	7	54	11	54	7	42	6	52	18	61
chr5	218241	256700	ENSG00000073578	SDHA	succinate dehydrogenase complex flavoprotein subunit A	genome	standard	22.0633	28.044	31.3761	34.4096	32.9811	26.5983	28.4066	34.7489	0.373349	0.248283	0.602552	0.515697	0.489974	0.300236	-0.0824146	-0.354269	0.310118	0.244505	0.0781669	0.183414	0.186014	0.158907	0.735072	0.302088	0.744359	0.714389	0.433003	0.672985	1	1	0.947251	0.654721	8	42	10	70	7	64	19	66	12	91
chr19	34956354	34964049	ENSG00000180884	ZNF792	zinc finger protein 792	genome	standard	5.09151	9.0127	4.77044	4.68098	4.67338	3.73942	4.12091	7.22308	-0.383277	-0.319008	0.481136	-0.164051	-0.221674	-1.0147	-1.30709	-0.800145	0.627266	0.414818	0.480463	0.845894	0.779391	0.0188939	0.0101609	0.234033		0.822092			1	1			2	8	3	28	1	22	2	6	3	9
chr12	164664	166321	ENSG00000256694	AC026369.2		genome	standard	0.752959	2.32876	2.77372	2.40929	1.38263	0.751543	1.24813	1.07443	0.345176	-0.825475	0.481675	1.49886	0.841789	0.000985434	-1.67277	-1.30715	0.823614	0.335328	0.732078	0.31494	0.576386	0.999005	0.132138	0.336543					1	1			0	2	1	7	0	6	0	3	2	5
chr22	29327680	29423179	ENSG00000100280	AC000041.1	NA /// adaptor related protein complex 1 subunit beta 1 #or# NA	genome	standard	0	0.451526	0	1.22817	0.441807	0	0	0.942187	0	1.04523	0.940015	0	0.13183	1.42845	-2.33034	0.105211	1	0.71343	0.750612	1	0.966143	0.613278	0.491712	0.972115					1	1			0	0	0	1	0	2	0	4	0	3
chr16	29483642	29505999	ENSG00000169203	NPIPB12	nuclear pore complex interacting protein family, member B12	genome	standard	4.65332	11.7703	7.37702	10.7277	3.84752	9.53173	4.50535	7.47126	0.00640313	-0.556934	0.853054	0.739474	-0.130848	-0.156742	-0.316678	-1.40999	0.993679	0.111802	0.232046	0.360349	0.875628	0.641794	0.404071	0.0446009		0.562424			1	1			2	21	1	27	2	25	6	16	4	22
chr12	120389546	120395994	ENSG00000256695	AC003982.1		genome	standard	1.95018	1.24096	1.32445	1.77452	0.627217	0.953282	2.33298	1.99873	0.417057	0.645767	0.150128	-0.417318	-1.02489	0.40997	-0.379843	0.495639	0.750499	0.468132	0.904184	0.78815	0.505506	0.653072	0.730678	0.698198					1	1			1	1	0	3	1	4	0	3	0	2
chr12	112405190	112418838	ENSG00000089009	RPL6	ribosomal protein L6	genome	standard	19.6012	32.7283	29.8744	28.5631	40.3901	24.2516	35.7083	29.4864	0.883511	-0.178402	0.566216	0.634872	0.952936	-0.179277	-0.426219	-0.744618	0.0189319	0.409347	0.11795	0.117696	0.0121227	0.409123	0.0843589	0.0378819	0.273134	0.819793	0.508112	0.609941	1	1	0.589202	0.265364	4	66	10	68	8	67	21	42	10	76
chr16	71410440	71426464	ENSG00000261348	LINC02136	long intergenic non-protein coding RNA 2136	genome	standard	33.308	17.6748	14.2651	18.896	22.7518	19.5961	31.8324	21.2796	-0.11616	0.249369	-0.710311	-1.27634	-0.704671	0.134913	0.162508	0.95968	0.717402	0.304996	0.0204012	0.00230843	0.0438473	0.585989	0.548646	0.00190188	0.92513	0.756833	0.246107	0.121528	1	1	0.898768	0.052728	11	34	20	40	8	35	3	27	7	57
chr1	25266102	25267136	ENSG00000261349	AL031432.2		genome	standard	3.4561	3.15574	6.00631	2.82105	3.53391	3.48281	4.45795	3.13309	0.333565	0.0159987	-0.121365	0.777655	0.0330983	-0.0954941	0.112724	0.137363	0.707206	0.976401	0.885431	0.393638	0.971592	0.863535	0.848966	0.869995					1	1			1	4	2	9	1	7	3	6	2	10
chr16	30477180	30489353	ENSG00000261346	AC116348.3		genome	standard	4.02378	0.934654	2.04909	2.20546	1.63903	1.70482	1.17965	1.07443	-1.83547	0.469897	-1.69914	-1.08668	-1.2602	1.19025	0.845512	2.16904	0.134993	0.639877	0.103087	0.375229	0.278383	0.211633	0.425752	0.0442332					1	1			2	1	3	5	0	0	0	2	1	5
chr11	69467598	69469705	ENSG00000261347	AP000439.4		genome	standard	1.63541	1.65395	1.29827	0.221949	0.313608	0.494931	0.816287	0.903278	-1.10472	-0.928893	-1.01854	-0.382405	-1.74734	-3.04796	-1.72559	0.0896462	0.499399	0.397997	0.47813	0.815474	0.311338	0.0385218	0.218518	0.947345					1	1			1	4	1	4	0	2	1	0	0	0
chr14	21568520	21580076	ENSG00000169208	OR10G3	olfactory receptor family 10 subfamily G member 3	genome	standard	2.57364	5.41238	2.72135	3.65558	2.6503	4.43609	2.48834	4.39045	-0.12089	-0.560349	0.484326	0.0266006	0.0290512	-0.591881	-0.294806	-1.04467	0.909768	0.267237	0.6076	0.981472	0.978343	0.248031	0.588686	0.258236					1	1			0	8	2	14	1	12	2	6	2	8
chr20	17941597	17968980	ENSG00000089006	SNX5	sorting nexin 5	genome	standard	85.124	82.0031	107.731	80.2063	80.9439	80.6916	96.9399	91.5191	0.224456	0.177521	0.15311	0.370921	-0.0657924	-0.0283663	-0.0240784	0.0244109	0.234533	0.118445	0.384061	0.063701	0.739236	0.808726	0.851772	0.889943	0.688493	0.569907	0.760892	0.502222	1	1	0.970032	0.96696	33	152	29	175	32	180	49	129	49	195
chr19	2727743	2729327	ENSG00000261342	AC006538.1		genome	standard	3.01184	4.17143	8.03925	4.53041	3.36119	5.20593	4.47111	3.47773	0.344969	-0.221411	0.0364742	1.20404	-0.593028	0.106063	0.312092	-0.257885	0.696346	0.65539	0.965013	0.168892	0.553229	0.82542	0.542558	0.753198		0.913579			1	1			0	7	4	11	0	8	6	5	4	11
chr3	72061061	72069933	ENSG00000273461	AC105265.3		genome	standard	2.88841	2.70421	2.80994	1.8459	3.9884	0.971572	1.94853	2.6336	-0.4099	-0.112434	-0.0810189	0.0187525	0.298464	-0.591204	-1.46822	-0.0314147	0.714009	0.860473	0.934628	0.987125	0.778498	0.391177	0.105716	0.974369					1	1			0	4	1	8	2	5	1	2	3	4
chr11	29980113	29982392	ENSG00000261340	LINC01616	long intergenic non-protein coding RNA 1616	genome	standard	0	1.84465	1.38686	0.749122	0.883615	0.714961	1.63257	1.67511	1.71984	-0.281382	1.60321	1.46088	0.929501	-1.30742	-1.31486	-1.88459	0.282908	0.78822	0.290339	0.405177	0.592123	0.262943	0.315238	0.207184					1	1			0	5	0	3	0	3	0	3	1	1
chr19	50776141	50793142	ENSG00000261341	AC010325.1		genome	standard	1.82069	7.0703	8.56663	5.97645	10.7866	5.88431	9.30035	8.11557	2.39427	0.141359	2.14501	2.30337	2.65852	-0.318657	-0.25949	-2.00365	0.0272431	0.703888	0.0437421	0.0390522	0.0140507	0.424013	0.551938	0.0597643		0.926507			1	1			0	12	1	16	1	16	4	8	1	9
chr12	10214161	10214761	ENSG00000255958	AC115676.1		genome	standard	2.70314	3.20419	2.0229	3.10923	2.57986	3.46452	2.83854	4.02399	0.0921019	0.174772	0.405386	-0.395295	0.214019	0.0361659	0.153057	-0.230614	0.93075	0.765807	0.674197	0.748483	0.840993	0.951917	0.813783	0.811424					1	1			1	9	1	3	1	7	1	7	1	9
chr19	41829692	41830938	ENSG00000269119	HNRNPA1P52	heterogeneous nuclear ribonucleoprotein A1 pseudogene 52	genome	standard	0	0.826976	0.724632	0.754267	0.940825	1.97973	1.21389	0.980305	1.30008	0.270227	0.997347	0.556161	1.32005	0.0355321	1.2803	-0.72712	0.432661	0.822712	0.522164	0.764253	0.43385	0.97712	0.296488	0.643293					1	1			0	2	0	2	0	1	0	1	1	4
chr18	25953216	25953468	ENSG00000264193	AC027229.1		genome	standard	0	0.67977	0.662227	0.904839	0	0.513222	0.816287	0.328342	0.723682	-1.7614	-1.31313	0.556171	0	0.429514	-0.402727	-0.448272	0.766319	0.445786	0.598538	0.824388	1	0.838474	0.868326	0.847007					1	1			0	2	0	0	0	2	0	2	0	2
chr21	31060600	31063168	ENSG00000228941	UBE3AP2	ubiquitin protein ligase E3A pseudogene 2	genome	standard	1.06773	3.23083	0.724632	3.88267	2.59254	1.94314	1.61149	1.45719	0.751905	-0.898061	0.852745	-0.40563	1.24875	0.279693	-0.71485	-1.75081	0.602673	0.19951	0.521905	0.813404	0.375692	0.650184	0.351618	0.175501					1	1			0	6	0	9	1	5	0	4	1	11
chr17	72839039	72839718	ENSG00000264196	AC011120.1		genome	standard	0	0.940599	1.29827	1.46823	0.313608	0.256611	0.795205	1.55603	0.709028	0.794077	1.7492	1.43754	0.0732523	0.611121	-1.94218	-0.955126	0.689774	0.487227	0.252886	0.418757	0.968557	0.597546	0.284702	0.542857					1	1			0	1	0	2	0	3	1	3	0	3
chr16	30949066	30956461	ENSG00000175938	ORAI3	ORAI calcium release-activated calcium modulator 3 /// ORAI calcium release-activated calcium modulator 3 #or# NA	genome	standard	69.0844	57.4536	71.2605	54.7756	60.8683	49.2731	67.8199	55.706	-0.0128057	-0.0168179	-0.268882	0.0656588	-0.190671	-0.063524	-0.216553	0.252064	0.952243	0.901573	0.176893	0.775299	0.390607	0.645358	0.163229	0.202705	0.988116	0.979147	0.588898	0.949916	1	1	0.694834	0.556713	25	112	27	134	25	108	38	91	33	131
chr1	40938104	40939763	ENSG00000228940	AL391730.1		genome	standard	0	1.9128	1.29827	1.79157	0.441807	0.751543	0	1.92249	0	0.0109237	1.97571	1.44006	0.0912328	-0.0957123	-1.36642	-1.96478	1	0.990868	0.175074	0.403819	0.959727	0.920896	0.270996	0.17545					1	1			0	3	0	7	0	2	1	5	0	4
chr8	47511034	47512141	ENSG00000253330	AC024451.2		genome	standard	0	3.08362	2.0229	1.02434	0.940825	1.99802	1.56409	1.90068	1.70555	-0.577867	2.0645	2.03557	1.39166	-1.52764	-0.629854	-2.64236	0.245848	0.430134	0.125338	0.182361	0.366654	0.0706486	0.444951	0.0455358					1	1			0	6	0	7	0	6	1	3	1	3
chr17	29621617	29622254	ENSG00000264007	AC104564.2		genome	standard	3.58559	4.37203	3.38358	4.41091	4.48742	3.70284	3.99187	4.63391	0.187877	0.106351	0.407702	-0.0725982	0.207472	-0.00428853	-0.234189	-0.301351	0.835444	0.829435	0.622753	0.942851	0.821326	0.993209	0.682355	0.716112					1	1			2	8	1	5	1	14	2	4	2	10
chr1	205504595	205532793	ENSG00000117266	CDK18	cyclin dependent kinase 18	genome	standard	86.7172	67.475	68.0641	67.2079	64.3752	65.4961	74.7635	56.9066	-0.238284	-0.236019	-0.615594	-0.375434	-0.444388	-0.00758055	-0.0483696	0.379575	0.216297	0.0635479	0.000592143	0.0816651	0.0275153	0.951594	0.726069	0.0307102	0.670615	0.464527	0.0324176	0.543569	1	1	0.946382	0.237281	25	111	49	169	26	141	36	107	34	167
chr1	145607990	145670648	ENSG00000117262	GPR89A	G protein-coupled receptor 89A	genome	standard	64.3374	50.1748	55.1397	55.7312	48.6017	52.9211	57.0028	54.7279	-0.169791	0.161881	-0.172842	-0.208677	-0.390638	0.132164	0.0665085	0.334722	0.465328	0.290944	0.419083	0.411753	0.108031	0.392381	0.697542	0.118251	0.832399	0.747885	0.781708	0.826626	1	1	0.939214	0.442035	32	74	21	112	19	129	30	100	26	123
chr10	101770130	101780369	ENSG00000107831	FGF8	fibroblast growth factor 8	genome	standard	12.8743	9.77649	15.521	10.3685	9.66037	13.418	12.8735	9.49787	0.0560257	0.107847	-0.231912	0.317778	-0.386478	0.142854	0.447649	0.339758	0.912154	0.748572	0.626645	0.550445	0.475922	0.672073	0.211311	0.475876		0.936741	0.882213		1	1			1	16	6	23	7	22	8	15	8	37
chr10	101781325	101783413	ENSG00000107833	NPM3	nucleophosmin/nucleoplasmin 3	genome	standard	17.7247	28.3849	28.6285	25.7778	26.0485	24.7832	36.1402	28.656	1.0159	0.0384106	0.726575	0.708284	0.623342	-0.138395	-0.201811	-0.688165	0.00862433	0.858351	0.0510716	0.0900346	0.12104	0.529436	0.409682	0.0638629	0.196624	0.966458	0.366488	0.557785	1	1	0.849248	0.336445	6	47	8	69	6	61	18	48	10	63
chrY	12339813	12347495	ENSG00000224060	ARSEP1	arylsulfatase E pseudogene 1	genome	standard	0	0	0	0	0	0.494931	0	0.153263	0	1.18176	-1.27842	0	0	0	2.46833	0	1	0.840816	0.827978	1	1	1	0.704367	1					1	1			0	0	0	0	0	0	0	0	0	0
[truncated: 54,404 more rows]
[truncated: 13 more columns]
